# Supplementary material for: Transcriptional Profiling and Machine Learning Unveil a Concordant Biosignature of Type I Interferon-Inducible Host Response Across Nasal Swab and Pulmonary Tissue for COVID-19 Diagnosis
Source: Front Immunol. 2021 Nov 22;12:733171. doi: 10.3389/fimmu.2021.733171 (PMC8647662; doi:10.3389/fimmu.2021.733171)
Supplement: Supplementary file 1 [file DataSheet_1.xlsx]

## Sheet: NPS-gene_module
Supplemantary Data: R-based co-expression analysis based on values of Module Eigengene from filtered 2649 genes in nasal swab (the first principal component of the expression matrix of the corresponding gene module)
GeneSymbol	ModuleColors	Value of Module Eigengenes
		MEblack	MEblue	MEbrown	MEgreen	MEgrey	MEmagenta	MEred	MEturquoise
A2M	black	-0.329192	-0.297646	0.131665	0.104639	-0.134073	-0.239386	-0.188591	0.0289083
ABTB1	black	0.556986	0.0993884	-0.188468	-0.00148645	0.427021	-0.0986794	0.131098	-0.011789
ADAMTS18	black	0.915728	0.350027	-0.310828	-0.081305	0.209995	-0.00542642	0.426362	-0.0967455
AEBP1	black	0.881567	0.256987	-0.395871	-0.172157	0.213732	-0.0312333	0.318867	0.0838161
AFAP1	black	0.895214	0.242138	-0.434014	-0.136739	0.235129	-0.129611	0.266531	0.00805709
ANAPC13	black	-0.368821	-0.302362	0.0869628	-0.174289	-0.00977477	-0.13403	-0.265696	0.265655
ASF1B	black	0.553457	0.200528	-0.100868	0.0888446	0.197536	-0.0989574	0.469982	-0.181674
ATP1A4	black	0.927266	0.271689	-0.382636	-0.121318	0.223929	-0.151415	0.256799	0.00746548
AZU1	black	0.784589	0.0705443	-0.425273	-0.180478	0.190257	-0.0686566	0.209557	0.0428179
B3GALT6	black	0.781482	0.191606	-0.190034	-0.0288668	0.1949	0.00806652	0.198044	-0.0304958
B3GNT9	black	0.759765	0.301607	-0.326209	-0.10431	0.070917	-0.0251517	0.329282	0.0581877
BCL3	black	0.92215	0.382779	-0.369168	-0.092752	0.195067	-0.0632184	0.356939	0.0267231
BMI1	black	0.915081	0.387583	-0.375357	-0.103058	0.173636	-0.0498246	0.479073	0.022136
C10orf11	black	0.673295	-0.0220591	-0.248354	-0.0333392	0.199424	0.111319	0.224665	0.00102083
C11orf95	black	0.754705	0.447842	-0.0579506	0.135064	0.251655	0.00196325	0.515717	-0.0879958
C11orf98	black	0.42983	0.260332	-0.262763	-0.220852	0.151873	-0.0726362	0.0878063	0.00353587
C16orf93	black	0.706524	0.342705	-0.346077	-0.20079	0.138864	0.00872431	0.463677	0.128851
C1orf145	black	0.588478	0.289311	0.0640942	0.09573	0.212443	0.0903293	0.420145	-0.0921665
C20orf196	black	0.473005	0.400721	-0.0996459	-0.0804073	0.250763	0.111959	0.0821817	0.0833573
C20orf24	black	0.87132	0.138194	-0.389291	-0.0725701	0.195891	-0.103386	0.201299	-0.050509
C4orf48	black	0.809807	-0.0249864	-0.426655	-0.151432	0.230569	-0.0297954	0.115013	0.0920644
C5orf22	black	0.83874	0.0838891	-0.423274	-0.073571	0.157909	-0.119281	0.144635	0.0183268
CARD10	black	0.830811	0.452131	-0.228836	0.0418371	0.0114758	0.0298022	0.599523	-0.131164
CARS2	black	0.507274	-0.0223217	-0.426895	-0.135187	0.0709342	-0.0660174	0.204475	0.211768
CASP10	black	-0.447143	-0.0710401	0.443271	0.113667	-0.112593	0.247152	-0.132715	0.0465726
CCDC154	black	0.453835	0.400501	0.116754	0.00356739	0.0684741	0.0986999	0.390162	-0.203871
CCKAR	black	0.579859	0.0170095	-0.322306	-0.351937	0.0761443	-0.106868	0.113023	0.234327
CDCA4	black	0.845183	0.0489218	-0.408623	-0.145692	0.194366	-0.127924	0.186004	-0.00178431
CHST1	black	0.625407	0.194655	-0.191377	-0.0326252	0.181204	0.15415	0.57741	0.0570394
COX19	black	0.721515	-0.101129	-0.545028	-0.21637	0.183955	-0.0470989	0.0751865	0.185473
CYP1B1	black	-0.260428	-0.0191056	0.211481	-0.00604562	0.158552	-0.061749	-0.0994354	-0.228301
DDX3Y	black	-0.328675	0.0417445	0.216556	0.102416	-0.802399	0.142797	-0.0739716	0.12269
DEGS1	black	0.524296	0.137727	-0.30076	-0.0159128	0.142819	0.132737	0.562914	0.0375886
DENND1B	black	0.466919	-0.0567896	-0.171983	0.0598063	0.135009	-0.0943272	0.321639	0.0166842
DPP3	black	0.695102	0.170119	-0.372064	-0.217313	0.296828	-0.0397761	0.240476	0.0652276
DPYSL4	black	0.907228	0.210159	-0.32979	-0.110056	0.13722	-0.0141546	0.339365	0.100098
EFEMP2	black	0.644112	0.233447	-0.0976038	0.0239466	0.0795032	0.0327814	0.534414	-0.20578
ELANE	black	0.828704	0.278314	-0.214289	-0.0523832	0.27852	-0.10124	0.282868	0.0547867
EMP2	black	0.867421	0.222652	-0.346858	-0.173441	0.215577	-0.144453	0.268695	-0.0226285
ENDOG	black	0.397806	-0.0963429	-0.248986	0.0523568	-0.0774742	-0.0068314	0.0943274	0.141203
ENTPD2	black	0.573864	0.171759	0.0865648	0.137851	0.14806	-0.0245286	0.215761	-0.0299883
FAM57B	black	0.825925	0.35403	-0.152135	-0.0487959	0.164315	-0.0734493	0.460213	0.0356213
FGF5	black	0.675402	0.338924	0.0534251	0.0983378	0.167636	0.0369815	0.580123	0.00432121
FOXO6	black	0.186698	0.311199	-0.0592778	-0.0690443	0.213676	0.178564	0.053266	0.0606923
FOXQ1	black	0.758728	0.250488	-0.327623	-0.17855	0.138571	-0.0711115	0.398029	-0.15046
FZD9	black	0.916144	0.395097	-0.347905	-0.136843	0.138619	0.00642292	0.46633	0.0154618
GATA6_AS1	black	0.868223	0.404487	-0.0784631	0.0509893	0.161404	-0.0716283	0.437026	-0.0580476
GBX2	black	0.542244	0.445063	-0.0407023	-0.0722733	0.166036	0.189841	0.0479254	0.120185
GIT1	black	0.386082	0.355392	-0.191306	-0.00805856	0.156078	-0.0288564	0.0922029	-0.0726034
GJA3	black	0.611484	0.346123	-0.00731133	0.022126	0.163272	0.00631028	0.322998	0.0350738
GPR84	black	0.445235	0.321936	-0.228141	-0.0828094	0.21745	0.0972579	0.0460741	0.0142398
GPSM1	black	0.713696	0.535456	0.0721374	0.0712101	0.141688	-0.0322138	0.489181	-0.191141
GPT	black	0.695268	0.265115	-0.0730579	-0.0559271	0.10902	-0.0486833	0.31138	-0.0172285
H2AFV	black	0.695723	-0.0983567	-0.488522	-0.248906	0.21581	-0.188735	0.130955	0.174943
HAGLR	black	0.869195	0.358412	-0.26476	0.0256741	0.143038	-0.0265877	0.557952	-0.109877
HDAC11_AS1	black	0.775595	0.00300936	-0.422627	-0.129764	0.185864	-0.0542476	0.139247	-0.0211289
HLA_DMB	black	-0.416502	-0.309498	0.0166365	0.113927	-0.120539	0.299361	-0.161035	-0.0272462
HNRNPLL	black	0.764659	0.504586	-0.218355	-0.0384122	0.162764	0.0480894	0.490038	-0.0267419
HS3ST2	black	0.778808	0.306205	-0.194668	-0.0232207	0.235514	-0.0132568	0.342547	-0.148818
IGSF1	black	0.410482	0.210962	0.097184	0.0610452	0.141483	0.0210963	0.352356	-0.013907
IL12RB2	black	0.912569	0.283528	-0.467245	-0.143864	0.172663	-0.0626799	0.28752	0.105633
ITGA4	black	0.522426	0.104849	-0.251235	-0.256062	0.272664	0.074211	0.131375	0.256904
JARID2_AS1	black	0.742031	0.40372	-0.311442	-0.0132478	0.0543066	-0.0145459	0.571286	-0.0822663
KBTBD11	black	0.593915	0.458533	0.213125	0.0475297	0.152624	0.0658756	0.491724	-0.13146
KCNQ1	black	0.848623	0.388875	-0.204483	-0.0666382	0.141319	-0.1006	0.320989	-0.0436657
KDM3B	black	0.886682	0.0163461	-0.491185	-0.231555	0.202367	-0.133905	0.159392	0.134283
LGALSL	black	0.883208	0.272939	-0.298597	-0.117109	0.261837	-0.0618855	0.259454	0.0467939
LINC00184	black	0.563695	0.0203228	-0.302914	-0.122299	0.292818	-0.0192541	0.123383	-0.0531426
LINC01107	black	0.461058	0.251152	-0.144835	-0.132616	0.365988	0.0659657	0.00898909	0.0962491
LINC01314	black	0.492325	0.32179	-0.00672665	-0.0184727	0.297169	0.140251	0.0908697	0.00810675
LNP1	black	0.715804	0.345917	-0.246789	-0.204825	0.263088	-0.0429509	0.242183	0.0398405
LOC100506023	black	-0.208552	-0.115643	0.0503846	0.0210179	0.0952473	0.0210751	-0.0590846	0.2242
LOC101927322	black	0.864957	0.0706183	-0.432379	-0.19588	0.160951	0.0488279	0.197839	0.103389
LOC101928540	black	0.828425	0.239872	-0.281413	0.0287514	0.16047	-0.0886034	0.433128	-0.0664561
LOC101929439	black	0.459252	0.149553	0.0165575	-0.058471	0.354631	0.0636908	0.245856	0.154058
LOC646903	black	0.74522	0.155763	-0.324729	-0.152556	0.330642	-0.123336	0.344059	0.164195
LOC93622	black	0.660749	0.0461572	-0.400674	-0.292548	0.16622	-0.184534	0.0434528	0.217531
LRP1B	black	0.407255	0.250639	0.0444882	0.0690938	0.343369	-0.0200038	0.168667	-0.056967
LYPLA1	black	-0.410718	-0.173157	0.163468	0.022437	-0.157196	-0.175315	-0.0562785	-0.167513
MACROD1	black	0.827544	0.232506	-0.255266	-0.158284	0.256036	-0.109226	0.2233	-0.0185428
MAD2L2	black	0.771618	0.261763	-0.411154	-0.158043	0.00644377	-0.112308	0.267179	-0.00480454
MAN1C1	black	0.46897	0.376319	-0.103075	0.0881702	-0.0636403	-0.180209	0.41752	-0.159032
MCM2	black	0.367136	0.437368	0.017704	-0.110935	0.235339	0.171043	0.0272459	0.177788
MED18	black	0.348112	0.235074	-0.251517	-0.115123	0.0722555	-0.0578609	0.410325	-0.0644605
MED30	black	0.553214	0.061304	-0.289944	-0.282739	0.245189	-0.0796481	0.0664057	0.276856
MEGF8	black	0.543865	0.136025	-0.0366689	-0.144664	0.324568	-0.100242	0.386502	0.109019
MEIS1_AS3	black	0.79335	0.314058	-0.165482	-0.118706	0.219188	-0.196673	0.379843	-0.0375732
MFSD11	black	0.434908	0.506786	0.0668159	0.0643837	0.234183	0.0489453	0.152918	-0.0531675
MIAT	black	-0.444309	-0.0406188	0.367466	0.331807	-0.00943757	0.113073	-0.0276558	-0.00339284
MIR6883	black	0.518467	0.0446861	-0.181298	-0.121164	0.124437	0.0039942	0.260101	0.0320208
MIR99AHG	black	-0.359762	-0.143288	0.2109	0.195063	-0.206967	0.110829	-0.194206	0.211566
MLXIPL	black	0.709351	0.439761	0.0656292	0.209832	0.108065	-0.015418	0.653582	-0.0590652
MRPL9	black	0.549014	0.0621449	-0.340253	-0.223421	0.232113	0.0040758	0.384175	0.233865
MRTO4	black	0.609687	0.112695	-0.214515	-0.202622	0.403819	0.00410601	0.46633	0.106362
MTHFD2	black	-0.395869	-0.379512	-0.0321608	0.213858	-0.0397837	0.010027	-0.262407	0.0168554
MUC17	black	0.577269	0.233048	0.114585	0.014916	0.0388669	0.168414	0.259678	0.0760118
MYBL1	black	0.673731	0.378059	-0.118339	-0.0758637	0.353354	0.0165557	0.195186	-0.103134
NAB2	black	0.786889	0.378326	-0.166496	0.0868557	0.10119	-0.0398662	0.592031	-0.152834
NFKBIL1	black	0.868283	0.405737	-0.269686	0.0312384	0.107868	-0.0564619	0.562278	-0.126268
NPPC	black	0.907456	0.174325	-0.43106	-0.126485	0.185227	-0.0406034	0.279041	0.0590061
OBSL1	black	0.926291	0.357159	-0.307098	-0.123276	0.212735	-0.0937659	0.354011	0.0104193
OGFRP1	black	0.841218	0.150446	-0.340051	-0.0116694	0.192002	-0.0975841	0.182407	-0.041307
OLFM3	black	0.7353	0.370092	-0.212894	-0.0269604	0.12385	0.0749861	0.221845	-0.00384749
ORC3	black	0.738415	0.0393934	-0.447205	-0.239125	0.0751031	-0.0412752	0.049745	0.142496
OSR2	black	0.753275	0.411189	-0.152199	-0.000159101	0.091934	-0.0162421	0.340373	-0.0351634
OTUD7A	black	0.79135	0.0713484	-0.287287	-0.130275	0.197753	-0.0709651	0.205261	0.080416
OVCA2	black	0.807608	0.285683	-0.303681	-0.152738	0.275132	-0.140957	0.433329	0.0129425
P2RX6	black	0.843191	0.376895	-0.237995	0.0445815	0.0919198	-0.0273703	0.558402	-0.0746125
PHPT1	black	0.791083	-0.00244861	-0.424912	-0.10668	0.116383	-0.0898102	0.0707309	0.0423841
PLXDC1	black	-0.411631	-0.0110724	0.284467	0.0115094	0.000593351	-0.0829501	0.0673718	-0.116289
PNPLA2	black	0.849239	0.321803	-0.301391	-0.0968548	0.212519	-0.155506	0.260732	-0.218811
PNPLA3	black	0.841696	0.291261	-0.153971	-0.0453286	0.23021	-0.0248565	0.328927	0.0399604
PNPLA7	black	0.45562	0.366228	-0.139759	-0.0226856	0.140958	0.015432	0.151872	-0.0784674
POP7	black	-0.206039	-0.0122193	0.0977544	0.185903	-0.0411514	0.0315904	0.0745795	-0.110314
PPA2	black	-0.426649	-0.364293	0.0284665	0.214657	-0.0937466	-0.188479	-0.258735	0.0126341
PQLC1	black	0.63208	0.294238	0.0547903	0.0315391	0.249109	-0.0223732	0.312822	-0.289593
PRAF2	black	0.616017	-0.0184778	-0.456912	-0.225551	0.110943	-0.0686894	0.161784	0.192693
PRKRIR	black	-0.444749	-0.256468	0.205621	0.180899	-0.0720989	-0.139698	-0.278453	0.015661
PRKY	black	-0.270592	-0.0256351	0.0871816	-0.0649861	-0.641221	0.245313	-0.0205932	0.171289
PRR36	black	0.793826	0.346329	-0.291535	-0.0635562	0.165173	-0.0111967	0.539684	-0.00139763
PTCH2	black	0.371698	0.0839221	-0.0632935	-0.0437793	0.469922	-0.21982	0.0440627	-0.100032
PYROXD1	black	0.886611	0.274234	-0.446932	-0.187554	0.164837	-0.0786258	0.245654	0.135151
RAB3D	black	0.646088	0.239512	-0.20474	0.0346662	0.278377	-0.210894	0.456826	-0.14984
RASGRF1	black	0.878635	0.48879	-0.291968	-0.0958079	0.222927	-0.0155882	0.373597	0.0166956
RBBP6	black	0.629709	0.0922209	-0.260481	0.0602121	-0.00565317	0.0617626	0.384166	0.0282253
RBM26_AS1	black	0.62829	0.0584558	-0.281403	-0.139943	0.00796176	-0.116488	0.154771	0.096813
RIMKLA	black	0.632341	0.271983	0.119603	-0.0751598	0.054557	-0.00267443	0.211262	0.113339
RIPPLY3	black	0.776157	0.0381301	-0.429413	-0.157631	0.115193	-0.0518533	0.204144	0.0597686
RMRP	black	0.442539	0.178297	-0.149184	-0.173002	0.00362782	0.0920794	0.409784	0.00676992
RNF217	black	-0.330262	-0.159395	0.0947472	-0.0697154	0.0276502	0.0459095	-0.201904	0.145765
RNU12	black	0.545645	0.524787	-0.0273776	-0.113196	0.378985	0.0489114	0.0962144	-0.0216921
RNVU1_1	black	0.566836	0.554813	0.0365469	-0.0729198	0.277206	0.161489	0.538764	0.0548098
RNVU1_3	black	0.395975	0.446267	0.0022619	-0.122072	0.168366	0.218204	0.495242	0.14514
RNY5	black	0.615224	0.231393	-0.234805	-0.333265	0.36496	0.095773	0.169316	0.207589
RUNDC3A	black	0.790058	0.510497	-0.156101	0.011289	0.212384	-0.119087	0.363492	-0.140053
SCT	black	0.913582	0.369167	-0.378633	-0.131069	0.16038	-0.0229828	0.422746	0.0327329
SCYL2	black	-0.449925	-0.314931	-0.034212	-0.180253	-0.15926	0.108345	-0.14046	0.334345
SEC13	black	0.708794	0.297358	-0.0856656	0.0830045	0.115725	-0.0173014	0.578657	-0.0260721
SLC15A4	black	0.902118	0.256756	-0.458807	-0.145086	0.193711	-0.100641	0.316523	0.0527792
SLC25A44	black	-0.474774	-0.28631	0.274501	0.0667509	0.0345669	-0.147778	-0.181576	0.0357075
SLC2A6	black	0.925482	0.305331	-0.442931	-0.162457	0.231169	-0.0880547	0.365752	0.0471325
SLC35E1	black	0.809094	-0.0179829	-0.43313	-0.164828	0.101884	-0.10917	0.123797	0.0475412
SLC7A4	black	0.383865	0.299923	-0.0193693	0.181597	0.130712	-0.114169	0.197652	-0.0706405
SLCO3A1	black	0.320308	0.139057	-0.254194	0.106189	0.00531401	0.15155	0.394966	-0.206157
SLFNL1	black	0.715583	0.262424	-0.272394	-0.0490365	0.15637	0.0326178	0.520746	-0.0744159
SMTNL2	black	0.689575	0.193617	-0.114686	0.0799623	-0.0657156	0.097081	0.202393	-0.00931159
SNORA15	black	0.394887	0.103043	-0.308373	-0.22236	0.174805	-0.250326	0.00955841	-0.04079
SNORA16A	black	0.673236	-0.0235464	-0.518383	-0.389117	0.297298	0.00557767	-0.120088	0.148607
SNORA21	black	0.453777	0.11651	-0.181358	-0.24003	0.378254	0.0305746	-0.0806151	0.0836656
SNORA38B	black	0.431008	0.33875	-0.0966334	-0.149927	0.111141	0.254416	0.164658	0.236887
SNORA45A	black	0.244317	-0.0789791	-0.0757355	-0.201482	0.482078	0.117669	0.127943	0.146996
SNORA54	black	0.344455	-0.025743	-0.151875	-0.308114	0.394601	0.0408658	-0.00529774	0.223572
SNORA61	black	0.238395	-0.0735924	-0.0977511	-0.0714711	0.283495	-0.136247	0.0860256	-0.088083
SNORA72	black	0.368073	-0.0183052	-0.224285	-0.217321	0.377147	-0.0319471	-0.227098	0.152842
SNORA74B	black	0.544519	-0.0801683	-0.349019	-0.0781955	0.371867	-0.0937722	0.149426	0.0995315
SNORA76C	black	0.237253	0.00602895	-0.0043289	-0.00258147	0.317743	0.0311842	0.0272937	-0.0664682
SNORD100	black	0.269549	0.0634234	0.0300851	-0.156739	0.243966	-0.000298194	0.173167	0.265266
SNORD31	black	0.197688	0.100891	0.142234	0.00464261	0.325559	0.12548	0.0694192	0.157065
SNORD36A	black	0.294731	-0.0807323	-0.242694	-0.274982	0.239165	0.00586125	-0.0275313	0.108959
SNORD38A	black	0.449509	0.248205	-0.139035	-0.337298	0.198115	0.245124	0.290011	0.3166
SNORD6	black	0.496497	0.365366	-0.0358722	-0.122274	0.203116	0.296713	0.184794	0.202731
SNORD66	black	0.177943	-0.0303351	-0.016322	-0.284048	0.322359	0.141918	0.00791317	0.197612
SNORD68	black	0.37256	0.364804	0.196995	-0.119344	0.293464	0.275451	0.409751	0.215006
SNORD69	black	0.164625	0.0419838	0.0169817	-0.250237	0.303145	0.1324	-0.029763	0.31932
SNORD74	black	0.366662	0.244391	0.0278846	-0.231154	0.289071	0.108495	0.0818392	0.120768
SORCS1	black	0.61298	0.358775	0.0824695	-0.0159794	0.0678606	-0.0190202	0.286853	0.0247291
SOX21	black	0.926951	0.161779	-0.430219	-0.179217	0.214513	-0.086062	0.39074	0.0275293
SPATA5L1	black	0.833445	0.212733	-0.393682	-0.191027	0.289995	-0.185386	0.305338	-0.0748328
SPATC1L	black	0.584567	0.139405	-0.360452	-0.218535	0.194597	-0.0638736	-0.0142985	0.144118
STAC	black	0.839505	0.285956	-0.332997	-0.0853823	0.202632	0.0319935	0.197092	-0.000309765
STAC2	black	0.6303	0.117481	-0.221027	-0.0534082	0.0321	0.0656311	0.306562	0.0166834
STMN3	black	0.876822	0.467039	-0.147237	-0.01023	0.148508	-0.0290725	0.319425	0.0212076
SYNPO	black	0.544847	0.558118	-0.00185539	-0.0029287	0.30875	0.0813437	0.392764	-0.128664
SYNPO2L	black	0.652036	0.593052	0.210542	0.198316	-0.013643	0.0969301	0.705215	-0.178446
SYT7	black	0.572807	0.210584	-0.290357	-0.137235	0.223564	-0.116349	-0.0286089	-0.11108
TBC1D26	black	0.904761	0.126908	-0.552596	-0.246537	0.186291	-0.103404	0.174039	0.0895566
TMEM229B	black	-0.332639	-0.202843	0.183251	-0.0260405	0.0266669	0.32438	-0.0949218	0.180457
TMEM30B	black	0.744283	0.0834119	-0.424222	-0.326111	0.240344	-0.117046	0.13396	0.113334
TNNI2	black	0.526346	0.223082	-0.171523	-0.183439	0.0160076	0.0901	0.334809	-0.186429
TONSL	black	0.498845	0.219417	-0.075437	0.157967	0.267925	-0.0485804	0.23454	0.00177841
TPGS1	black	0.474914	0.206144	-0.150407	-0.0401088	0.305451	0.0210117	0.0685144	0.0136592
TRPM2	black	0.789586	0.393261	-0.250292	-0.0743756	0.289813	-0.00590806	0.331329	-0.0122905
TXLNGY	black	-0.421205	0.00279553	0.276303	0.0827346	-0.666772	0.121001	-0.0835051	0.0644858
UBE2MP1	black	0.820686	0.0883128	-0.388849	-0.12173	0.12308	-0.0779883	0.151397	0.0658296
USP9Y	black	-0.353371	-0.0122016	0.20432	0.172333	-0.702993	0.147056	0.0787549	0.0711769
UTY	black	-0.382067	-0.0087802	0.196709	0.0714069	-0.791189	0.119729	-0.13511	0.0324768
WIPF3	black	0.637207	0.460878	-0.0609598	-0.0335062	0.0641318	0.147568	0.349717	-0.0340755
YY1AP1	black	0.299588	0.318793	-0.000877063	-0.0860094	0.24845	-0.119187	-0.108079	-0.0738802
ZFPM1	black	0.856437	0.14466	-0.366695	-0.0845126	0.220959	-0.0918766	0.322872	-0.00158304
ZFY	black	-0.278009	-0.0835489	0.136439	-0.140025	-0.656952	0.163602	-0.113925	0.126818
ZNF324B	black	0.75537	0.193959	-0.355041	-0.0903367	0.183002	-0.00316205	0.380825	-0.0642754
AATK	blue	0.417873	0.748113	0.234664	0.227775	0.00432977	0.136198	0.322138	-0.292293
ABCA3	blue	0.0975056	0.701193	0.516488	0.32261	0.0385558	0.0871587	0.32589	-0.112971
ABCB11	blue	0.107608	-0.407706	-0.304558	-0.304591	0.0120575	-0.214891	-0.0762802	0.411657
ABO	blue	-0.154341	-0.246653	-0.0951067	-0.105034	-0.141988	0.142978	-0.00361437	0.00415053
ABRACL	blue	-0.444324	-0.42525	0.0126844	0.00459378	-0.0491048	-0.033583	-0.280818	0.0277212
ACBD5	blue	0.550184	0.614471	-0.200991	0.0194291	-0.0314157	0.0716395	0.347588	0.0637631
ACO1	blue	-0.207922	-0.280956	0.0204078	0.193291	-0.0975325	0.174512	0.030954	0.223864
ACOXL	blue	0.0709611	0.719016	0.475617	0.0670179	-0.072411	0.161288	0.596573	-0.142841
ACSL1	blue	-0.0500073	0.492341	0.534988	0.476742	-0.127458	0.251743	0.503864	-0.357448
ACTA2	blue	-0.00167899	0.855769	0.592305	0.374122	-0.148507	0.222921	0.270754	-0.320732
ACTN2	blue	-0.169834	0.724781	0.689172	0.37798	-0.0905504	0.127842	0.281031	-0.39427
ACVR1C	blue	0.62008	0.735159	-0.0755728	0.0795276	0.0112248	0.107261	0.531232	-0.036675
ADAM28	blue	-0.184983	-0.303011	0.00593812	0.0483665	0.361907	-0.0453538	-0.190857	-0.0741731
ADAMTS15	blue	-0.00787535	0.731289	0.719314	0.375009	-0.028622	0.266155	0.392131	-0.299473
ADAMTSL1	blue	0.499968	0.851772	0.272977	0.12998	0.117879	0.236029	0.65538	-0.0752964
ADAMTSL5	blue	-0.0318438	0.773351	0.528646	0.301032	-0.224709	0.119506	0.244368	-0.334459
ADARB2	blue	0.378055	0.754428	0.23406	0.0651217	0.0168433	0.0431681	0.218962	-0.116599
ADCK1	blue	-0.115404	0.663927	0.765311	0.307246	-0.069197	0.152376	0.202443	-0.321909
ADCK2	blue	0.0931316	0.914901	0.540113	0.350139	-0.141783	0.174505	0.345905	-0.28088
ADCY5	blue	0.287115	0.665788	0.460646	0.203424	0.0284265	0.31514	0.492007	-0.117605
ADCY8	blue	0.115494	0.733502	0.534909	0.117273	-0.0291521	0.139328	0.618563	-0.137805
ADGRE2	blue	0.0160617	0.764998	0.629005	0.580604	-0.127773	0.197583	0.39033	-0.499024
ADM2	blue	0.381152	0.637084	0.20041	0.186091	-0.0582445	0.0873405	0.587797	-0.140883
AHRR	blue	-0.128422	0.611515	0.734929	0.298751	-0.00855946	0.0480292	0.303717	-0.414251
AIRE	blue	0.471551	0.674266	0.118605	-0.00115464	0.190882	0.123549	0.582261	-0.198541
ALDH18A1	blue	-0.172398	-0.294409	-0.0814774	-0.243993	0.175672	-0.128981	-0.166678	0.241664
ALDH1A2	blue	0.0462075	-0.34632	-0.246893	-0.396701	0.33446	-0.15293	-0.354	0.176396
ALG9	blue	0.166447	0.418005	0.184591	0.433452	-0.111264	-0.166244	0.287258	-0.366017
AMBP	blue	0.54546	0.71794	0.0602401	0.137141	0.0450891	0.105801	0.693924	-0.144945
AMZ1	blue	0.0457874	0.795932	0.560347	0.288609	-0.0742977	0.234413	0.479521	-0.237549
ANKRD36B	blue	-0.432168	-0.442709	-0.204277	-0.0753691	-0.228922	-0.342675	-0.259526	0.0183309
ANLN	blue	-0.120361	-0.558017	-0.233112	-0.161892	0.246422	-0.332142	-0.231812	0.120718
APC2	blue	0.206119	0.796354	0.397263	0.30654	-0.102624	0.115649	0.48101	-0.229611
APCDD1	blue	0.415337	0.148879	-0.205126	-0.0493667	0.0741951	-0.0120757	0.451521	0.238685
ARHGAP21	blue	0.365546	0.666198	0.0536933	0.19054	-0.0999369	0.145742	0.329875	-0.114267
ARL5A	blue	-0.201232	0.514862	0.59504	0.275156	0.0101042	0.164496	0.0335955	-0.207678
ARSI	blue	0.511136	0.816551	0.287819	0.216215	0.0403679	0.242182	0.655792	-0.289117
ASCL2	blue	0.174888	0.824231	0.487758	0.313013	-0.129323	0.237452	0.352506	-0.37646
ASGR1	blue	0.290036	0.815301	0.444633	0.305946	-0.103707	0.217507	0.727188	-0.210279
ATG10	blue	0.163699	0.486055	0.351172	0.225613	-0.0551175	-0.0352462	0.495832	-0.403927
ATG5	blue	-0.150531	-0.332787	-0.0430025	0.13455	-0.117536	0.134626	-0.0881729	0.203642
ATG9A	blue	0.428533	0.361696	-0.212984	0.0937223	0.0393467	-0.0645549	0.462517	-0.143008
ATP1A3	blue	0.561429	0.772324	0.236734	0.187509	0.104106	0.145602	0.705213	-0.163842
ATP2B3	blue	0.211616	0.499198	0.38359	0.172433	0.0654147	0.298596	0.240437	0.0422148
ATP5F1	blue	-0.208297	-0.355604	-0.0683409	-0.207514	0.0918873	-0.15726	-0.165236	0.182123
ATP5G3	blue	0.0339002	-0.349301	-0.130799	-0.187674	0.101235	-0.0635021	0.0775895	0.142426
ATP8A1	blue	-0.301555	-0.234979	0.133331	0.210502	0.133434	-0.00774805	-0.0490532	0.135942
ATP8B2	blue	0.393511	0.684455	0.291286	0.144552	0.199877	0.187791	0.486727	-0.0968983
ATP8B3	blue	0.0831942	0.360136	0.0971538	-0.0178782	0.015161	0.0359551	-0.0353876	-0.0160088
AXDND1	blue	0.262256	0.409207	-0.151781	-0.194246	-0.129451	-0.0651124	0.172876	0.374892
B3GALT5_AS1	blue	0.0209472	0.483984	0.25059	0.141449	-0.141123	0.190626	0.101314	-0.369294
BCAP29	blue	-0.524138	-0.476803	0.129255	0.124255	-0.0895214	-0.106631	-0.272796	0.0823276
BCL11B	blue	0.23858	0.908349	0.406738	0.337898	-0.109506	0.185737	0.399999	-0.275403
BEND6	blue	0.109328	0.878836	0.473985	0.367056	-0.12455	0.1938	0.279315	-0.307198
BMP2	blue	0.270053	0.658152	0.330442	0.236359	-0.0475743	0.0722136	0.338746	-0.237285
BMPER	blue	0.151783	0.852773	0.548326	0.193375	-0.0897689	0.190425	0.611414	-0.21316
BPIFB1	blue	-0.128573	-0.280471	-0.131336	0.0631689	-0.0908545	0.233797	-0.00234124	0.0256433
BRD2	blue	0.148975	0.720175	0.562767	0.253937	0.0665209	0.170441	0.469692	-0.286691
BRSK1	blue	0.0410268	0.775214	0.592061	0.477445	-0.182282	0.230841	0.35091	-0.393441
BRSK2	blue	-0.0897295	0.534598	0.584861	0.14267	0.0574996	0.105752	0.449723	-0.121621
BSN	blue	0.696113	0.737067	0.141135	0.165604	0.162652	0.157738	0.608953	-0.12665
BUB1	blue	0.189913	0.0718136	-0.077373	-0.015141	0.387161	-0.0679981	-0.294741	0.0263351
BVES	blue	-0.218306	0.494209	0.68402	0.209357	-0.10398	0.240201	0.140445	-0.149549
BZW1	blue	-0.0118782	0.821391	0.563975	0.446844	-0.236863	0.174121	0.348966	-0.319225
C11orf80	blue	0.573545	0.727872	-0.027122	0.170308	-0.0681315	0.0451955	0.647736	-0.0953307
C11orf91	blue	0.174368	0.604655	0.425089	0.242763	0.0818449	0.0585806	0.41153	-0.286183
C16orf59	blue	0.401463	0.499682	-0.112486	-0.037045	-0.117076	-0.134588	0.443565	-0.0487171
C16orf96	blue	0.513776	0.479814	-0.108155	0.103822	-0.0331206	0.166473	0.2506	0.0474504
C19orf57	blue	-0.143028	0.487002	0.640949	0.398626	-0.104125	0.163581	0.0848287	-0.338941
C1QL3	blue	0.0691314	0.519365	0.356393	0.0153803	0.0330853	0.0963872	0.530906	-0.11128
C1R	blue	-0.0965495	-0.249212	-0.0139	-0.180933	0.286164	0.238534	-0.0456167	0.0812105
C21orf62	blue	0.1694	0.38224	0.390365	0.0467206	0.240943	0.151707	0.0882166	-0.00458597
C2CD2L	blue	0.08036	0.869528	0.526353	0.341374	-0.163117	0.144062	0.265849	-0.252548
C2orf40	blue	0.0125726	0.744884	0.407859	0.253584	-0.257233	0.123286	0.168199	-0.0879376
C8orf34_AS1	blue	0.427264	0.45638	0.0601383	-0.00874555	0.215947	0.0284588	0.475586	-0.0183278
C8orf37	blue	-0.267507	-0.480867	-0.273109	-0.0551864	-0.161392	-0.0773398	-0.202371	0.385135
C8orf46	blue	0.373439	0.598915	0.0968869	-0.0698016	0.0929811	0.111286	0.1689	-0.0549596
C9orf172	blue	0.590218	0.700025	0.260779	0.15923	0.0762396	0.164624	0.421737	-0.146543
C9orf50	blue	0.206933	0.467698	0.227805	0.0929036	-0.00832234	0.241384	0.499128	-0.0557233
CA12	blue	-0.104647	-0.227113	0.00682136	-0.162347	0.253039	-0.138506	-0.142903	0.0336641
CA3_AS1	blue	0.571826	0.669507	0.0309557	-0.0385193	0.209134	0.0826196	0.640768	0.0307246
CACNA1G	blue	0.282034	0.535695	0.378887	0.188532	0.126594	0.156812	0.560807	-0.258642
CACNA1I	blue	0.00739878	0.58814	0.43129	0.371638	-0.189191	0.114551	0.302067	-0.306456
CALD1	blue	0.0651604	-0.307147	-0.347825	-0.482751	0.299387	0.0827598	-0.262135	0.269581
CAMKV	blue	-0.0217829	0.63301	0.529821	0.0999784	-0.0413248	0.151942	0.570093	-0.0591825
CAPN13	blue	-0.0225647	-0.232074	0.0504914	0.106541	0.46769	-0.202342	-0.0602396	-0.105196
CARF	blue	-0.362028	-0.206778	0.2382	0.140971	-0.043759	-0.227673	-0.0603714	0.00635068
CBFA2T3	blue	0.00551405	0.352126	0.251105	0.29219	0.0116883	0.140417	0.314433	-0.212476
CBLC	blue	-0.0904449	-0.187574	0.139332	0.110491	0.0535462	0.133274	0.0649966	-0.0322404
CBLN4	blue	0.415274	0.53035	0.11902	0.178017	0.191511	0.00842917	0.483896	-0.153629
CBWD1	blue	-0.131621	-0.373354	-0.149795	-0.154904	-0.253497	-0.1083	-0.229244	0.143169
CBWD2	blue	0.0575965	-0.426296	-0.43382	-0.0813818	0.0345253	-0.121808	-0.258916	0.218255
CCDC144A	blue	-0.0667526	0.573967	0.391003	0.486906	-0.0942718	0.122912	0.378502	-0.301614
CCDC18	blue	-0.171271	-0.456927	-0.165356	-0.0554641	-0.0524466	-0.052408	-0.236475	0.0482141
CCHE1	blue	0.378996	0.593143	0.265546	0.283678	-0.0645248	0.291323	0.634794	-0.0307414
CCNF	blue	0.320399	0.723102	0.339685	0.316546	0.0263498	0.213264	0.712476	-0.237269
CD19	blue	0.2838	0.206084	-0.0993735	0.0392477	0.217945	0.0331474	0.182578	0.151155
CDH15	blue	-0.130128	0.741937	0.727942	0.417364	-0.169787	0.24582	0.267049	-0.320077
CDHR1	blue	-0.0589935	0.553323	0.695867	0.370275	0.0976192	0.121309	0.255939	-0.244469
CDK19	blue	-0.0565691	0.417303	0.427131	0.106613	-0.0619458	0.0979803	0.366053	0.0244252
CDK5R2	blue	0.127378	0.264737	0.115052	-0.0338899	0.104238	0.0553778	0.559473	-0.116233
CDKN1C	blue	-0.1173	0.58302	0.408462	0.358931	-0.175218	0.163882	0.0900999	-0.267891
CDRT1	blue	-0.247482	-0.159303	0.161659	0.094258	-0.139191	-0.0244654	-0.133561	-0.245399
CEACAM3	blue	0.649599	0.744415	0.0882837	0.144007	0.078777	0.0904953	0.807125	-0.174511
CECR1	blue	-0.102268	-0.210397	0.0135138	-0.110331	0.209331	0.0446661	-0.0454058	0.139767
CEMIP	blue	0.306892	0.487443	0.0980351	0.142902	0.0451743	-0.0550473	0.521021	-0.295297
CENPC	blue	-0.111905	-0.488764	-0.506595	-0.27384	0.0609747	-0.218562	-0.156125	0.349573
CEP152	blue	-0.0584191	-0.444439	-0.316009	-0.195597	-0.0131557	-0.251589	-0.193617	0.161731
CEP76	blue	-0.00869795	0.745137	0.670551	0.470118	-0.135141	0.198811	0.415637	-0.341747
CETN3	blue	-0.349861	-0.416396	-0.0868462	-0.233402	-0.108728	0.0701556	-0.322466	0.318895
CHAT	blue	0.118312	0.779115	0.508906	0.284683	-0.058736	0.00668324	0.295857	-0.206285
CHCHD7	blue	-0.353314	-0.357436	0.110487	0.107719	-0.17766	-0.256248	-0.197509	-0.0106613
CHODL_AS1	blue	0.156508	0.639179	0.409873	0.29604	0.133638	0.179363	0.31454	-0.26222
CHORDC1	blue	-0.347309	-0.432604	-0.103506	-0.0774041	-0.175567	0.140536	-0.132078	0.300627
CHST13	blue	0.514904	0.627949	0.0493418	0.160519	0.0361603	-0.0173902	0.475196	-0.202555
CKAP2	blue	-0.362144	-0.390973	-0.15748	0.0223698	-0.0529387	0.222203	-0.0418675	0.064752
CLEC2B	blue	-0.346649	-0.196013	0.0815521	0.2436	0.124813	0.155312	-0.198399	-0.0864421
CLPB	blue	0.0257866	0.797725	0.697841	0.437961	-0.0534669	0.130185	0.400859	-0.288917
CNTFR	blue	0.329513	0.348791	0.0117163	0.281581	-0.0599353	-0.142893	0.485326	-0.0717045
CNTN2	blue	0.314842	0.782997	0.20579	0.107734	-0.018371	0.150697	0.370001	-0.109742
COL17A1	blue	0.414026	0.399024	-0.235779	-0.0254941	-0.140491	-0.0416783	0.383571	-0.191894
COL18A1	blue	0.492058	0.697949	0.117254	0.250812	0.0521225	0.165949	0.471569	-0.177516
COL18A1_AS2	blue	0.256527	0.5714	0.054095	0.0130948	-0.084593	0.0669386	0.44596	-0.111978
COL2A1	blue	0.397359	0.809234	0.205736	0.191187	0.0216742	0.202871	0.542991	-0.100259
COL4A1	blue	0.550003	0.774401	0.0211739	0.148461	-0.0490378	0.121101	0.605626	-0.0301971
COL4A6	blue	-0.0933014	-0.215147	0.164119	-0.0747586	0.173207	-0.234282	-0.146747	0.324156
COL5A1	blue	0.150953	0.908438	0.468907	0.349814	-0.158549	0.155476	0.315356	-0.276082
COMP	blue	0.202782	0.317025	0.101702	0.122228	0.0176178	0.0622221	0.414732	-0.040195
COX6A1	blue	0.333847	-0.32245	-0.371342	-0.277646	0.292983	-0.171238	0.117196	0.203542
COX6C	blue	-0.173331	-0.579007	-0.372547	-0.148561	-0.216695	-0.367225	-0.397143	0.22336
CPLX1	blue	0.695686	0.567296	-0.0816659	0.097305	0.0550937	0.129184	0.719776	-0.146319
CPNE9	blue	-0.127279	0.626817	0.541747	0.397148	-0.00345026	0.115202	0.373998	-0.301802
CPTP	blue	0.0172057	0.615464	0.526343	0.260853	-0.159091	0.169545	0.692706	-0.250136
CTCFL	blue	0.157987	0.518689	0.477112	0.385644	0.00487311	0.0946084	0.545271	-0.219782
CUL4A	blue	-0.0393917	0.735368	0.511135	0.346592	-0.249381	0.0911794	0.107387	-0.298412
CYGB	blue	-0.124102	0.460941	0.476283	0.332969	-0.156959	0.0516324	0.146975	-0.0668762
CYLD	blue	-0.124699	0.660739	0.579341	0.431609	-0.18475	0.238528	0.108913	-0.412158
CYP24A1	blue	-0.136067	-0.240164	-0.185487	-0.274708	-0.123628	0.323973	-0.241582	0.273894
CYP27A1	blue	0.291639	0.491967	0.252263	0.0120414	0.0484981	0.148745	0.208096	-0.0477974
CYP2A6	blue	-0.0195802	-0.31866	-0.107432	-0.212272	-0.0495162	-0.306017	0.0365826	0.209294
CYP2A7	blue	-0.136288	-0.316618	-0.0190232	0.0253404	0.0773254	-0.0637676	-0.0159597	0.107584
CYP2B6	blue	-0.295861	-0.302551	0.0936252	-0.10976	0.265242	-0.279473	-0.213941	0.100703
CYP3A5	blue	-0.42205	-0.338882	0.103572	-0.121148	-0.208954	-0.203344	-0.412945	-0.160706
CYP4A11	blue	-0.141918	-0.376559	-0.213076	-0.30133	-0.247783	-0.236883	-0.213551	0.322567
CYP4F12	blue	-0.233728	-0.332707	-0.100895	-0.188778	-0.0602117	-0.224946	-0.172424	-0.0817447
CYP4Z2P	blue	-0.224239	-0.512446	-0.297253	-0.242488	-0.224721	-0.329263	-0.278208	0.357842
DACT3	blue	0.275579	0.486637	0.205651	0.127898	0.0896642	0.0545501	0.502367	-0.265482
DBI	blue	-0.250391	-0.518203	-0.423197	-0.276656	0.0161614	-0.248385	-0.399625	0.227059
DCAKD	blue	-0.111992	-0.213594	0.110229	0.0785241	0.103912	0.00992666	0.0744018	0.171147
DCLK1	blue	0.0591627	0.623913	0.391921	0.219564	-0.0268808	0.139866	0.225576	-0.105745
DCLK2	blue	-0.0516796	0.860144	0.639076	0.359164	-0.184695	0.192256	0.306313	-0.330922
DGKZ	blue	0.403557	0.596334	0.0188557	-0.052552	-0.0959106	0.103536	0.424148	0.00602029
DLX1	blue	0.280058	0.488165	0.229976	0.112963	0.123054	0.286466	0.497316	-0.236607
DLX3	blue	0.214461	0.479905	0.4602	0.245568	0.174382	-0.0272346	0.394883	-0.201286
DNAAF5	blue	0.302377	0.861115	0.442341	0.189142	-0.00349483	0.134576	0.723657	-0.253755
DNASE1L2	blue	0.287066	0.671021	0.306394	0.0221211	-0.17667	0.126255	0.595926	-0.0913588
DPEP1	blue	0.749281	0.669642	-0.0751568	0.162701	0.0906794	0.090572	0.591817	-0.134171
DPP10_AS1	blue	0.234918	0.409454	0.119395	0.277275	-0.0496067	-0.0251404	0.438762	-0.221835
DUSP15	blue	-0.030536	0.611749	0.370784	0.242479	-0.106051	0.106787	0.343093	-0.211052
DUSP22	blue	0.5558	0.855067	0.233406	0.110218	0.0511338	0.234666	0.680621	-0.0696135
E2F7	blue	-0.143515	-0.376738	-0.0636769	-0.361558	0.263559	-0.173225	-0.203473	0.0223785
ECI1	blue	-0.0347295	-0.347111	-0.217274	-0.319789	0.232453	-0.267698	-0.114091	0.226731
EEF1B2	blue	-0.353038	-0.389292	0.00869129	0.223614	-0.0174109	-0.337366	-0.111982	0.0259422
EFNA2	blue	-0.129741	0.66563	0.5569	0.302937	-0.0835251	0.0998005	0.249306	-0.38888
EIF1AX	blue	-0.2287	-0.358432	-0.021617	0.0451813	0.0018054	-0.0568369	-0.298553	-0.0236235
EIF6	blue	0.381674	0.756888	0.455954	0.292925	0.0822468	0.272096	0.59933	-0.314291
ELF5	blue	0.144794	-0.326506	-0.14756	-0.218494	0.176018	-0.226138	-0.140878	0.288059
ELMOD2	blue	-0.253504	-0.343604	0.145239	0.0615009	0.0427208	-0.323145	-0.0383635	0.130091
EMD	blue	0.187436	0.60015	0.234417	-0.0756553	-0.0097002	0.0599331	0.427914	-0.222934
EPB41L2	blue	-0.134229	-0.210394	0.0414912	-0.100825	0.24048	0.0182288	-0.0617556	0.191368
EPB41L3	blue	0.285133	0.374475	0.0361979	0.114163	0.294401	0.393638	0.311107	-0.000814218
EPB41L4A_AS2	blue	0.248014	0.336714	0.0517539	-0.255218	0.181914	0.332359	0.225671	0.0489252
EPHA5	blue	0.347822	0.625005	0.135521	0.0262628	0.0260634	0.0204318	0.343458	-0.0276294
ERAP2	blue	-0.222523	-0.326672	-0.235414	0.0548938	0.0548377	0.0947843	-0.180232	0.0319106
ESD	blue	0.055075	-0.362824	-0.248973	-0.0824902	0.0363826	-0.125591	-0.0350388	0.318873
ESPNL	blue	0.322254	0.506086	-0.0914504	-0.00277591	-0.00200354	0.0033479	0.440354	0.085136
ETV2	blue	0.450642	0.430227	-0.154699	0.0924664	-0.0319121	0.160262	0.419401	-0.0722361
EVX1	blue	0.296872	0.859816	0.355683	0.27657	-0.0339818	0.143506	0.399374	-0.260532
EXTL1	blue	0.0537038	0.658604	0.621547	0.222334	-0.0995793	0.146111	0.342999	-0.318883
EZH1	blue	0.00873962	0.388207	0.161068	-0.0804645	-0.00296807	0.0362377	0.52103	0.0388657
FAH	blue	0.430448	0.73737	0.203247	0.234514	0.0357109	0.0831517	0.474571	-0.202257
FAM102B	blue	-0.102225	-0.29077	-0.04479	0.106907	-0.0320921	-0.140475	-0.211072	-0.0448244
FAM107A	blue	0.0955275	-0.336937	-0.208517	-0.347013	0.282574	-0.197666	-0.177233	0.168206
FAM109A	blue	0.111729	0.508738	0.393945	0.265789	0.0317147	0.0165731	0.259747	-0.355783
FAM150B	blue	0.394168	0.752645	0.264915	-0.00500147	0.0743959	0.163366	0.641522	-0.0442799
FAM162B	blue	0.16781	0.843812	0.507315	0.427552	-0.168102	0.182912	0.395452	-0.32819
FAM171A1	blue	-0.055855	0.798758	0.680792	0.348107	-0.145741	0.155275	0.370713	-0.350518
FAM35A	blue	-0.34973	-0.319585	-0.0680819	0.023172	-0.292321	-0.120092	-0.400217	0.0773628
FAM78B	blue	0.169171	0.430434	0.21126	0.0241284	0.108831	0.240105	0.188521	0.0371846
FAM83B	blue	-0.219532	-0.203271	0.102215	-0.116047	-0.0144451	0.264227	-0.186753	0.0385936
FAM87B	blue	0.168762	0.566533	0.250295	0.452114	-0.225011	0.0148634	0.4182	-0.38078
FAM89B	blue	0.454789	0.669936	0.0214511	0.0252337	0.0116877	0.198744	0.58372	-0.123603
FANCF	blue	0.311944	0.801932	0.404888	0.168236	0.0800066	0.24473	0.416539	-0.154132
FANCI	blue	0.111808	-0.289772	-0.0851692	0.0424896	0.208051	-0.302245	0.130371	-0.0109775
FBXO36	blue	0.546477	0.54012	-0.221294	-0.00607399	-0.0937517	-0.00331033	0.351157	0.204531
FBXW9	blue	-0.0124789	0.792507	0.701988	0.328937	-0.0849948	0.211921	0.445581	-0.239452
FEV	blue	0.162472	0.693319	0.465548	0.20383	-0.00703734	0.240109	0.633481	-0.151565
FGF2	blue	0.22457	0.556465	0.181087	0.346578	-0.228276	-0.0281064	0.428549	-0.388491
FIBCD1	blue	0.38486	0.578741	0.303111	0.181248	-0.0076619	0.21461	0.501105	-0.0899304
FJX1	blue	0.144703	0.836962	0.514947	0.398657	-0.101603	0.103958	0.302126	-0.242683
FLJ37035	blue	0.445251	0.449965	0.135766	0.00752838	0.363331	-0.101143	0.271302	-0.00415416
FLJ38122	blue	-0.054725	0.555082	0.565681	0.209232	-0.0384894	0.204876	0.380571	-0.0578717
FMO2	blue	-0.141776	-0.4856	-0.130755	-0.24432	0.262341	-0.244984	-0.340218	0.273621
FMO5	blue	-0.137833	-0.370471	-0.147282	-0.283887	0.168438	-0.365122	-0.15405	0.333593
FN1	blue	-0.15264	-0.376167	0.00958851	-0.157492	0.298305	-0.0606172	-0.134784	0.184508
FNDC4	blue	0.433047	0.603494	0.158067	0.0546237	0.0071025	0.0809429	0.592671	-0.0407339
FOS	blue	0.359396	0.754601	0.361395	0.596366	-0.109674	0.106943	0.527696	-0.283119
FOSB	blue	-0.0192672	0.579925	0.521949	0.493713	-0.179879	0.108863	0.374908	-0.326422
FOXC2	blue	0.0951722	0.695021	0.542688	0.335306	0.0572877	0.203678	0.642033	-0.218444
FOXS1	blue	0.620391	0.514239	-0.1749	0.00198107	0.082563	-0.163464	0.507722	-0.138174
FREM3	blue	-0.178875	0.605082	0.711501	0.377985	-0.210722	0.116395	0.207849	-0.238843
FRMPD4	blue	0.0397316	0.830213	0.552885	0.345104	-0.208335	0.200186	0.27649	-0.316221
FSTL3	blue	0.381564	0.782319	0.146037	0.0960506	-0.0821736	0.0409658	0.208956	-0.0705695
FSTL5	blue	0.516915	0.782167	0.219244	0.118637	-0.0056445	0.063601	0.305111	-0.122252
GALNT14	blue	0.234731	0.310673	0.0535782	-0.0690933	0.238919	0.0966933	0.314007	-0.20632
GAREML	blue	0.179027	0.583817	0.505059	0.053326	-0.00698235	0.11946	0.30393	-0.220665
GAS2L1	blue	0.264701	0.681098	0.458034	0.157508	-0.0665555	0.117353	0.748765	-0.288651
GATA5	blue	0.151991	0.646966	0.43015	0.11968	0.205323	0.245613	0.152873	-0.0721536
GCM2	blue	-0.0458723	0.574662	0.553156	0.534418	-0.132351	0.0423798	0.500846	-0.524138
GDF2	blue	0.0143084	0.632636	0.58529	0.235192	0.0977995	0.12863	0.513851	-0.176547
GDI1	blue	0.000199129	0.882194	0.618809	0.356056	-0.125949	0.198617	0.330367	-0.313389
GIPR	blue	0.282367	0.47419	-0.053278	-0.0324828	-0.230038	0.153346	0.630803	0.283998
GLS2	blue	0.00804093	0.515161	0.485885	-0.0192403	0.0177753	0.275601	0.534685	-0.134269
GOLGA6L10	blue	-0.112814	-0.200912	-0.133919	-0.138051	-0.0403277	-0.170543	-0.0942837	0.0806307
GOLGA6L9	blue	-0.176322	-0.461343	-0.334213	-0.256242	-0.0903024	-0.0146755	-0.393329	0.236562
GPR101	blue	0.473052	0.582729	-0.00594638	0.0758613	0.148948	0.126353	0.364202	0.0127868
GPR135	blue	0.0719863	0.16619	0.143912	-0.0537563	-0.0851651	0.16378	0.0627731	0.138528
GPR150	blue	-0.103224	0.741184	0.633653	0.438362	-0.220357	0.136422	0.216929	-0.340182
GPR153	blue	0.298573	0.722854	0.457212	0.277619	-0.0856391	0.185619	0.437349	-0.335658
GPR78	blue	0.141187	0.777165	0.556817	0.278853	0.071941	0.140429	0.577563	-0.309558
GPR88	blue	0.315269	0.354777	0.199072	0.198693	-0.112109	0.094018	0.348617	-0.0760294
GRIN1	blue	-0.0200548	0.657734	0.570986	0.345324	-0.156463	0.150865	0.188549	-0.399892
GRM2	blue	-0.00778798	0.747372	0.525012	0.403619	-0.192583	0.186352	0.180176	-0.30462
GRTP1	blue	-0.0159491	0.710363	0.755446	0.395708	-0.00299387	0.252467	0.320636	-0.330069
GSAP	blue	-0.163434	-0.412315	-0.291659	0.104998	-0.0273529	-0.127416	-0.0459791	0.0417714
HAAO	blue	-0.142784	0.571278	0.610016	0.1008	-0.0525889	0.14829	0.486153	-0.132488
HAP1	blue	0.204801	0.229449	0.059751	-0.0111218	0.158238	-0.0106716	0.0159643	-0.0633981
HCK	blue	0.375081	0.582886	0.155711	0.47031	-0.051418	0.0756557	0.406413	-0.248468
HCN2	blue	0.296584	0.934513	0.465233	0.313883	-0.0559899	0.236963	0.612473	-0.273077
HDAC6	blue	0.00615208	0.561744	0.40693	0.000941176	-0.0444371	0.187006	0.500263	0.0105762
HHIPL1	blue	0.339517	0.505726	0.31161	0.11908	0.204623	0.0801148	0.410094	-0.121204
HINT1	blue	0.0392925	-0.505978	-0.478941	-0.254507	0.252349	-0.260546	-0.177628	0.227612
HIST1H1B	blue	0.185955	-0.323765	-0.346506	-0.15979	0.37142	-0.129344	0.0605053	0.170318
HIST1H3B	blue	-0.138973	-0.351988	-0.0991768	-0.0667563	0.236052	-0.14001	-0.178601	0.0753351
HIST1H4B	blue	-0.0701163	-0.266079	-0.136306	-0.162836	-0.0125832	0.00545506	-0.273589	0.165212
HIST1H4H	blue	-0.236474	-0.440407	-0.131655	-0.0622229	0.0133111	-0.0180582	-0.258129	0.14912
HIST2H2BF	blue	-0.394198	-0.487638	-0.122484	-0.0176515	-0.0253289	-0.0319903	-0.434472	0.411324
HNMT	blue	-0.245514	-0.421552	-0.134007	-0.0956767	0.207816	-0.00356835	-0.220125	-0.0231392
HOTS	blue	0.433263	0.850359	0.28717	0.0512625	0.0110701	0.213808	0.641944	-0.1777
HOXA11	blue	0.199422	0.439739	0.347839	0.0290625	0.211445	0.159069	0.49529	-0.106483
HOXC13	blue	0.0727672	0.607997	0.621245	0.237496	-0.00612035	0.143063	0.403397	-0.278817
HPGD	blue	0.115466	-0.227107	-0.173949	-0.107733	-0.0871934	-0.282478	-0.0469687	-0.0496119
HR	blue	0.102839	0.819508	0.597676	0.339485	-0.229324	0.112161	0.370928	-0.345738
HS1BP3	blue	0.203607	0.901205	0.424461	0.299555	-0.105653	0.144889	0.273117	-0.220596
HSF2	blue	0.56273	0.77922	-0.00229315	0.127631	-0.0504317	0.112309	0.549821	-0.00842145
ICAM1	blue	-0.123656	0.583628	0.687746	0.615301	-0.183252	0.278929	0.174664	-0.380864
IER5	blue	0.200601	0.678088	0.462056	0.39511	0.0692551	0.254981	0.177584	-0.487508
IFNL4	blue	0.266061	0.590378	0.104734	0.159073	-0.110866	0.056932	0.607087	-0.016874
IFRD2	blue	0.0280182	0.675664	0.40252	0.126335	-0.124752	0.076645	0.361457	-0.180517
IFT20	blue	-0.283745	-0.495941	-0.31518	0.0110931	-0.155098	-0.205685	-0.286887	0.366448
IGF2_AS	blue	0.00986873	0.796497	0.648537	0.291977	-0.0618137	0.22308	0.282127	-0.311934
INHBB	blue	-0.0215883	0.713634	0.595214	0.32621	-0.182813	0.246971	0.415857	0.0434822
INPP5F	blue	-0.256134	-0.377637	-0.000889924	0.0506388	-0.0325364	-0.0594703	-0.0119134	-0.000998104
INSM1	blue	0.428278	0.715643	0.272282	0.304619	-0.0105159	0.097561	0.621214	-0.349389
IRX2	blue	0.0654747	0.808804	0.477969	0.248364	-0.0925296	0.237498	0.310388	-0.242376
ISLR2	blue	0.251838	0.698334	0.253767	0.21242	-0.0334314	0.156246	0.409994	-0.318239
ISX	blue	0.380171	0.77983	0.142049	0.0880292	-0.0629994	0.0697626	0.25133	-0.0942299
ITPR1	blue	0.521974	0.770269	-0.0384026	0.101177	-0.0786475	0.0676272	0.474862	-0.0244459
JAKMIP3	blue	0.638739	0.549861	-0.180345	-0.00306123	-0.0549633	0.103941	0.459494	0.0369537
JSRP1	blue	-0.0236533	0.600572	0.653008	0.205035	-0.102812	0.10933	0.409339	-0.17221
JUN	blue	-0.0894719	0.451286	0.241026	0.315267	-0.11033	0.415515	0.245496	-0.166101
KANK1	blue	0.112915	0.578108	0.468776	0.10421	0.000585819	0.126328	0.673105	-0.151271
KATNBL1	blue	-0.448757	-0.323813	0.223308	0.280742	-0.055266	-0.0311817	-0.189283	-0.109597
KCND1	blue	0.283069	0.774357	0.266486	0.195931	-0.169659	0.174004	0.426804	-0.098747
KCNG2	blue	0.700049	0.583267	-0.0747758	0.109628	0.0958494	0.148705	0.722281	-0.118641
KCNT1	blue	-0.248859	0.621175	0.735073	0.446321	-0.234316	0.245267	0.258642	-0.230962
KCTD12	blue	0.145929	0.603772	0.230545	-0.0823511	0.027218	0.186478	0.534971	0.129143
KIAA1462	blue	0.180098	0.586677	0.4493	0.121904	-0.013697	0.0218037	0.396851	-0.0545216
KIAA1614	blue	0.163308	0.681436	0.333695	0.38596	0.0220051	0.134682	0.382871	-0.216765
KIAA1715	blue	-0.234263	-0.278017	-0.0180567	-0.0969732	0.00556969	-0.0285439	-0.173964	0.241541
KIF26A	blue	0.322875	0.901318	0.304502	0.292641	-0.149072	0.143502	0.611942	-0.196014
KLF15	blue	0.568458	0.766123	-0.0121309	0.0929978	0.017697	0.133627	0.459104	0.0164727
KLHDC4	blue	0.2602	0.484903	0.026145	-0.00342254	-0.155308	0.0909965	0.129193	-0.0481429
KLHL28	blue	-0.276192	-0.324759	0.00225461	-0.147012	-0.156432	0.107131	-0.208261	0.136999
KLHL34	blue	0.060778	0.561085	0.311426	0.0180228	-0.165868	0.114653	0.559595	-0.11246
KLHL35	blue	0.574349	0.649769	-0.132259	0.0873368	0.0211544	0.0412646	0.510797	-0.00869014
KLHL7	blue	-0.229445	-0.264625	0.0403813	-0.0814361	0.183992	-0.0131567	-0.0896244	0.0811841
KMT2B	blue	0.223546	0.267332	-0.111913	-0.133974	0.00997423	-0.0488581	-0.15498	-0.0733111
KPNA2	blue	-0.106857	-0.322084	-0.150767	-0.0360334	0.148985	0.0109677	-0.122321	0.127061
KRBA1	blue	0.354079	0.680429	0.0944976	0.122106	0.0152682	0.0984818	0.240496	-0.211292
KRT5	blue	0.155822	-0.264466	-0.219045	-0.287244	0.536779	-0.0881546	0.042628	0.0562151
KSR1	blue	0.242447	0.691334	0.315009	0.0695743	0.00102752	0.146526	0.6992	-0.0570307
L3MBTL1	blue	-0.0568267	0.739908	0.587635	0.224889	0.00923033	0.211797	0.197604	-0.168714
LAMA3	blue	-0.108689	-0.145805	0.136161	0.0281846	0.110928	-0.110161	0.0615996	0.220706
LAMA5_AS1	blue	0.150914	0.53428	0.18128	-0.0439855	-0.0286399	0.15418	0.49989	-0.0108392
LAMB2P1	blue	-0.0975726	0.680677	0.595015	0.225468	0.0277174	0.195397	0.196892	-0.207808
LAMP2	blue	-0.200729	-0.236559	0.0290713	0.0151232	-0.143287	-0.0957136	-0.130969	-0.0540183
LASP1	blue	-0.125362	0.561679	0.521606	0.153909	-0.07791	0.167034	0.556889	-0.196576
LGALS9B	blue	-0.172984	-0.325043	-0.200353	-0.137608	-0.0603408	0.0411679	-0.158956	0.0619942
LGI3	blue	0.54245	0.766248	0.0681757	0.170677	0.0223089	0.0872223	0.695565	-0.139513
LHFP	blue	0.497662	0.752609	0.00388793	0.0797197	-0.0231034	0.168868	0.600256	0.000921764
LIG3	blue	0.33449	0.565247	0.0289968	-0.153438	0.0519964	0.121535	0.046595	0.148568
LIMD1	blue	0.515854	0.375613	-0.309136	0.0051342	0.0468579	-0.108618	0.346102	-0.185767
LIMD2	blue	-0.00420726	0.76936	0.564925	0.580681	-0.215147	0.297698	0.451464	-0.395622
LINC00202_2	blue	-0.250939	0.479493	0.525788	0.139487	-0.0740871	0.201518	0.414007	-0.113843
LINC00265	blue	0.157067	0.078109	-0.170357	-0.126105	-0.11408	-0.0499669	0.00992852	0.069165
LINC00479	blue	0.0698544	0.578365	0.349994	-0.0659361	-0.034904	0.145215	0.505778	-0.052058
LINC00857	blue	0.0953449	0.457761	0.354088	-0.111431	0.051833	0.109564	0.304943	0.057652
LINC00905	blue	0.319055	0.61145	0.380587	0.220436	0.140732	0.176539	0.315796	-0.194101
LINC01011	blue	0.364436	0.846625	0.317977	0.175875	0.0298571	0.274352	0.529471	-0.0830066
LINC01016	blue	0.506603	0.630083	-0.0108808	0.11225	-0.035699	0.0774806	0.431398	-0.00691078
LINC01039	blue	0.507291	0.697781	0.0977289	0.159122	0.102277	0.125733	0.606125	-0.167457
LINC01184	blue	-0.285213	-0.223564	0.0430913	-0.148671	-0.0172291	0.0164735	-0.0899727	0.199807
LINC01226	blue	-0.155262	-0.244369	-0.00106494	-0.0923263	-0.297107	-0.0814088	-0.0832184	-0.0382259
LINC01342	blue	0.523129	0.463612	-0.168631	-0.0230319	-0.047473	-0.011829	0.324011	-0.00337591
LINC01348	blue	-0.103401	0.581199	0.601048	0.245264	-0.0619756	0.0690465	0.296272	-0.277253
LINC01488	blue	0.587447	0.760443	-0.0286328	0.0805144	0.0142269	0.13357	0.516672	-0.00184112
LINGO1	blue	0.341194	0.618734	0.484018	0.327809	0.168777	0.178896	0.418583	-0.22026
LINGO4	blue	0.544514	0.695406	0.141502	0.114736	0.222835	0.0835868	0.579691	-0.0986988
LIPA	blue	-0.211196	-0.497891	-0.254772	-0.0777709	0.0990648	-0.107582	-0.206342	0.367957
LMX1A	blue	0.0284692	0.493756	0.299365	0.03091	-0.0447466	0.108629	0.572876	-0.0545857
LOC100129461	blue	0.498316	0.736684	0.0572583	0.0928487	0.00931826	0.0389358	0.198669	-0.0566036
LOC100288152	blue	0.238177	0.375841	0.352444	0.23979	0.126498	-0.165833	0.260789	-0.244325
LOC100507373	blue	-0.0859563	0.414287	0.453061	0.150822	-0.104471	0.0514023	0.0661055	-0.17251
LOC100653233	blue	0.330692	0.864711	0.367263	0.222452	-0.10334	0.104517	0.592376	-0.276166
LOC100996351	blue	0.149438	0.574766	0.28564	0.0697302	-0.0368489	0.0333489	0.138212	-0.0516942
LOC101927132	blue	0.0134081	0.662063	0.468125	0.122745	-0.0335188	0.174412	0.395476	-0.0232928
LOC101927311	blue	-0.108839	-0.409015	-0.189554	-0.106145	0.145149	-0.170701	-0.197058	0.233459
LOC101927419	blue	-0.0681527	0.782045	0.665032	0.36893	-0.0775308	0.239726	0.243243	-0.340393
LOC101928841	blue	0.242397	0.614246	0.439792	0.213598	-0.0979753	-0.013256	0.581363	-0.110806
LOC101929295	blue	0.0677502	0.686857	0.50858	0.335495	0.00744722	0.117566	0.413609	-0.0901842
LOC102724084	blue	0.141355	-0.233654	-0.197577	-0.176619	0.228796	-0.0625747	-0.0462219	0.195445
LOC220729	blue	-0.265169	-0.473762	-0.0802529	-0.0644892	-0.0486649	-0.195609	-0.150915	0.0741869
LOC344887	blue	-0.00599473	0.820699	0.579084	0.379312	-0.174177	0.136049	0.302079	-0.331435
LOC400553	blue	0.252316	0.737639	0.317261	0.206322	-0.0280875	0.154364	0.391066	-0.219304
LOC401286	blue	0.15328	0.817325	0.584373	0.419391	-0.0315999	0.168118	0.464414	-0.357348
LOC401557	blue	-0.0938658	0.549415	0.697145	0.366664	-0.0579731	0.159229	0.1957	-0.188992
LRP4	blue	0.437342	0.576214	0.25936	0.00524851	0.180685	0.175291	0.523735	-0.0805115
LRRC61	blue	0.171004	-0.138804	-0.139929	-0.210144	0.16832	-0.181558	0.140009	0.278455
LRRC73	blue	0.642176	0.48356	-0.104291	0.0882779	0.0555346	0.08487	0.738254	0.0564573
LTBP3	blue	0.258557	0.402358	0.199551	0.0626065	0.0919751	0.123078	0.616194	0.030566
LTF	blue	0.232039	0.0938906	0.05764	0.048777	0.410012	-0.0306267	0.201799	0.0522352
LUZP1	blue	-0.280758	0.483342	0.593933	0.277336	0.0396897	0.194609	0.0467828	-0.225943
MAMLD1	blue	-0.183619	0.484574	0.640764	0.296124	-0.182032	0.139639	0.236833	-0.309087
MAMSTR	blue	0.467254	0.701859	0.286326	0.184869	0.11639	0.123828	0.588063	-0.21363
MAN2B1	blue	0.0277363	0.845439	0.552431	0.377162	-0.154219	0.158437	0.236069	-0.360176
MAPK11	blue	0.208897	0.48323	0.0771968	0.0670914	-0.0218002	0.230775	0.390032	-0.126794
MCM5	blue	-0.279566	0.346908	0.624082	0.303445	0.0965065	0.115777	0.137192	-0.258564
MCTP1	blue	0.0761056	0.375965	0.145323	0.353232	0.0494877	0.0149395	0.166096	-0.285404
MFSD3	blue	0.0275759	0.302649	0.225183	0.0934109	-0.0232874	-0.0392063	0.535919	-0.032734
MGAT4B	blue	-0.204426	0.624382	0.578322	0.439653	-0.238195	0.171804	0.216051	-0.532683
MGAT5B	blue	-0.110471	0.55304	0.616865	0.138437	-0.0517252	0.203212	0.436913	-0.0992261
MGC50722	blue	0.433115	0.652286	0.287238	0.142172	-0.0274598	0.266258	0.485622	0.273077
MGST1	blue	-0.0973348	-0.391258	-0.0344057	-0.0323739	0.0313164	-0.113373	-0.210896	-0.0256333
MID2	blue	-0.102622	-0.351233	-0.0853962	-0.0715383	-0.0847851	0.0825402	-0.0186608	0.0553994
MIR1180	blue	-0.0947034	0.591301	0.398026	0.264926	-0.317859	0.235158	0.231749	-0.293352
MIR1246	blue	0.0923913	0.252133	0.177613	0.0591058	0.310975	0.00735547	-0.249898	-0.138068
MIR152	blue	0.0701656	0.512409	0.146446	0.0313398	-0.0397484	0.142652	0.456303	-0.151152
MIR205HG	blue	-0.163787	-0.473026	-0.287348	-0.223814	0.211871	-0.0767634	-0.194176	0.00506309
MIR320A	blue	0.426583	0.799374	0.219108	0.275919	-0.0422437	0.225953	0.769888	-0.178295
MIR3609	blue	-0.373403	-0.440411	-0.131142	0.0851625	-0.165193	-0.141866	-0.201701	0.35412
MIR4449	blue	0.558677	0.764924	0.131106	0.206903	0.105555	0.0372292	0.435218	-0.272875
MIR6087	blue	0.659677	0.63855	-0.111985	0.00200018	0.134798	0.0432605	0.453178	-0.0592222
MIR6126	blue	0.530296	0.742347	0.202454	0.295354	-0.0348634	0.0910846	0.564947	-0.164032
MIR7641_2	blue	0.253869	0.794359	0.427756	0.311538	-0.044501	0.129375	0.53724	-0.377387
MIR92B	blue	0.359547	0.61619	0.347335	0.11255	0.145288	0.210037	0.533237	0.0296597
MIRLET7D	blue	0.169671	0.488036	0.157761	0.373512	-0.0768991	-0.0373707	0.354782	-0.431774
MKRN2	blue	-0.24902	-0.14742	0.213968	0.108601	0.0781588	-0.0716571	-0.0613375	-0.0818289
MME	blue	0.409262	0.675196	0.198886	0.24581	-0.0180715	0.0489179	0.440093	-0.146294
MMP10	blue	-0.06001	-0.387859	-0.181326	-0.0752315	0.0899425	-0.263419	-0.130986	0.170301
MMP21	blue	-0.0377592	-0.232329	-0.0927261	-0.118966	0.167317	0.0284904	0.0326196	0.0566787
MOSPD3	blue	-0.0462855	0.660712	0.64712	0.428857	-0.0636546	0.200935	0.461062	-0.328926
MPST	blue	-0.0695929	0.767758	0.593471	0.316362	-0.181092	0.135601	0.196518	-0.30628
MRPL15	blue	-0.097572	-0.466923	-0.301943	-0.273078	0.189622	-0.209872	-0.310564	0.177737
MTMR9LP	blue	0.475733	0.865688	0.237161	0.192588	-0.02916	0.114829	0.645018	-0.210103
MTRNR2L1	blue	0.161261	0.699097	0.405517	0.373819	-0.104894	0.126931	0.490882	-0.18765
MTRNR2L2	blue	0.0980049	0.663335	0.469201	0.41461	-0.19825	0.144329	0.603817	-0.25395
MTRNR2L3	blue	0.0646414	0.632889	0.467586	0.398789	-0.0786182	0.087322	0.491158	-0.329617
MTRNR2L5	blue	0.148732	0.62362	0.328762	0.321537	-0.216511	0.0791083	0.565708	-0.294257
MTRNR2L6	blue	0.0579345	0.550512	0.458153	0.425214	-0.110434	0.112239	0.512126	-0.263904
MTRNR2L8	blue	0.20854	0.589674	0.283579	0.441035	-0.0766701	0.150807	0.543239	-0.254486
MTRNR2L9	blue	0.163703	0.400271	0.217291	0.248907	0.0339162	0.0553041	0.434694	-0.192199
MUC5AC	blue	-0.331262	-0.39409	-0.0805113	0.10167	-0.209109	-0.0283463	-0.094716	-0.118529
MUC5B	blue	0.239157	0.121863	0.108488	0.201402	0.401464	0.0101428	0.200109	0.035186
MUC6	blue	-0.216264	0.646333	0.699258	0.432272	-0.129497	0.12295	0.220575	-0.442376
MUT	blue	-0.0606788	-0.486587	-0.323978	-0.337653	0.129147	-0.00972522	-0.206902	0.291097
MVB12A	blue	0.209756	0.469876	0.177444	0.159236	0.0352304	0.106853	0.656114	-0.172248
MXD3	blue	-0.187293	0.527964	0.509948	0.456739	-0.269097	0.133953	0.140339	-0.271402
MYO15A	blue	0.500524	0.544898	0.236802	0.0339699	0.143293	0.123093	0.489241	-0.0163439
MYOD1	blue	0.455129	0.85676	0.230838	0.267112	-0.0627595	0.160902	0.677688	-0.135872
MZT1	blue	-0.238422	-0.106428	0.153042	0.140206	-0.0321871	0.0592397	0.0516169	0.108639
NAE1	blue	-0.196543	-0.406429	-0.176906	-0.0232609	-0.0860411	-0.206042	-0.256173	0.161569
NBPF14	blue	-0.0887879	-0.398344	-0.0397563	-0.0720947	0.11226	-0.0450663	-0.0469545	-0.00267651
NDOR1	blue	-0.022905	0.798166	0.60369	0.346833	-0.220625	0.268851	0.48556	-0.447163
NDRG4	blue	0.140664	0.908096	0.493283	0.284164	-0.0922774	0.209066	0.464389	-0.229407
NDUFA4	blue	-0.406101	-0.493249	-0.0221094	0.082091	0.0193733	-0.273936	-0.244426	0.175807
NDUFB1	blue	-0.188858	-0.499253	-0.36647	-0.275062	-0.0975668	-0.118972	-0.232372	0.385786
NDUFS7	blue	0.556997	0.725044	-0.0904752	0.0947572	-0.0279889	0.101097	0.457212	0.0023503
NEU4	blue	0.643503	0.613765	-0.0495487	0.00662103	0.0522379	0.158252	0.723652	-0.0298448
NFATC4	blue	-0.171694	-0.130412	0.205409	-0.0848762	0.199576	-0.237108	0.0482216	-0.0884184
NFIX	blue	0.155251	0.723748	0.460804	0.0564737	-0.0275878	0.112567	0.589513	-0.161438
NFXL1	blue	0.093521	-0.317948	-0.296802	-0.336581	0.121407	-0.0877201	-0.229928	0.164772
NGEF	blue	0.236837	0.511556	0.218784	0.0673729	-0.0107689	0.0912348	0.622183	0.0314676
NKX2_2	blue	0.376965	0.492559	0.314331	0.0809829	0.24525	-0.0303769	0.505299	-0.0510505
NKX2_5	blue	0.604045	0.641628	0.075561	0.169271	0.0607467	0.077157	0.781664	-0.187163
NOL4	blue	0.465217	0.394526	0.0487874	-0.106376	0.280034	0.176096	0.337441	-0.00673393
NPIPB4	blue	-0.224037	-0.433555	-0.359898	-0.170782	-0.240128	-0.153874	-0.205716	0.372131
NRARP	blue	0.178875	0.870089	0.472943	0.412692	-0.0792259	0.172076	0.347021	-0.360362
NRGN	blue	0.601916	0.742027	-0.0744967	0.0955856	-0.00821981	0.0901372	0.467464	-0.049285
NRM	blue	0.0511271	0.591085	0.317508	0.333424	-0.0191404	0.155999	0.0974665	-0.207143
NRXN2	blue	0.359609	0.867143	0.373756	0.250546	-0.0758887	0.199168	0.568468	-0.32695
NSL1	blue	0.00758459	0.528138	0.469384	0.326584	-0.0883366	0.0806823	0.326041	-0.208352
NTNG2	blue	0.207615	0.697136	0.276255	0.358571	-0.175467	0.16959	0.272323	-0.20184
NTS	blue	0.130469	-0.338346	-0.275432	-0.159917	0.0822068	-0.316137	-0.113235	0.164003
NUDT16	blue	-0.183325	0.6575	0.558252	0.336535	-0.188448	0.145979	0.189579	-0.282227
OPRD1	blue	-0.128732	0.54579	0.680341	0.361049	-0.102821	0.0959906	0.251401	-0.331089
OPRL1	blue	-0.104463	0.378065	0.463953	0.365967	-0.0937449	0.0187927	0.548569	-0.300567
OTOP3	blue	-0.0778532	0.149416	0.199154	-0.10872	0.191119	0.164197	0.0698127	0.12103
OTUD6B_AS1	blue	-0.385586	-0.45023	-0.0528946	-0.132828	-0.0100978	-0.154161	-0.476757	0.367535
OVOL1	blue	-0.0488667	0.723715	0.690466	0.437086	-0.113124	0.106645	0.311242	-0.550588
PAIP1	blue	-0.0299167	-0.466312	-0.375693	-0.237694	-0.0202217	0.0740245	-0.264725	0.276977
PAM	blue	-0.299897	-0.465256	-0.126808	-0.146594	0.0129171	-0.242903	-0.345395	0.0883341
PCDHB3	blue	0.600454	0.455905	-0.069097	-0.0341036	0.166543	0.0159576	0.70758	-0.0951581
PCDHGA9	blue	0.49502	0.64761	-0.0964736	0.0397295	-0.0248542	0.0699706	0.56411	0.0172957
PCP4L1	blue	-0.124728	-0.37988	-0.137184	-0.258861	0.396641	-0.000260103	-0.140922	-0.00338449
PCSK9	blue	0.0325724	0.654013	0.471664	0.11567	-0.0126793	0.136529	0.603426	-0.0743823
PDE1C	blue	0.325792	0.454461	0.0707816	-0.0148269	0.0971271	0.0347299	0.258089	0.0276633
PDIA3	blue	-0.300464	-0.515101	-0.228142	-0.227662	-0.0214788	0.233595	-0.368968	0.469957
PDZD4	blue	0.361773	0.746096	0.248503	0.150649	0.18904	0.153297	0.178012	-0.104726
PEAR1	blue	0.151446	0.898856	0.474622	0.313527	-0.116222	0.165608	0.264607	-0.220419
PEX11A	blue	-0.18457	-0.275941	0.0182021	0.00900038	0.0433466	-0.0148837	0.00889229	0.030996
PEX11G	blue	-0.0760338	0.311148	0.359945	0.451894	-0.104099	0.193097	0.441255	-0.357133
PFKFB4	blue	-0.23026	0.621305	0.739762	0.375082	-0.206421	0.211219	0.121117	-0.235954
PHRF1	blue	0.0899854	0.750336	0.410551	0.29145	-0.139532	0.094226	0.0992672	-0.354808
PHTF2	blue	-0.342918	-0.186224	0.140299	0.275916	0.0103745	-0.158787	-0.178681	-0.16645
PI4KA	blue	0.122769	0.618797	0.307461	-0.0167657	0.0337399	0.150127	0.534092	-0.0432963
PIGQ	blue	-0.0389763	0.738151	0.588953	0.22707	-0.00111461	0.239336	0.227005	-0.193738
PKDREJ	blue	0.685497	0.66252	0.0080671	0.0469598	0.0521327	0.0920848	0.3866	-0.202697
PKNOX1	blue	-0.280991	-0.186386	0.213496	0.132321	0.00934319	-0.0288208	-0.135196	-0.00931285
PLA2G12A	blue	-0.179271	-0.52478	-0.318846	-0.14506	-0.105668	-0.388634	-0.180436	0.263353
PLA2R1	blue	-0.00888772	-0.415921	-0.0903073	-0.0988946	0.0387395	-0.19436	-0.151602	0.0310618
PLD4	blue	0.694845	0.519332	-0.178457	-0.108228	0.227666	0.0422488	0.550897	-0.0131098
PLEKHA2	blue	0.070135	0.906411	0.541983	0.341078	-0.124102	0.184721	0.32052	-0.313877
PLEKHG5	blue	0.737168	0.599122	-0.0167743	0.0751236	0.154532	0.083275	0.415086	-0.0772283
PLG	blue	0.302555	0.784405	0.242317	0.127789	-0.117273	0.0600598	0.249203	-0.0622587
PMS2P1	blue	-0.338685	-0.568547	-0.301247	0.00395568	-0.061911	-0.0637112	-0.251184	0.232766
POLR2H	blue	0.568555	0.684844	-0.128877	-0.0116061	-0.014205	0.0997982	0.466032	-0.0500839
POSTN	blue	-0.0240603	-0.395399	-0.172882	-0.118398	0.32509	-0.0118366	-0.0460274	0.141102
POU3F1	blue	0.0890983	0.602601	0.523535	0.468557	0.185197	0.185895	0.499887	-0.35113
POU5F1	blue	0.282786	0.610068	0.277247	0.175219	0.0422519	0.214085	0.40397	-0.1372
PPCS	blue	-0.0318905	0.34395	0.137042	-0.179578	-0.0406255	0.145068	0.433405	0.0834769
PPFIA3	blue	0.324357	0.27541	-0.00865054	-0.22871	0.180745	0.0707285	0.274205	-0.156962
PRDM13	blue	0.15864	0.887826	0.432054	0.307941	-0.133705	0.134035	0.243753	-0.236112
PRDM15	blue	0.386846	0.770631	0.179184	0.0474289	0.0364043	0.00841207	0.273079	-0.0782804
PRKCDBP	blue	0.515072	0.699501	-0.0177391	0.069022	-0.0101548	0.162468	0.647295	-0.0436479
PRNP	blue	-0.10365	-0.361648	-0.159686	0.031586	0.0131585	-0.192592	-0.116921	0.175679
PRR25	blue	0.48728	0.744018	0.172837	0.0539226	0.0217265	-0.00887637	0.579474	-0.202011
PRR5L	blue	-0.17374	-0.15918	0.165673	-0.0487152	0.141288	-0.183468	0.0676915	0.00779204
PRR7_AS1	blue	0.222499	0.173524	-0.0924331	0.166414	-0.064604	-0.108956	0.0958456	-0.0772025
PRRT2	blue	0.235365	-0.308831	-0.265944	-0.234036	0.197475	0.0887812	0.0195637	-0.025426
PRSS35	blue	0.105678	0.896224	0.540012	0.401109	-0.181413	0.194553	0.431066	-0.26709
PRX	blue	0.317075	0.657545	0.477047	0.339595	0.243028	0.212763	0.57894	-0.241689
PSMD5_AS1	blue	0.0143377	-0.414056	-0.333771	-0.302245	-0.0376666	0.0256023	-0.245306	0.332921
PSTK	blue	0.0598995	0.361662	0.217302	0.238989	-0.0422296	0.0985329	0.402014	-0.155944
PTGS1	blue	0.24857	0.855254	0.586049	0.260292	0.125583	0.29626	0.620032	-0.27694
PTPN14	blue	0.474395	0.824428	0.160966	0.148981	0.0270913	0.0948489	0.32468	-0.131569
PTPN7	blue	-0.0306194	0.708058	0.633342	0.411449	-0.0931716	0.219752	0.587452	-0.255636
PTPRG	blue	-0.107103	-0.197618	0.0252587	0.0608168	0.203152	-0.147938	-0.131895	-0.0229616
PTPRN	blue	0.733014	0.649139	-0.113507	-0.11902	0.265936	0.0908889	0.637422	-0.00151256
PTPRZ1	blue	-0.248849	-0.529732	-0.257821	-0.163702	0.125952	-0.21104	-0.230518	0.133561
PTRF	blue	-0.173898	-0.223188	0.0360935	0.0156024	0.306725	-0.110005	-0.100643	-0.153163
PVRL3	blue	0.0253201	0.662647	0.357528	0.192996	-0.0640032	0.157983	0.210536	-0.159345
PXK	blue	-0.237509	-0.174666	-0.0322152	0.245852	-0.318029	0.0815604	0.121187	-0.126408
RAB11FIP5	blue	0.237132	0.636602	0.473916	0.0965802	0.125762	0.130678	0.430697	-0.169822
RAB30_AS1	blue	-0.112466	-0.482389	-0.45344	-0.280999	0.0124487	-0.267576	-0.265128	0.398784
RAB3IL1	blue	-0.144922	0.620905	0.595795	0.313457	0.0253694	0.214748	0.17733	-0.274928
RAD1	blue	-0.27974	0.475426	0.56367	0.33956	-0.109884	-0.0620863	0.146971	-0.435379
RASGRP2	blue	-0.0748377	0.372822	0.305387	0.388946	-0.217983	0.164019	0.166288	-0.13805
RASL10A	blue	0.443449	0.471762	-0.187127	-0.0370368	-0.0051486	-0.0143493	0.286817	0.0377996
RASSF9	blue	-0.157285	-0.448255	-0.299813	-0.203474	-0.199606	-0.010398	-0.31179	0.370614
RBFOX1	blue	0.120748	0.802958	0.466842	0.0905872	-0.105282	0.171153	0.480087	-0.108049
RBMXL2	blue	0.138484	0.53491	0.478561	0.0534183	0.0279256	0.197747	0.441626	-0.124992
RCN2	blue	-0.360462	-0.592739	-0.173017	-0.017892	-0.0930256	-0.217993	-0.291584	0.348048
RELB	blue	0.312345	0.524442	0.251532	0.414672	0.0713361	0.175539	0.608055	-0.206666
RET	blue	0.352361	0.447862	0.266307	0.216433	-0.0397903	-0.0199194	0.400025	-0.199034
RGAG4	blue	-0.0784851	0.472304	0.51458	0.185544	-0.18616	0.29866	0.108808	0.0317419
RGR	blue	0.572687	0.479042	-0.0300735	-0.173251	0.346286	0.100258	0.460033	0.0379572
RHBDD2	blue	0.0490297	0.771569	0.491336	0.369936	-0.199754	0.118198	0.304246	-0.261186
RN7SK	blue	-0.417629	-0.480844	-0.154672	0.111218	-0.291424	-0.147309	-0.308969	0.0222298
RN7SL1	blue	-0.37387	-0.253974	0.0670175	0.269447	-0.110172	-0.135315	0.0114689	-0.396274
RNA45S5	blue	-0.137787	-0.15428	-0.0720094	-0.000842845	-0.131838	0.0414476	-0.0972408	0.0695441
RNA5S9	blue	0.241503	0.800178	0.414677	0.315185	-0.0539546	0.133617	0.45764	-0.376758
RNASE1	blue	-0.201664	-0.134707	-0.0355842	-0.143933	0.119574	-0.0290301	-0.0207163	-0.114785
RNASEH2A	blue	-0.140442	0.689218	0.720745	0.293431	-0.0486852	0.144345	0.333491	-0.296466
RNASEH2C	blue	0.593357	0.752104	-0.0551756	0.072274	0.00432105	0.114704	0.485513	-0.00142271
RNF31	blue	0.185606	0.67792	0.263024	0.178815	-0.0916803	0.0211627	0.538798	-0.352099
RNU1_13P	blue	0.33902	0.777983	0.16601	0.09431	-0.0491669	0.182072	0.448401	-0.0435742
RNU11	blue	0.426848	0.756726	0.168506	0.216328	0.00974327	0.0416291	0.307339	-0.227982
RNU4ATAC	blue	0.0504865	0.249713	0.158625	-0.0504876	0.211669	0.221702	0.0465695	-0.000107613
RNU5A_1	blue	0.138244	0.465446	0.27405	0.193118	0.202351	0.128068	-0.0300377	-0.188731
RNU5B_1	blue	0.15052	0.48251	0.243384	0.147145	0.0930129	0.136261	-0.101238	-0.107108
RNU5F_1	blue	-0.100435	-0.134504	0.0290815	-0.00626682	0.0358842	-0.117699	-0.21418	0.00723717
RNVU1_14	blue	0.515865	0.338242	-0.150597	-0.179173	0.21749	0.205275	0.287391	0.155922
RNVU1_15	blue	0.655084	0.351559	-0.295502	-0.211344	0.324836	0.00641824	0.383847	0.0834661
RNVU1_17	blue	0.129837	0.620587	0.190905	0.213436	-0.125726	0.0452732	0.439229	-0.0718619
RNVU1_8	blue	0.46699	0.687704	0.125674	0.00498937	0.0375658	0.201388	0.505873	0.134842
RNY1	blue	0.0408063	0.209125	0.0287597	0.115627	-0.275911	-0.16031	0.087662	0.0282167
RNY3	blue	0.0734657	0.0966895	-0.0227292	0.183088	-0.0533116	-0.115345	0.2086	-0.00877932
ROPN1B	blue	0.554717	0.735116	-0.0591268	0.0948503	-0.0425201	0.092693	0.422467	0.00477243
RPL12	blue	-0.261719	-0.287455	-0.136885	0.0377835	-0.0369349	-0.2043	-0.232502	0.0878319
RPL18A	blue	-0.263492	-0.281852	-0.0571312	0.107223	-0.117444	-0.0962145	-0.028783	-0.109422
RPL21	blue	-0.224602	-0.448747	-0.333985	0.0179042	-0.183708	-0.206625	-0.230603	0.137664
RPL29	blue	-0.265777	-0.220146	-0.0921001	0.00874838	-0.160558	-0.173068	-0.0476568	-0.0298634
RPL7	blue	-0.393831	-0.464911	-0.207571	0.13748	0.0553836	-0.34476	-0.237025	0.0367197
RPPH1	blue	0.546832	0.541291	0.0877363	0.0181215	0.155768	0.0637116	0.650652	-0.339648
RPS15A	blue	-0.231973	-0.394566	-0.240359	0.128339	-0.119696	-0.0750589	-0.10183	0.0860848
RPS23	blue	-0.195788	-0.333005	-0.195464	0.182672	-0.0830076	-0.150882	0.0465305	0.0487934
RPS26	blue	-0.142212	-0.371345	-0.23951	-0.0430404	0.0472644	-0.280084	-0.0582731	-0.0307782
RPS27	blue	-0.159464	-0.199999	-0.0965645	0.201806	-0.0626256	-0.087154	-0.0115755	0.055455
RPS3A	blue	-0.266293	-0.365666	-0.216769	0.0427418	-0.160195	-0.22842	-0.301515	0.150396
RPS6KA4	blue	0.290989	0.656063	0.238259	0.443355	-0.106192	-0.0127642	0.578125	-0.577343
RRAD	blue	0.51475	0.738535	0.0953891	0.178477	0.0707705	0.206772	0.482473	-0.0826908
RRNAD1	blue	-0.0210239	-0.203313	-0.0627578	-0.226248	0.249077	0.0442595	-0.12107	0.275875
RTN1	blue	0.0264441	0.798178	0.50688	0.399153	-0.156964	0.188587	0.27225	-0.332825
RTP5	blue	0.156675	0.655599	0.267999	0.280247	-0.243898	0.244136	0.617551	-0.244826
S100A2	blue	0.239937	-0.358041	-0.339181	-0.165362	0.378772	-0.0153209	-0.157584	-0.13287
SAT2	blue	0.148475	0.626537	0.259987	-0.114712	0.0383514	0.142217	0.508925	0.0281718
SATB2	blue	0.0112466	0.550874	0.403356	0.145881	-0.0867859	0.0100071	0.563184	-0.111495
SCAND2P	blue	-0.0146181	-0.342376	-0.21544	-0.167204	-0.0390437	0.1262	-0.0256074	0.181615
SCARNA1	blue	-0.341021	-0.347341	0.13089	0.108108	0.02676	-0.0340438	-0.0389533	0.0317961
SCARNA11	blue	0.314399	0.291248	0.056869	-0.148918	0.401792	0.115204	0.0680006	0.0306752
SCARNA21	blue	-0.117909	-0.590059	-0.265076	-0.120618	0.0737734	-0.192087	-0.260846	0.171692
SCARNA23	blue	-0.103071	-0.372878	-0.160104	-0.0314662	0.0920111	-0.0665329	-0.0610909	0.0850929
SCARNA9	blue	-0.305702	-0.424839	-0.231194	0.0296198	-0.203347	-0.158325	-0.290596	0.194986
SCGB1B2P	blue	0.476175	0.87178	0.283102	0.213198	0.00608616	0.204826	0.641707	-0.233438
SCN4B	blue	-0.0487405	0.209951	0.214088	0.0291217	-0.0108214	0.0899886	0.359047	-0.161529
SCN5A	blue	0.143739	0.775812	0.646959	0.483268	-0.0919464	0.112602	0.546705	-0.357166
SCRT1	blue	0.146307	0.800871	0.472793	0.364277	-0.129222	0.211487	0.391138	-0.381755
SDHAF3	blue	0.308224	0.124149	-0.21234	-0.140611	0.0797985	-0.16967	0.367877	0.0696382
SDHAP1	blue	-0.246126	-0.181255	0.0283961	0.08509	-0.176027	-0.121586	0.0646259	-0.0540054
SDK2	blue	0.637382	0.668797	-0.0169188	0.138943	0.0160237	0.054561	0.333591	-0.0617162
SEC14L2	blue	-0.137575	-0.156633	0.229388	0.0935877	0.113288	-0.0934251	0.124562	-0.155371
SELK	blue	-0.21465	-0.333517	-0.0438222	0.0474551	0.245898	-0.144081	-0.193926	0.0394998
SEMA5A	blue	-0.0550812	-0.228082	0.066447	-0.034365	0.413381	-0.181993	-0.0150304	0.0558316
SEMA7A	blue	-0.153726	0.659226	0.709718	0.520379	-0.249438	0.271659	0.234891	-0.35582
44449	blue	0.515067	0.700394	0.135989	0.136457	0.0096522	0.107875	0.731417	-0.298969
44444	blue	-0.00928541	0.534742	0.38339	0.215279	-0.244436	0.187325	0.034723	-0.228128
SERGEF	blue	0.731609	0.645662	-0.0710322	-0.0288998	0.241815	0.0674548	0.490941	-0.0209707
SERINC5	blue	0.142244	0.631694	0.337212	0.346979	-0.148695	0.0520918	0.223729	-0.343987
SERPINB11	blue	-0.13394	-0.482369	-0.236701	-0.052321	0.102285	-0.0861705	-0.218843	0.150248
SERPINB4	blue	-0.156257	-0.392867	-0.0986245	0.0152049	0.13921	0.092747	-0.15371	-0.169835
SERPINB7	blue	-0.298718	0.563213	0.742149	0.437262	-0.196701	0.22636	0.317572	-0.37363
SETD4	blue	0.14597	0.766494	0.466443	0.120073	-0.116255	0.102061	0.560677	-0.23236
SEZ6L2	blue	0.234659	0.602106	0.209067	0.161278	-0.0594818	0.195751	0.495177	-0.15644
SFRP2	blue	0.567396	0.798993	0.222993	0.129287	0.0412075	0.0817762	0.411134	-0.153627
SGSH	blue	0.203111	0.764625	0.318994	0.0367005	-0.00606191	0.142256	0.457681	-0.211784
SH3RF3_AS1	blue	0.440143	0.711466	0.314735	0.218336	0.105452	0.091373	0.533476	-0.34666
SHISA3	blue	0.0526656	0.851774	0.613879	0.431991	-0.0986746	0.234784	0.422941	-0.41945
SHISA9	blue	0.0863727	0.448516	0.526438	0.411785	0.00887941	-0.0597715	0.470719	-0.176615
SHOX	blue	-0.0374363	0.696881	0.588274	0.16528	0.019603	0.153583	0.544894	-0.145655
SIDT1	blue	0.204706	0.824246	0.508347	0.409496	-0.073034	0.291644	0.490285	-0.336875
SIK1	blue	0.188457	0.795409	0.349213	0.140949	-0.23378	0.136297	0.453989	-0.104078
SIPA1	blue	0.573464	0.846016	0.298056	0.270978	0.0567785	0.226419	0.767818	-0.19921
SIX6	blue	0.513775	0.484761	0.0138878	-0.0835923	0.285019	-0.0454636	0.197665	0.0457095
SLC18A1	blue	0.201399	0.471946	0.208046	0.331314	-0.265741	-0.175844	0.481523	-0.348633
SLC22A11	blue	0.28005	0.472272	0.073762	-0.045509	0.0701995	-0.0658695	0.0825799	0.00413776
SLC22A16	blue	-2.34472e-07	0.38086	0.214615	0.1705	-0.14794	0.00954075	0.0889102	-0.106362
SLC25A28	blue	0.453302	0.490873	-0.0463347	0.012329	0.0579048	0.364583	0.515923	-0.0571361
SLC26A2	blue	-0.340244	-0.346235	0.0739894	-0.101093	-0.148117	-0.258712	-0.386584	-0.0212227
SLC26A4	blue	0.0755123	0.76136	0.52099	0.471085	-0.187194	0.218023	0.410522	-0.491228
SLC34A2	blue	0.161147	0.405601	0.342337	0.297913	-0.0162082	0.350542	0.421159	-0.216259
SLC35F3	blue	-0.0545108	0.266649	0.319	0.333381	0.175434	0.0665408	0.320217	-0.283754
SLC39A5	blue	0.575186	0.739043	-0.0634244	0.0684444	-0.0149493	0.110792	0.429599	0.0261676
SLC39A7	blue	0.343619	0.552062	0.169006	-0.0133066	0.0492669	0.14223	0.300801	-0.111161
SLC4A4	blue	0.0559419	-0.405046	-0.272976	-0.242383	0.279706	-0.0644194	-0.233804	0.0851905
SLC6A17	blue	0.0293538	0.603782	0.602215	0.220358	-0.0457704	0.183818	0.664513	-0.223541
SLC6A19	blue	0.0560636	0.874834	0.519733	0.322374	-0.210922	0.214015	0.297588	-0.221503
SLC8A2	blue	0.39797	0.503135	0.113483	-0.0203848	0.218334	0.129165	0.368798	-0.175729
SLC9A2	blue	0.403961	0.401067	-0.207256	-0.226892	-0.0167673	0.0670136	0.320532	0.22921
SLC9A7P1	blue	0.391134	0.829506	0.211851	0.275699	-0.0408442	0.154853	0.35566	-0.221724
SNHG16	blue	-0.218232	-0.254939	-0.129457	-0.316253	-0.120319	-0.0821476	-0.115553	0.22021
SNHG4	blue	-0.157984	0.221632	0.189921	-0.112158	0.100666	-0.0135082	0.349004	-0.0526599
SNHG5	blue	-0.175558	-0.230897	-0.190077	-0.016604	-0.00788795	-0.128927	0.00238307	0.0257429
SNHG6	blue	-0.145734	-0.489338	-0.359855	-0.252487	0.222524	-0.166327	-0.156823	0.332529
SNORA10	blue	0.113217	-0.343829	-0.216209	-0.227263	0.160381	0.330116	0.0949104	0.0937974
SNORA13	blue	0.243379	-0.450828	-0.482104	-0.360879	0.459017	-0.197043	-0.224732	0.253635
SNORA14B	blue	0.2393	-0.410132	-0.418412	-0.342137	0.469821	-0.109286	-0.30051	0.15112
SNORA18	blue	-0.223644	-0.508222	-0.313166	-0.150985	-0.0995076	-0.191694	-0.230924	-0.025131
SNORA19	blue	0.0829839	-0.337618	-0.267722	-0.162221	0.157347	-0.118616	-0.264434	0.175561
SNORA23	blue	-0.175367	-0.409366	-0.090272	0.0291062	0.19596	-0.137112	-0.271749	-0.0857383
SNORA25	blue	0.36492	-0.203138	-0.317143	-0.247482	0.38201	-0.0799786	-0.185129	-0.00382218
SNORA26	blue	-0.237313	-0.497619	-0.174168	-0.20809	0.210285	-0.0728134	-0.317782	0.144728
SNORA27	blue	-0.0567837	-0.479515	-0.331477	-0.203456	0.0701698	-0.0315662	-0.0901398	0.0276536
SNORA32	blue	0.102043	-0.258286	-0.181638	-0.104248	0.436091	-0.0813794	-0.211233	0.0894379
SNORA38	blue	0.182485	0.256924	0.0502945	0.0405967	0.299298	0.00928367	-0.0476093	-0.0198516
SNORA4	blue	0.0062163	-0.275982	-0.197449	-0.0317761	0.153175	-0.177867	-0.234175	-0.220771
SNORA45B	blue	-0.106481	-0.26117	-0.0521362	-0.100114	0.0139282	-0.0757682	0.0336997	-0.0257062
SNORA46	blue	-0.0571388	-0.304821	-0.0878128	-0.15689	0.414357	-0.175517	-0.12914	0.130423
SNORA51	blue	0.00943023	-0.211677	0.0245633	-0.158525	0.294449	-0.126941	-0.21804	0.119377
SNORA52	blue	-0.0921665	-0.192353	-0.031358	-0.148748	0.471165	-0.142904	-0.0124913	-0.131226
SNORA53	blue	0.291474	-0.225802	-0.25525	-0.127809	0.301986	-0.129664	0.120543	-0.177564
SNORA5A	blue	0.075218	-0.25993	-0.216767	-0.242146	0.192882	0.0409876	0.161975	0.0399818
SNORA6	blue	0.0892699	-0.304571	-0.172707	-0.107389	0.431917	-0.0754212	-0.0080723	0.0284041
SNORA69	blue	-0.209272	-0.214884	-0.085376	-0.0262882	0.311944	-0.177852	-0.1567	-0.169984
SNORA7B	blue	-0.0378727	-0.459518	-0.215814	-0.346485	0.203698	-0.0207288	-0.137285	0.470841
SNORA9	blue	-0.0423862	-0.454039	-0.149824	-0.194257	0.176354	-0.184478	-0.00564563	-0.0235042
SNORD10	blue	-0.329347	-0.552419	-0.193934	0.0636698	-0.107317	-0.166831	-0.206207	0.197114
SNORD102	blue	0.0118879	-0.466844	-0.278498	-0.284972	0.00527152	-0.107623	-0.431477	0.335201
SNORD104	blue	-0.0211738	0.494376	0.518767	0.170463	0.109305	0.210621	0.286956	-0.0193196
SNORD12	blue	0.0346727	0.095593	0.241873	-0.182043	0.0659666	0.0994976	0.0946318	0.290164
SNORD15B	blue	-0.19815	-0.337461	-0.118496	0.165	-0.0270545	-0.157432	0.12801	-0.143508
SNORD22	blue	0.492131	0.72022	0.0305876	0.0579729	0.168607	0.0349453	0.230678	-0.0852774
SNORD30	blue	0.192321	0.113857	0.0842794	-0.0379225	0.348968	0.101156	0.124956	-0.00844071
SNORD38B	blue	0.0768072	-0.200494	-0.0556969	-0.193338	0.233758	0.181161	0.0359037	0.34624
SNORD3A	blue	0.228215	0.499734	0.158629	0.149851	-0.0979769	0.0898951	0.207726	0.0131621
SNORD3C	blue	0.264708	0.563244	0.169798	0.190918	-0.102269	0.193416	0.313313	0.0387806
SNORD3D	blue	0.251151	0.208358	0.023789	-0.0246031	-0.00954306	-0.0200525	0.147139	-0.113706
SNORD43	blue	0.159391	0.181295	0.105146	-0.151169	0.304663	0.205326	-0.0320195	0.0786203
SNORD44	blue	0.158281	-0.304532	-0.162702	-0.285267	0.445208	-0.102154	-0.359453	0.22317
SNORD45A	blue	-0.222066	-0.625483	-0.241893	-0.24209	-0.0695575	-0.128589	-0.27446	0.329012
SNORD46	blue	-0.15141	-0.432316	-0.133092	-0.113176	0.15371	-0.192992	-0.113775	0.317076
SNORD48	blue	-0.101648	-0.162932	0.108586	0.12221	0.184354	0.113748	0.266045	0.186955
SNORD50A	blue	0.221952	-0.174906	-0.0607265	-0.196896	0.347805	0.133902	-0.0814035	0.207212
SNORD50B	blue	0.42056	0.236333	0.0264691	-0.288135	0.358556	0.166535	0.0866445	0.26324
SNORD53	blue	-0.0701067	-0.163592	0.073781	-0.0506022	0.0596848	0.110589	0.234985	0.199694
SNORD58A	blue	0.00382395	-0.169936	-0.035664	-0.136523	0.187585	0.111712	0.273228	0.2149
SNORD81	blue	-0.0323515	-0.116603	0.0821728	-0.0242074	0.242748	0.079059	0.230273	0.156886
SNORD82	blue	-0.121123	-0.421259	-0.0976903	-0.229237	0.188423	-0.0270012	-0.409453	0.22295
SNORD96A	blue	0.332306	0.45722	0.118586	0.0768932	0.0809158	0.117998	0.313442	0.0780144
SNRPC	blue	-0.0962575	-0.644815	-0.484313	-0.324603	0.0657242	-0.0669804	-0.343287	0.304261
SOCS1	blue	0.195586	0.889662	0.409959	0.298108	-0.135959	0.142552	0.275794	-0.201201
SORBS1	blue	-0.29304	0.523121	0.606955	0.151402	-0.153069	0.146349	0.39553	-0.192324
SOX11	blue	0.612205	0.747522	0.203666	0.120672	0.108129	0.130804	0.680534	-0.0802585
SOX17	blue	0.487764	0.684762	-0.0661888	0.083417	-0.0817434	0.0508411	0.408116	0.0340175
SOX3	blue	0.15037	0.690885	0.574799	0.379469	-0.0961639	0.311455	0.435752	-0.284653
SPEG	blue	0.0809611	0.595155	0.619387	0.275204	0.0388165	0.0782743	0.525146	-0.232775
SPINK4	blue	-0.0905355	0.610438	0.596379	0.361818	-0.155328	0.175125	0.0862689	-0.303357
SPOCK3	blue	0.0903064	0.407899	0.422815	0.263555	0.272176	0.0995217	0.407328	-0.3006
SPRN	blue	0.0529729	0.471769	0.0734421	0.0734067	-0.0418663	0.176355	0.0853181	-0.208043
SPSB1	blue	0.325924	0.529331	0.329381	0.0492117	0.226225	0.167964	0.251397	0.0698699
SPSB4	blue	-0.0194554	0.322361	0.315761	0.00602658	0.0238384	0.166594	0.176479	0.116565
SPTBN5	blue	0.426006	0.687083	0.279068	0.186932	-0.0496238	0.240364	0.417314	-0.265241
SRD5A2	blue	0.134956	-0.204849	-0.207773	-0.0258341	0.249092	-0.170839	0.219211	0.194869
SRP9	blue	-0.306697	-0.456626	-0.297274	-0.0531713	-0.128621	-0.0839911	-0.303848	0.225
SRRM3	blue	0.00349567	0.721062	0.625971	0.378386	-0.0687552	0.216891	0.408803	-0.467115
SSR4P1	blue	0.455709	0.335784	-0.123789	-0.0760344	0.315622	0.00122863	-0.154094	-0.00646438
SSTR5_AS1	blue	0.590435	0.748221	0.111123	0.101834	0.227482	0.0420689	0.532946	-0.172961
ST8SIA1	blue	0.104896	0.828319	0.385482	0.252584	-0.12103	0.177005	0.316155	-0.0879749
STATH	blue	-0.0504084	0.299147	0.216526	0.239252	-0.230423	-0.103351	0.16617	-0.414841
STEAP1	blue	-0.225066	-0.51937	-0.292179	-0.257909	-0.0326603	-0.291904	-0.368005	0.329221
STMN2	blue	0.0603925	0.412513	0.188027	0.0295	-0.0305177	0.150508	0.280678	0.0717616
STX6	blue	0.300371	0.880964	0.40449	0.323796	-0.0981412	0.183818	0.640628	-0.344273
STXBP6	blue	-0.209473	-0.19888	0.162459	0.112863	0.110026	0.102222	-0.0939449	0.00790885
SULT4A1	blue	0.404183	0.531887	0.0132967	0.11977	-0.0703171	0.163625	0.383315	0.0434777
SUSD4	blue	-0.0387296	-0.238036	0.0589297	-0.0983523	0.228149	-0.075219	0.0437274	0.145691
SYCP2	blue	-0.31642	-0.371903	-0.0682534	-0.215765	-0.128736	0.241329	-0.20847	0.147732
SYN2	blue	0.0548895	0.719801	0.606877	0.348308	-0.118281	0.331781	0.432915	-0.352911
SYNGR3	blue	0.105121	0.59753	0.281081	0.0289918	-0.0295238	0.127344	0.523545	-0.0924206
SYNJ1	blue	0.228271	0.868608	0.382608	0.25771	-0.0269922	0.158872	0.253609	-0.252049
TACC3	blue	-0.0308295	-0.372404	-0.126529	0.12107	0.28684	-0.245402	-0.026014	0.0266659
TAP2	blue	0.450937	0.780331	0.304451	0.29581	-0.00401758	0.474262	0.572664	-0.27501
TBX20	blue	0.758154	0.616531	-0.127401	-0.0816214	0.192865	0.0262999	0.422415	0.0969703
TBX21	blue	0.254665	0.705081	0.232876	0.27766	0.0547966	0.284301	0.324622	-0.265678
TCEAL8	blue	-0.210182	-0.377539	-0.169262	-0.0940171	0.160048	-0.0382216	-0.132477	-0.0148231
TECTA	blue	0.171354	0.625554	0.43628	0.348625	-0.134824	0.135402	0.421294	-0.0705378
TENM3	blue	0.00853508	0.667462	0.804309	0.398414	-0.0466358	0.194397	0.380568	-0.278595
TEX101	blue	0.463952	0.64635	0.229637	0.0634436	0.275313	0.287652	0.592138	-0.126833
TEX264	blue	0.271122	0.861632	0.403672	0.113838	-0.0418566	0.153991	0.572463	-0.223718
TFF1	blue	-0.260656	-0.332947	-0.181278	-0.161423	-0.219819	0.295165	-0.16121	0.165767
TFPI2	blue	-0.191882	-0.162992	0.0379794	0.0124849	0.0127571	-0.105844	0.0238205	-0.102766
THSD7A	blue	-0.244657	-0.329918	0.0475694	0.125353	-0.0107608	-0.051949	-0.229177	-0.168497
TIFAB	blue	-0.0219785	0.567627	0.729907	0.269891	0.0140091	0.132674	0.273664	-0.21715
TLE1	blue	0.109279	0.254323	0.1594	0.171683	0.0267305	0.0953446	0.177078	-0.155486
TMED3	blue	-0.316424	0.203493	0.293164	0.242897	-0.378155	0.0553568	-0.0625214	-0.328103
TMEM117	blue	-0.137852	0.749058	0.672582	0.333315	-0.177127	0.133367	0.286512	-0.361754
TMEM132D	blue	0.189494	0.810766	0.406773	0.241328	-0.113427	0.18113	0.384363	-0.24394
TMEM132E	blue	0.220795	0.848557	0.44634	0.333484	-0.0281633	0.215944	0.529503	-0.281763
TMEM150B	blue	0.130391	0.874943	0.57825	0.410837	-0.0761661	0.229148	0.46665	-0.344298
TMEM161B_AS1	blue	-0.417557	-0.581949	-0.231102	-0.174035	-0.068334	-0.202964	-0.530698	0.297793
TMEM164	blue	0.0364562	-0.271319	-0.177588	0.123318	-0.00367309	-0.0194902	0.0566075	0.0271768
TMEM180	blue	0.390107	0.864228	0.282307	0.155148	0.0514462	0.153418	0.733669	-0.249309
TMEM208	blue	-0.265814	-0.189737	0.178601	0.119308	-0.0412848	0.0818993	-0.015038	0.174557
TMEM249	blue	-0.14441	0.593362	0.541073	0.221699	-0.0797948	0.307193	0.157476	-0.254697
TMEM260	blue	-0.0539889	-0.340771	-0.10109	-0.0321451	0.0697251	-0.247627	-0.0844789	0.216112
TMEM33	blue	-0.162927	-0.400141	-0.236641	-0.133955	0.105966	-0.306595	0.0250794	0.121667
TMEM87A	blue	-0.101358	0.681457	0.573833	0.323327	-0.12307	0.128922	0.208091	-0.309291
TMEM87B	blue	-0.214624	-0.528118	-0.21151	-0.245152	-0.0310823	-0.156248	-0.295462	0.188546
TMUB1	blue	0.185732	0.682053	0.308693	0.186997	-0.0303998	0.249875	0.491546	-0.394592
TNC	blue	0.0943844	-0.201472	-0.0147722	-0.058113	0.490706	-0.0868707	-0.0590274	0.0538457
TNFAIP2	blue	0.0793498	0.561635	0.45782	0.519592	-0.0869798	0.352427	0.155593	-0.495732
TNFRSF19	blue	0.388615	0.764564	0.354517	0.208623	0.0624053	0.235572	0.474476	-0.0429545
TOP2A	blue	-0.210665	-0.31041	0.259876	0.244455	0.116817	-0.314293	-0.10584	0.0204935
TP63	blue	-0.0653816	-0.430748	-0.128082	-0.213698	0.367249	-0.0160829	-0.0792596	0.172698
TPD52L1	blue	-0.0566102	-0.599314	-0.496365	-0.270077	-0.00920738	-0.359706	-0.303146	0.0652138
TRABD2B	blue	0.470666	0.538052	-0.214992	-0.0316593	-0.0218096	0.149915	0.336512	0.0443572
TRAPPC10	blue	-0.0635695	0.78122	0.562445	0.344347	-0.192164	0.20653	0.304847	-0.360368
TRIM58	blue	-0.0205318	0.557629	0.418821	-0.00985591	-0.0893485	0.179064	0.387165	-0.0599577
TRIQK	blue	-0.337929	-0.424413	-0.0869457	-0.100988	-0.39508	-0.253939	-0.178149	0.183434
TRPC6	blue	0.20962	0.511196	-0.0167406	0.00320615	-0.13693	-0.00556535	0.0691683	-0.146397
TSPAN10	blue	0.511543	0.599202	-0.00446102	0.0241822	-0.0203917	0.0587851	0.448242	-0.044241
TSPO	blue	-0.0415067	0.30663	0.418684	0.0622845	0.139832	-0.00548039	0.487638	-0.242357
TWF2	blue	-0.162463	0.495513	0.491091	0.470921	-0.219727	0.269246	0.269035	-0.46124
UBALD2	blue	0.426161	0.720033	0.07641	0.215214	-0.0328554	0.0642439	0.484986	-0.107676
USP49	blue	0.42546	0.751287	0.262745	0.179218	-0.177065	0.0412696	0.634447	-0.163074
UTS2R	blue	0.3717	0.59273	0.230828	-0.104019	0.091553	0.0905995	0.679798	-0.0819484
VAT1L	blue	-0.0579814	0.624937	0.655859	0.397525	-0.00898771	0.0899307	0.27293	-0.193788
VBP1	blue	-0.275735	0.428378	0.514927	0.385087	-0.165365	0.168021	0.188338	-0.313122
VGLL2	blue	0.308962	0.603945	0.253017	0.0835076	0.130524	0.0369631	0.606484	-0.132378
VPS45	blue	0.482437	0.719301	0.164598	0.172599	-0.0659609	0.100203	0.723101	-0.290326
VRTN	blue	0.159302	0.744398	0.620422	0.325607	0.0944222	0.116893	0.491572	-0.284892
VSTM2A	blue	0.227389	0.803686	0.361603	0.38782	-0.0816525	0.22635	0.356932	-0.335723
VSTM2L	blue	0.725696	0.746572	-0.00710709	0.0452236	0.123631	0.104011	0.512363	-0.0193228
VTRNA1_1	blue	0.477524	0.679263	0.131745	0.0892453	0.121535	0.125701	0.232141	-0.140409
VTRNA1_2	blue	0.387959	0.626096	0.318246	0.153233	0.0715325	0.0840574	0.503958	-0.296782
VTRNA1_3	blue	0.229822	0.505334	0.345612	0.175419	0.103034	0.190338	0.234499	-0.136057
WBP5	blue	-0.0497552	-0.536415	-0.345019	-0.20078	0.00689691	-0.297015	-0.388902	-0.00309912
WDR89	blue	-0.145533	0.142031	0.201692	-0.180813	0.00663887	0.113544	0.24566	-0.0357055
WEE2_AS1	blue	0.70328	0.45625	-0.236511	-0.200817	0.175422	0.0661969	0.475696	0.146708
WHAMM	blue	0.198284	0.75976	0.676534	0.314157	-0.00115384	0.230013	0.525628	-0.233812
WIBG	blue	0.279382	0.767388	0.331612	0.252908	0.0252261	0.17401	0.374046	-0.247905
WNT6	blue	0.11795	0.579188	0.342793	-0.0269321	0.0381083	0.00863741	0.458214	-0.169594
WNT7A	blue	0.652571	0.811987	0.0848026	0.00474224	0.129307	0.0974067	0.560203	-0.0707326
WNT7B	blue	-0.260647	-0.191597	0.204751	0.297199	-0.0745137	-0.192708	0.00547134	-0.204958
WTIP	blue	0.572814	0.801384	0.114094	0.132193	0.169528	0.10569	0.507706	-0.160144
YBEY	blue	0.136018	0.71203	0.454925	0.0911682	-0.0410764	0.0457232	0.591343	-0.136063
YWHAEP7	blue	0.280071	0.377141	0.175811	0.146774	0.0637686	-0.153576	0.170547	-0.0728625
ZBTB16	blue	0.0516602	0.204581	0.0562987	0.0676995	-0.0101339	-0.180412	-0.0561165	0.104793
ZC3H12D	blue	-0.192794	0.580401	0.490198	0.248513	-0.0909134	0.21002	0.4667	-0.243638
ZFAND4	blue	-0.228077	0.637377	0.748137	0.268948	-0.0578917	0.148881	0.375816	-0.2319
ZFR2	blue	0.0683593	0.797922	0.59462	0.436952	-0.0738937	0.192942	0.426938	-0.306044
ZFYVE9	blue	-0.135865	-0.236696	-0.136884	-0.212374	-0.0958268	-0.199158	-0.121194	-0.00844843
ZNF469	blue	0.344177	0.630028	0.537324	0.187721	0.196324	0.124971	0.375164	-0.151549
ZNF561_AS1	blue	0.542305	0.309001	-0.158956	-0.11505	0.0841701	0.105064	0.681223	0.089982
ZNF653	blue	-0.0242215	0.656126	0.485077	0.120215	-0.0393878	0.212331	0.497136	-0.0732247
ZNF675	blue	-0.271556	-0.636324	-0.341862	-0.16278	0.0937301	-0.0163109	-0.252173	0.122777
ZNF707	blue	0.00774831	0.821376	0.566577	0.396034	-0.187264	0.184349	0.378127	-0.309306
ZNF736	blue	-0.221966	-0.520805	-0.24367	-0.327204	0.0744197	-0.0203572	-0.196487	0.399796
ZNF777	blue	0.0160768	0.786764	0.468085	0.341927	-0.206722	0.158353	0.0943472	-0.244991
ZNF792	blue	-0.0385281	0.619688	0.443015	0.398026	-0.233719	0.0615167	0.337051	-0.304506
ZNF804A	blue	0.488545	0.735908	0.204804	0.183393	0.0611319	0.00670883	0.668133	-0.279018
ZNF831	blue	0.348588	0.620946	0.363847	0.0942678	0.0516254	0.114062	0.475809	-0.0658156
A2ML1	brown	-0.298091	0.404391	0.740408	0.186439	-0.108625	-0.0141369	0.158182	-0.403616
ABCC6	brown	-0.24802	0.151655	0.302041	0.0521822	-0.180879	0.129601	-0.0409487	0.298111
ABCD1	brown	-0.0861764	0.212799	0.361947	0.348286	0.101534	0.38726	0.247135	-0.297529
ABLIM3	brown	-0.380368	0.275439	0.707191	0.301703	-0.138325	0.0593633	0.118922	-0.34249
ACAN	brown	-0.153199	0.484483	0.812693	0.377492	-0.00694381	0.130513	0.470493	-0.29827
ADAMTS1	brown	-0.199993	0.47221	0.829651	0.306963	-0.0140059	0.0776318	0.246517	-0.217877
ADAMTS14	brown	-0.251665	0.29635	0.720599	0.30614	-0.0394825	0.146646	0.141694	-0.0147427
ADGRA2	brown	0.0179388	0.43534	0.578707	0.380682	-0.0743604	0.157131	0.422095	-0.114576
ADIPOR2	brown	-0.157097	0.103604	0.382031	0.0671074	-0.0571192	0.000700007	0.109442	-0.304709
ADK	brown	0.0352286	-0.306845	-0.191938	0.137159	0.0138782	-0.0259302	-0.0743556	0.0862196
AFAP1L1	brown	-0.270356	0.119092	0.504921	0.303327	-0.209093	0.119757	-0.193837	0.073259
AGPS	brown	-0.322919	-0.111739	0.341842	0.13328	-0.0854148	0.00981276	-0.13132	-0.0050872
AIF1L	brown	-0.044047	0.58136	0.631889	0.351416	0.0416726	0.00997426	0.526404	-0.336812
AIM1L	brown	-0.401001	0.351536	0.748042	0.259969	-0.0971093	0.12579	0.0762757	-0.428475
AJAP1	brown	0.282278	0.00502269	-0.31301	-0.298695	-0.023186	-0.167249	-0.0137306	0.052718
ALDH1B1	brown	-0.296004	0.280937	0.797836	0.353251	0.0121191	0.024525	0.0381426	-0.189837
ALDH3B2	brown	-0.24635	0.366484	0.69654	0.422665	-0.0869552	0.0436627	0.386846	-0.439856
ALOX12	brown	-0.346743	0.26844	0.696308	0.276993	0.0157835	0.0361129	0.148149	-0.416467
AMACR	brown	-0.229228	0.288144	0.56255	0.396197	-0.0340216	-0.0418224	0.119221	-0.164011
AMOTL1	brown	-0.184046	-9.09367e-05	0.231531	-0.0657453	0.0419202	-0.121916	-0.0282052	-0.082095
ANKRD10	brown	-0.419672	-0.0343841	0.57351	0.323803	-0.158818	0.159008	-0.0493878	-0.247847
AP1B1P1	brown	-0.183321	0.453784	0.821698	0.39935	-0.10496	0.0427646	0.0695185	-0.194861
APOOP5	brown	-0.307927	0.348638	0.76988	0.352422	-0.134447	0.20216	-0.0404857	-0.0512282
ARHGAP9	brown	-0.208303	0.39198	0.652981	0.6513	-0.111963	0.176278	0.0893362	-0.214365
ARHGEF15	brown	-0.118434	0.479146	0.761658	0.451876	-0.205227	0.0867227	0.300314	-0.282836
ARL4C	brown	-0.278887	0.414554	0.622539	0.356493	0.0699589	0.20518	0.300854	-0.401067
ARL6IP4	brown	0.334482	-0.233795	-0.520315	-0.352077	0.242623	-0.260678	-0.22985	0.250458
ATG9B	brown	-0.357983	0.227354	0.568972	0.1843	-0.000335869	-0.0519336	0.185825	-0.150634
ATOH8	brown	-0.103419	0.411021	0.587498	0.519891	-0.278588	0.273269	0.312206	-0.526754
ATP10A	brown	-0.32338	0.295737	0.62855	0.374513	-0.030079	0.463261	0.304778	-0.235161
ATP1A1_AS1	brown	-0.351351	0.0453335	0.560758	0.161322	0.0295019	0.00569073	-0.0931309	-0.0780279
ATP1B2	brown	-0.146842	0.415042	0.747538	0.39857	-0.001156	0.0390363	0.1985	-0.282527
AVPI1	brown	-0.414666	-0.00695283	0.35385	0.119892	-0.0458728	0.139182	0.13525	-0.207694
B3GALT5	brown	-0.281504	-0.0314588	0.316985	0.0043382	-0.104267	0.025643	0.0140749	-0.402036
B3GNT3	brown	-0.217993	0.209205	0.534101	0.346784	-0.094715	0.0448958	0.122129	-0.421307
BAHD1	brown	-0.110786	0.430636	0.696414	0.363861	-0.0190068	0.130561	0.231703	-0.273156
BCAS4	brown	-0.323597	0.165979	0.488044	0.281105	-0.153362	-0.0966098	-0.137741	-0.021607
BEGAIN	brown	-0.107179	0.30804	0.318898	0.222465	0.0339568	0.0921069	0.345363	-0.132354
BLACAT1	brown	-0.370126	0.245338	0.636677	0.351234	-0.112881	0.0998772	0.0506776	-0.243818
BPGM	brown	-0.363966	0.123747	0.511073	0.243001	-0.0821346	-0.0568766	-0.0327567	-0.328443
BPIFA1	brown	0.123647	-0.140481	-0.216451	-0.0852969	0.199296	-0.0923528	0.046333	0.104422
BUB1B	brown	-0.122929	-0.0641162	0.392477	0.183822	0.143366	-0.0224547	0.0176095	0.00622966
C19orf35	brown	-0.234563	0.359574	0.743152	0.570982	-0.185717	0.0550693	0.248425	-0.367556
C1orf109	brown	0.0387533	0.320276	0.552919	0.324789	-0.0875556	0.0904564	0.141435	-0.22308
C1orf116	brown	-0.342356	0.0969557	0.493693	0.178552	-0.126695	0.220041	0.142812	-0.458944
C1orf177	brown	-0.310131	0.132102	0.522482	0.182849	-0.0426478	0.121706	0.0973029	-0.0132541
C1orf229	brown	-0.0478749	0.483058	0.693114	0.442507	-0.0682703	-0.0319747	0.242334	-0.181497
C2orf54	brown	-0.29241	0.302504	0.729694	0.303235	-0.0175924	0.130377	0.252657	-0.317237
C3orf58	brown	-0.312759	-0.0526115	0.450622	0.305771	-0.0743772	-0.0476561	-0.11198	-0.0307025
C4orf19	brown	-0.279796	-0.0464741	0.3354	0.030472	-0.228716	0.0896442	-0.00949125	-0.222256
C5orf66_AS1	brown	-0.0454714	0.244023	0.438487	0.196132	0.138377	0.0279354	0.323228	-0.320275
C6orf120	brown	-0.458069	0.104408	0.649531	0.382497	-0.328738	0.025695	-0.0578681	-0.100734
C7orf71	brown	-0.298095	0.428902	0.90861	0.442794	-0.145222	0.137196	0.0891563	-0.195454
CABLES1	brown	-0.23349	0.26972	0.638698	0.249903	-0.0356097	0.150501	0.259151	-0.168865
CACNA2D2	brown	-0.252521	0.377296	0.602885	0.372062	-0.238154	0.118289	0.225183	-0.169515
CAMK2B	brown	-0.1521	0.49872	0.643323	0.480514	-0.0909978	0.0918879	0.564795	-0.461902
CAND2	brown	-0.313551	0.394937	0.841614	0.366069	-0.0344252	0.17886	0.0285212	-0.0927854
CAPN14	brown	-0.0977851	0.14614	0.432517	0.186967	0.000773495	0.0137593	0.273891	-0.494397
CCDC43	brown	-0.18894	-0.130757	0.299298	0.197905	-0.0928362	0.0750602	-0.313402	0.0880014
CD109	brown	-0.118458	0.0663521	0.411087	0.29596	-0.0105809	0.0275645	0.201028	-0.176543
CD34	brown	-0.179871	0.457541	0.757053	0.442206	-0.0690049	0.176784	0.139247	-0.264786
CDC42EP1	brown	-0.248817	0.422565	0.781076	0.384085	-0.0904993	0.142872	0.174532	-0.514352
CDK5R1	brown	-0.176621	0.287844	0.538712	0.422921	-0.0328195	0.193095	0.117634	-0.118619
CDKN2B	brown	-0.189387	0.161477	0.433401	0.160248	-0.26725	0.11054	0.00868462	-0.49101
CEACAM1	brown	-0.169372	0.113735	0.555676	0.230495	0.0814368	0.225744	0.195127	-0.364738
CENPV	brown	-0.325324	0.0769865	0.616812	0.304998	-0.135219	0.0896009	-0.0492374	-0.146845
CEP295NL	brown	-0.0784859	0.244763	0.539167	0.394144	0.0646802	0.105425	0.324089	-0.426521
CHAC1	brown	-0.250472	0.339285	0.700103	0.28009	0.0814482	0.0281057	0.135907	-0.283171
CHP2	brown	-0.0522749	-0.113855	-0.19943	-0.0911432	-0.0399846	0.0160465	-0.0152646	0.202305
CHRNA4	brown	-0.102255	0.371612	0.540566	0.119106	0.0225988	0.208371	0.245031	-0.0586769
CHRNE	brown	-0.0922846	0.295886	0.541813	0.410446	-0.0439512	0.184464	0.154288	-0.088
CHST2	brown	-0.19243	0.353923	0.546343	0.343335	-0.305112	0.225339	0.1513	-0.427434
CIDEA	brown	-0.252594	0.363456	0.832756	0.367695	-0.154348	0.226476	0.0931731	-0.141514
CLCN1	brown	-0.314364	0.48345	0.931857	0.426622	-0.111863	0.19768	0.202856	-0.280089
CLDN12	brown	-0.374596	-0.00991106	0.578888	0.253936	-0.182603	0.0168916	0.0911275	-0.167127
CLDN5	brown	-0.272746	0.396498	0.734803	0.335328	-0.0171793	0.201623	0.194687	-0.215235
CNFN	brown	-0.106872	0.370925	0.560722	-0.00293584	0.0354466	0.0375889	0.379848	-0.338104
CNN1	brown	-0.314065	0.353995	0.862716	0.419744	-0.0467921	0.113398	0.0933272	-0.0934338
COL12A1	brown	-0.22717	0.192142	0.717531	0.292179	-0.0340857	0.141326	-0.0475278	-0.112497
COL27A1	brown	-0.218643	0.302674	0.471315	0.197771	-0.279274	0.118537	0.0989476	-0.139411
COL4A4	brown	-0.236097	0.26996	0.550371	0.363788	-0.0978496	0.00733461	0.0989827	-0.320368
COL6A2	brown	-0.230304	0.336078	0.745799	0.262886	0.0228979	0.11041	0.149193	-0.170744
COL6A6	brown	-0.200724	-0.00922432	0.454815	0.219701	-0.226831	-0.179854	-0.0215295	-0.403103
CORO2B	brown	-0.176778	0.327751	0.623406	0.37933	-1.53275e-05	-0.0423937	0.152564	-0.130952
CPAMD8	brown	-0.063997	0.343512	0.549013	0.376963	0.107039	-0.00763209	0.297028	-0.323657
CPM	brown	-0.430862	0.0573954	0.55996	0.331289	-0.194198	0.148459	-0.153253	-0.27314
CRCT1	brown	-0.305645	0.489591	0.795536	0.267207	0.0453419	0.182271	0.292433	-0.395722
CRISP3	brown	-0.268542	0.370535	0.6262	0.274964	-0.0327511	0.148146	0.120742	-0.322949
CRNN	brown	-0.415372	0.410413	0.84828	0.291851	-0.023325	0.133343	0.178508	-0.353903
CSMD1	brown	-0.335199	-0.0125899	0.461524	0.144103	-0.0265452	0.0811643	0.0399848	0.291035
CSMD2	brown	-0.118219	0.464289	0.568945	0.26865	-0.0507947	0.110942	0.40376	-0.194301
CSMD3	brown	-0.0704621	0.503916	0.756516	0.483737	-0.129663	0.11797	0.288446	-0.230282
CST8	brown	-0.179849	0.320467	0.642588	0.338417	-0.0435866	0.179939	0.334947	-0.136799
CX3CR1	brown	-0.235725	0.24869	0.699204	0.309702	-0.0217934	0.140269	0.0760706	-0.0442299
CXorf57	brown	-0.00942185	0.0758066	0.129018	-0.0693217	-0.110143	0.0617025	-0.0404898	0.0943614
CYR61	brown	-0.16721	0.134282	0.320399	0.252643	0.0674013	0.192125	0.0832658	-0.299066
CYSRT1	brown	-0.0925442	0.311203	0.558532	0.459888	-0.0599291	-0.0416282	0.406262	-0.433209
DAO	brown	-0.303865	0.495924	0.872502	0.387054	-0.150283	0.200537	0.0684693	-0.188942
DCAF17	brown	-0.099918	0.0180538	0.328148	0.166057	-0.14876	0.0661955	0.0464035	0.0669719
DGKI	brown	-0.0981889	0.230229	0.508951	0.162924	0.0364769	0.0653472	0.183615	-0.0216562
DISP2	brown	-0.179917	0.456472	0.742533	0.401092	-0.0647734	0.138744	0.149274	-0.139559
DLGAP1_AS5	brown	-0.295885	0.122247	0.631915	0.356892	0.0318988	0.309286	-0.00148944	-0.240252
DLGAP2	brown	-0.171895	0.397328	0.686579	0.464758	-0.0981032	0.178391	0.235521	-0.215734
DNM1	brown	-0.158419	0.125886	0.365624	0.266901	-0.205481	-0.167794	0.128918	-0.245199
DOLPP1	brown	-0.219959	0.174862	0.459774	0.236066	-0.0565336	0.33051	0.113306	-0.00517042
DPF3	brown	-0.411778	0.311931	0.750733	0.485677	-0.179812	0.13527	-0.0740544	-0.110362
DPYSL2	brown	0.0764877	-0.0385603	-0.148664	-0.0182249	0.231063	-0.0162305	0.134564	0.10798
DTNA	brown	-0.216726	0.277128	0.756315	0.407357	-0.0297337	0.137772	0.112193	-0.102638
DUSP5	brown	-0.227885	0.445182	0.727767	0.375828	0.00698714	0.15067	0.275517	-0.460649
DYRK4	brown	-0.192119	0.421141	0.681873	0.415463	-0.0290809	0.056749	0.208864	-0.185145
ECM1	brown	-0.371331	0.453048	0.822903	0.341008	-0.0913844	0.144892	0.245714	-0.282221
EDN2	brown	0.036913	0.480624	0.537065	0.14731	0.0563216	0.137857	0.437077	-0.363188
EEPD1	brown	-0.391993	0.134392	0.512891	0.285956	0.0308306	0.00910578	0.224726	-0.252022
EHD2	brown	-0.0360099	0.181951	0.504722	0.39149	0.0781691	-0.0121692	0.256384	-0.087099
EMILIN2	brown	-0.218843	0.0514464	0.305374	0.38625	0.0883047	0.16048	-0.108468	-0.0613218
EMP1	brown	-0.309366	0.475407	0.825096	0.368033	-0.0690642	0.140989	0.218823	-0.405979
ENTPD1_AS1	brown	-0.36996	0.426752	0.719363	0.44734	-0.0817866	0.223678	0.235786	-0.29158
EPS8L1	brown	-0.171812	0.442219	0.646657	0.210375	0.00017402	0.282854	0.236292	-0.618442
ERICH3_AS1	brown	-0.238751	-0.129973	0.340116	0.0132232	-0.00419704	-0.0984111	-0.00507885	0.263638
ESPL1	brown	-0.142095	0.454026	0.437218	0.206973	-0.0566643	-0.0452619	0.3195	-0.33228
FAM127B	brown	-0.0744514	-0.0935673	-0.195924	-0.0220079	0.00459095	-0.0948096	0.192167	-0.131778
FAM129B	brown	-0.181247	0.414762	0.662668	0.227068	0.0794821	0.00467609	0.253802	-0.643309
FAM131C	brown	-0.340789	0.371633	0.891424	0.476037	-0.0830276	0.144664	0.132002	-0.192942
FAM155B	brown	-0.0898546	0.111766	0.290683	0.043002	-0.0613384	0.18067	0.0513533	0.00111887
FAM160B1	brown	-0.302499	0.127786	0.361559	0.106727	-0.191775	0.179991	0.151487	-0.0508278
FAM19A2	brown	-0.302578	0.312109	0.716805	0.304586	-0.14011	0.083755	0.0665442	-0.0629521
FAM25A	brown	-0.35769	0.472908	0.821994	0.319874	-0.114218	0.226068	0.217047	-0.246725
FAM46B	brown	-0.060606	0.268098	0.47642	0.116605	0.0909309	0.0335865	0.218095	-0.398135
FANCG	brown	-0.0709813	0.171875	0.329223	0.248697	0.0587675	0.242331	0.355237	-0.072761
FBN2	brown	-0.22784	0.277649	0.685609	0.473942	-0.115737	0.143668	0.112571	-0.0920593
FBN3	brown	0.125221	0.317966	0.43776	0.237439	0.0113628	0.0254493	0.407544	-0.0931791
FBXL7	brown	-0.342904	0.392458	0.886139	0.416691	-0.076952	0.225555	0.173618	-0.0792571
FBXO32	brown	-0.319248	0.0249578	0.372734	0.0263862	-0.0997992	-0.0391133	0.0412993	-0.336
FBXO7	brown	-0.21578	0.311249	0.710229	0.444737	-0.0704748	0.312332	0.305376	-0.311601
FCER1G	brown	-0.114406	0.144073	0.480625	0.470293	0.0671969	0.263443	0.125065	-0.291957
FGFBP1	brown	-0.140777	0.157393	0.472826	0.0833057	0.0618923	-0.0911593	-0.0405949	-0.107159
FGFR1	brown	-0.0695685	0.330909	0.581803	0.28176	0.180778	0.146403	0.33673	-0.257465
FGFR1OP2	brown	-0.328028	0.0842706	0.431842	0.424383	-0.190729	0.0454147	-0.159509	-0.0584903
FHDC1	brown	-0.337331	0.233948	0.611061	0.40083	-0.143069	0.23052	-0.0547737	-0.139686
FLG	brown	-0.297564	0.410242	0.743757	0.271839	-0.0401449	0.138375	0.269678	-0.263566
FLJ16779	brown	-0.11402	0.363453	0.709105	0.412522	-0.0355623	0.15469	0.227759	-0.256254
FLJ23867	brown	-0.26764	0.0873721	0.429241	0.181639	0.148349	-0.0909041	0.0429354	-0.258498
FLJ45079	brown	-0.0305327	0.158819	0.280375	0.176236	0.0456402	-0.0441314	0.17289	0.21771
FLNC	brown	-0.250642	0.117112	0.538724	0.422846	-0.242881	0.145782	0.149958	-0.383512
FMOD	brown	0.0487709	0.179941	0.206701	0.259816	0.0403011	-0.0418213	0.0886459	-0.0308842
FOSL1	brown	-0.145432	0.506874	0.641975	0.360232	-0.182349	0.180032	0.24844	-0.410552
FOXE1	brown	-0.168054	0.186676	0.440766	0.169417	0.131696	-0.0805349	0.229176	-0.374317
FSD2	brown	-0.244932	0.185607	0.546839	0.0809074	-0.0695843	-0.0595088	0.0228018	0.0226266
FUT11	brown	-0.146747	0.0736743	0.225886	0.132643	0.003211	-0.212314	-0.0513426	-0.0245905
FUT6	brown	-0.369179	0.075927	0.557608	0.336074	0.115373	-0.0633364	0.170408	-0.416555
GAS1	brown	-0.278058	0.351988	0.835818	0.426815	-0.0227891	0.126768	0.153015	-0.253505
GATA3	brown	-0.255057	0.269849	0.723862	0.578444	-0.156328	0.208739	0.159784	-0.37669
GATAD2A	brown	-0.352894	0.430145	0.89896	0.48261	-0.0993613	0.128535	0.131944	-0.395598
GCNT3	brown	-0.304731	0.154908	0.458941	0.303296	-0.197872	0.183869	0.146063	-0.315184
GCSAM	brown	-0.157008	-0.0772218	0.257346	0.0450038	-0.2537	0.0978837	-0.184791	0.00482912
GCSAML_AS1	brown	-0.240803	0.495025	0.798759	0.373908	-0.0290804	0.159645	0.440874	-0.322305
GDA	brown	-0.000329869	0.0490364	0.23068	0.0141815	-0.0112676	0.233461	0.0407107	0.0880037
GDF7	brown	-0.0334619	0.406855	0.67881	0.393841	-0.0219205	0.167613	0.133998	-0.133217
GGCX	brown	-0.0761313	0.406102	0.746083	0.426676	-0.00798116	0.0872263	0.283319	-0.184611
GHITM	brown	-0.267617	0.247022	0.654092	0.356783	-0.200583	0.0698701	-0.0288188	-0.0168183
GKAP1	brown	-0.270091	0.31664	0.744085	0.349872	-0.0612381	0.213687	0.109199	-0.0926074
GNA15	brown	-0.294184	0.226855	0.666426	0.261282	0.0460856	-0.0461798	0.0306466	-0.328627
GNAO1	brown	-0.157468	0.229524	0.433954	0.176964	0.122213	0.162172	0.38295	-0.189784
GNPNAT1	brown	-0.260391	-0.0872444	0.508389	0.338555	-0.0935437	0.028523	-0.152628	-0.128993
GPC6	brown	-0.260715	0.502809	0.835489	0.446426	-0.0771699	0.209607	0.249761	-0.356746
GPD1	brown	-0.178075	0.0100476	0.438159	0.132431	-0.0355524	0.160464	0.0134718	-0.044991
GPR176	brown	-0.133249	0.445077	0.720134	0.401806	-0.11568	0.0628088	0.188644	-0.119919
GPRC5A	brown	-0.219254	0.216319	0.667453	0.362307	-0.0492326	0.119455	0.133591	-0.504687
GPRC5B	brown	-0.19308	0.025307	0.487805	0.235906	0.0858432	0.0273233	-0.00303754	-0.182855
GPRIN3	brown	-0.190205	-0.0786416	0.267327	0.0507468	-0.0812951	0.186884	0.16112	0.0132087
GPX3	brown	-0.335614	0.333858	0.763211	0.293092	-0.160544	0.156863	-0.0184826	-0.10731
GPX7	brown	-0.310153	0.279491	0.722941	0.426654	-0.0569828	0.0861233	0.175001	-0.198451
GRB10	brown	-0.0922187	0.0443901	0.442012	0.320659	0.130644	-0.122517	0.283779	-0.209253
GRHL3	brown	-0.249183	0.0759499	0.469755	0.103514	-0.0666204	0.215685	0.00387091	-0.424488
GRIN2C	brown	-0.230874	0.613346	0.855299	0.360648	-0.0490207	0.306364	0.247755	-0.219039
GS1_279B7.1	brown	-0.317246	0.407981	0.900021	0.433371	-0.109854	0.135998	0.175107	-0.190277
HAUS5	brown	-0.126733	0.478006	0.79569	0.426106	-0.00865097	0.102434	0.293964	-0.203678
HCG22	brown	-0.227668	0.429289	0.742071	0.339019	-0.070112	0.165436	0.175263	-0.307786
HEG1	brown	-0.279477	0.10593	0.353122	0.339755	-0.0668834	0.348224	0.069782	0.146134
HES6	brown	0.119719	-0.254682	-0.317888	-0.221896	0.267708	-0.2683	0.137742	0.194257
HILPDA	brown	-0.201347	0.0659436	0.293969	-0.0663343	-0.0542754	-0.0367708	0.122312	-0.0679498
HIST1H2BN	brown	-0.135282	0.0575713	0.249269	0.0909819	0.0907028	0.0258331	0.118458	-0.0369135
HMCN1	brown	-0.215797	0.26271	0.695826	0.335243	-0.045284	0.281819	0.196099	-0.230336
HMOX1	brown	-0.216516	0.265834	0.606933	0.261726	0.00433616	0.0482368	0.211431	-0.533179
HMX1	brown	-0.229033	0.559165	0.80752	0.343863	-0.0532671	0.194828	0.164555	-0.234089
HOPX	brown	-0.308825	0.352936	0.700115	0.441664	-0.0770478	-0.0354551	0.236777	-0.392448
HOXC4	brown	-0.205446	0.205365	0.591628	0.089949	0.035133	0.164921	0.146569	-0.108655
HSPB8	brown	-0.291603	0.2514	0.668636	0.300103	0.0114751	0.0997298	0.169122	-0.426133
IER3	brown	-0.211149	0.346868	0.642806	0.513811	-0.00696757	-0.137412	0.159981	-0.583034
IGLL5	brown	-0.129554	0.267845	0.270104	0.207701	0.0670723	-0.0106696	0.213249	-0.051586
IKZF4	brown	-0.323135	0.26675	0.795273	0.475702	-0.0976031	0.0277792	0.0208007	-0.14117
IL17F	brown	-0.211884	0.351616	0.816823	0.438316	-0.0889524	0.140519	0.0314058	-0.189548
IL18R1	brown	-0.350803	0.12014	0.416112	0.446137	-0.0920404	0.257	-0.0789801	-0.0433861
IL1A	brown	-0.239356	0.406499	0.767965	0.36056	-0.0846872	0.0279488	0.259378	-0.474384
IL1RL2	brown	-0.312701	0.270576	0.656174	0.316042	-0.0455393	0.0422641	0.0291649	-0.375093
IL1RN	brown	-0.244473	0.467366	0.713732	0.564159	-0.15856	0.201909	0.278475	-0.558403
IL23A	brown	-0.348931	0.191826	0.513725	0.246442	-0.0526913	-0.0313645	0.0640612	-0.466817
IL2RG	brown	-0.387598	0.203355	0.511174	0.548833	-0.0738743	0.387367	0.0392457	-0.219445
IL36A	brown	-0.235738	0.450612	0.797504	0.297899	0.0308746	0.0229739	0.165382	-0.429079
IL7	brown	-0.275234	0.130898	0.516785	0.404034	-0.198278	0.269096	-0.104496	0.0584689
ILDR2	brown	-0.157592	0.525786	0.858122	0.414254	-0.0838281	0.202622	0.297526	-0.147939
INPP5A	brown	-0.151656	0.214993	0.398027	0.313465	-0.0740959	-0.112094	0.330959	-0.336767
IP6K3	brown	-0.109027	0.0313773	0.201454	0.010207	0.0923711	-0.0739229	0.0967748	0.0119189
IRAIN	brown	-0.240127	0.385368	0.8549	0.44489	-0.112308	0.135867	0.126891	-0.161407
ISOC2	brown	-0.333427	0.00946594	0.320972	-0.0488722	-0.0315958	0.0118145	0.00449628	0.0541929
ITGA9	brown	-0.359259	0.24392	0.554635	0.155523	-0.166851	0.143782	-0.0249619	0.184957
ITIH5	brown	-0.182816	0.148961	0.324844	0.267402	-0.0371443	0.203065	0.0066556	0.074162
ITPRIP	brown	-0.214458	0.435868	0.690699	0.612755	0.00696401	0.13969	0.253538	-0.538285
IVL	brown	-0.2859	0.342914	0.7439	0.209398	-0.0544613	0.106391	0.223719	-0.47236
JCHAIN	brown	-0.131701	0.17762	0.27721	0.19715	0.0408609	0.0410708	0.108552	-0.13106
KCNH4	brown	-0.258542	0.303642	0.584936	0.31642	-0.173446	0.214222	0.286078	-0.185042
KCNJ11	brown	-0.234908	0.371039	0.71	0.416285	-0.153251	0.087765	0.125674	-0.167995
KCNJ15	brown	-0.217508	0.150639	0.495093	0.536848	-0.138245	-0.135184	0.0638534	-0.370563
KCNMA1	brown	-0.0638101	0.478987	0.780438	0.399973	-0.0461729	0.119917	0.327852	-0.21494
KCNN3	brown	-0.086535	0.146822	0.432753	0.214914	-0.0363442	0.215686	0.0119949	0.190364
KCNQ1OT1	brown	-0.489825	0.126423	0.708536	0.432675	-0.214271	0.111065	-0.00810167	-0.130748
KCNS1	brown	-0.345876	0.417259	0.862819	0.548079	-0.169641	0.225312	0.195255	-0.33679
KIF2C	brown	-0.167446	0.135086	0.458068	0.2714	0.059266	0.100679	0.170593	-0.139262
KIF7	brown	0.0426422	0.21374	0.306905	-0.0435073	0.0573219	-0.0702345	0.127462	-0.178077
KIFC3	brown	0.0449469	0.494695	0.476384	0.308987	-0.194701	0.193671	0.403587	-0.467353
KLF17	brown	-0.284793	0.589416	0.892885	0.442158	-0.1012	0.211453	0.21429	-0.426226
KLHL14	brown	0.0485709	0.312557	0.400751	0.268214	0.0147518	0.0825787	0.318774	-0.000163525
KLK12	brown	-0.0996026	0.420778	0.560559	0.21454	0.0892722	0.186955	0.271415	-0.181561
KPRP	brown	-0.284063	0.399704	0.668543	0.333944	0.0392207	0.0599701	0.217891	-0.412634
KRT13	brown	-0.359565	0.493698	0.856998	0.338235	-0.0563422	0.199496	0.248633	-0.361157
KRT16	brown	-0.291709	0.400089	0.77724	0.317996	-0.0116812	0.0774838	0.116654	-0.458537
KRT17	brown	-0.265827	0.203968	0.603504	0.355556	0.204566	0.032589	0.0599375	-0.415943
KRT4	brown	-0.27887	0.318294	0.718668	0.320593	-0.0855961	-6.01124e-05	0.212001	-0.527782
KRT6A	brown	-0.138214	0.122585	0.468867	0.272826	0.105359	0.0233036	0.105072	-0.5013
KRT78	brown	-0.36616	0.523318	0.827873	0.275066	-0.122287	0.149428	0.242343	-0.379831
KRT80	brown	-0.242218	0.374585	0.667306	0.24947	-0.0717359	0.0552131	0.225437	-0.397434
KRT82	brown	-0.222512	0.378704	0.809063	0.465635	-0.104659	0.204846	0.268388	-0.145237
KSR2	brown	-0.0822011	0.353321	0.500365	0.252608	-0.0963512	0.0880692	0.162297	-0.101485
L1CAM	brown	0.0618867	0.463518	0.494962	0.25506	-0.0674024	0.15152	0.346432	-0.140906
LAMC3	brown	0.154826	0.402778	0.542167	0.24543	0.0983442	-0.0561739	0.423782	-0.173012
LDHAL6A	brown	-0.344749	0.278695	0.746389	0.445338	-0.0730648	0.0332523	-0.0183058	-0.211315
LINC00208	brown	-0.22849	0.389853	0.873903	0.43938	-0.120411	0.13444	0.0536796	-0.15732
LINC00238	brown	-0.272453	0.296169	0.809379	0.426926	-0.0923554	0.0887381	0.108703	-0.131617
LINC00936	brown	-0.283351	0.281385	0.671642	0.588136	-0.199746	0.107079	0.083894	-0.260386
LINC00939	brown	-0.228387	0.344746	0.576779	0.21133	-0.0486747	0.104691	0.159834	0.00553096
LINC00982	brown	0.0453502	0.342567	0.554865	0.398562	0.0245299	0.229947	0.229395	-0.0980065
LINC01015	brown	-0.248126	0.353316	0.641379	0.274783	-0.157164	0.183218	0.030421	-0.0941167
LINC01164	brown	-0.0940669	0.536264	0.757386	0.458395	-0.0158928	0.138059	0.414319	-0.260667
LINC01446	brown	-0.201339	0.378237	0.745385	0.412073	-0.0737716	0.185964	0.323481	-0.132747
LINC01609	brown	-0.265857	0.442715	0.834753	0.336359	-0.0262671	0.192383	0.213999	-0.28015
LOC100130238	brown	-0.0461298	0.467084	0.630061	0.300704	-0.00669051	0.192049	0.283254	-0.120791
LOC100144595	brown	-0.139503	0.288462	0.535346	0.115953	0.163206	0.0668074	0.304304	-0.134253
LOC100289580	brown	-0.347943	0.473215	0.841935	0.471887	-0.0867774	0.16279	0.186041	-0.365546
LOC100507250	brown	-0.258714	0.298765	0.720186	0.415781	-0.0854811	0.136606	0.0499897	-0.0930081
LOC100507283	brown	-0.343277	0.350557	0.842169	0.321135	-0.0698789	0.109175	0.135796	-0.128286
LOC101927697	brown	-0.299577	0.454863	0.870669	0.405972	-0.0866776	0.072637	0.107066	-0.234984
LOC101927762	brown	-0.325529	0.355922	0.747135	0.321582	-0.0986465	0.226553	0.0805232	-0.172551
LOC101927766	brown	-0.316967	0.508347	0.868018	0.418774	-0.0877753	0.248626	0.228976	-0.27524
LOC101927932	brown	-0.313775	0.29013	0.736246	0.390002	-0.150727	0.0614485	-0.0879969	-0.171442
LOC101928855	brown	-0.0978253	0.273491	0.337937	0.18256	-0.151748	0.181494	0.229974	-0.120903
LOC101930452	brown	-0.259346	0.39588	0.805243	0.373606	-0.111712	0.146306	0.0581217	-0.120741
LOC171391	brown	-0.326975	0.144942	0.656408	0.297152	-0.18865	0.0292838	-0.147451	0.0690582
LOC339862	brown	-0.293626	0.518369	0.84807	0.412781	-0.14656	0.115061	0.212974	-0.224918
LOC441178	brown	-0.197859	0.487914	0.757072	0.316179	0.0253527	0.00707623	0.261743	-0.414861
LOC442497	brown	-0.216762	0.410542	0.850993	0.445231	-0.103963	0.129855	0.192056	-0.248656
LOC730668	brown	-0.165619	0.517181	0.747641	0.352574	-0.212436	0.0405087	0.197546	-0.230834
LOC90246	brown	-0.254168	0.523776	0.838729	0.462852	-0.0629552	0.134308	0.21582	-0.332174
LOXHD1	brown	0.0168324	0.0356553	0.158009	0.0210723	0.112298	-0.0401805	-0.00737866	0.0905475
LPIN1	brown	-0.137785	0.542313	0.669514	0.349819	-0.2048	0.138048	0.291298	-0.233738
LRP2	brown	-0.191197	0.105646	0.42917	0.379737	-0.013126	0.288331	0.136924	0.10834
LRRC20	brown	-0.146679	0.220074	0.343778	0.146691	-0.0248132	-0.234084	0.145163	-0.296435
LSM11	brown	-0.30446	0.377107	0.804562	0.436334	-0.157877	0.153609	0.19818	-0.226837
LYPD3	brown	-0.233579	0.0113945	0.314112	0.0373937	-0.149682	-0.152308	0.0910402	-0.401488
LYPLAL1	brown	-0.235632	0.200973	0.572782	0.383248	-0.130079	0.135741	0.222943	-0.00206656
MAFF	brown	-0.0205509	0.526631	0.648435	0.410051	-0.031205	0.086433	0.25337	-0.604411
MAGEL2	brown	0.0324942	0.114223	0.133778	0.0493901	0.0279832	0.0620753	0.123566	0.0218458
MAL	brown	-0.350808	0.456778	0.821561	0.294233	-0.0325016	0.0882385	0.262054	-0.382423
MANEAL	brown	-0.149696	0.174623	0.529814	0.355686	-0.0666819	0.141084	-0.0616749	0.0153261
MAP3K9	brown	-0.263288	0.383088	0.708322	0.374889	-0.0244518	-0.0136796	0.22998	-0.569159
MAP4K1	brown	-0.112981	0.320256	0.418129	0.352114	-0.113828	0.157228	0.17736	-0.134445
MASTL	brown	-0.0601036	-0.0727537	0.221942	0.227894	0.0209807	0.122857	0.0876468	-0.0828437
MDFI	brown	-0.0369799	0.425388	0.643234	0.260642	0.0947208	0.0177534	0.417149	-0.285439
MDGA2	brown	-0.128098	0.274261	0.615984	0.276154	0.0233143	0.186469	0.135722	-0.103603
MEG3	brown	-0.0275216	0.29919	0.592104	0.301545	0.0568331	0.145034	0.29173	-0.160933
MEGF6	brown	-0.187562	0.154958	0.542352	0.334274	0.130441	0.0944998	0.0539686	-0.108519
METRNL	brown	0.105474	0.578094	0.558853	0.513132	0.0354297	0.0782762	0.51289	-0.626492
METTL21A	brown	-0.373081	0.194373	0.602635	0.450051	-0.214016	0.196852	0.117213	-0.0124211
MIR124_2HG	brown	-0.0460365	0.210703	0.252956	0.123995	-0.104256	-0.00111277	0.147686	-0.152711
MIR3125	brown	-0.274688	0.355618	0.783546	0.42316	-0.123321	0.248476	0.0204712	-0.163113
MIR6723	brown	-0.0245504	0.360472	0.36511	0.295191	-0.0140145	-0.0901946	0.376413	-0.32819
MKI67	brown	-0.180684	0.0455976	0.423761	0.280648	0.144277	0.00859036	-0.0895293	-0.0490565
MLLT11	brown	-0.421594	0.189964	0.698568	0.343872	-0.240466	0.097003	-0.170095	-0.127746
MN1	brown	0.152918	0.404041	0.435119	0.0350648	-0.0059463	0.143944	0.350611	-0.0623055
MOV10L1	brown	0.00628425	0.395532	0.425555	0.0879525	-0.107658	0.134662	0.381574	-0.0994052
MRPS9	brown	-0.252837	0.0459497	0.564707	0.305769	-0.219333	-0.0170417	-0.193008	0.0524998
MSL3	brown	-0.401262	0.0615594	0.552502	0.0564506	-0.145626	-0.0906995	-0.263811	0.0786302
MSMB	brown	0.0422875	-0.156906	-0.298697	-0.181148	-0.0699183	0.00888705	-0.0788598	-0.0497462
MUC21	brown	-0.330296	0.378936	0.757431	0.275883	-0.099761	0.111598	0.236584	-0.40551
MUC22	brown	-0.255284	0.270681	0.618718	0.180337	-0.154315	0.205781	0.203317	-0.0796674
MUC4	brown	-0.306436	-0.00170448	0.271647	0.232074	-0.336522	0.136633	0.164634	-0.296508
MXD1	brown	-0.184653	0.481079	0.689234	0.626873	-0.148551	0.126212	0.238681	-0.606658
MYEOV	brown	-0.326886	0.290225	0.647395	0.319514	0.0869839	0.22518	0.241577	-0.504493
MYL2	brown	-0.250615	0.285429	0.724969	0.291308	-0.0647155	0.179002	0.0653588	-0.11084
MYO1A	brown	-0.087796	0.35992	0.666382	0.386697	0.0175967	0.216796	0.338838	-0.273911
MYO7B	brown	-0.156686	0.359306	0.733346	0.556226	-0.180839	0.172034	0.283319	-0.165832
MYOCD	brown	-0.176148	0.394324	0.597986	0.258308	-0.17849	0.15083	0.0989674	-0.172594
NANOS3	brown	-0.224533	0.421052	0.748423	0.335955	-0.051933	0.113668	0.11245	-0.122416
NAT2	brown	-0.287203	0.407858	0.854125	0.369718	-0.0836706	0.169903	0.0899017	-0.179042
NATD1	brown	-0.255851	0.280652	0.633666	0.2927	-0.148006	0.0322245	0.127232	-0.285723
NCAPH2	brown	-0.101401	0.30824	0.542811	0.177568	-0.0303897	0.450707	0.080295	0.000508316
NCCRP1	brown	-0.223467	0.373414	0.679146	0.199082	-0.102121	-0.0454364	0.281594	-0.498376
NCKAP5	brown	-0.175383	-0.0773581	0.265791	-0.0418904	-0.107437	-0.0224546	-0.0743998	0.0763607
NCKAP5L	brown	-0.283425	0.535698	0.897541	0.364902	-0.0242578	0.137103	0.272449	-0.31859
NDC1	brown	-0.296214	0.272532	0.482953	0.210459	-0.226762	0.0275143	0.111959	-0.137012
NDRG2	brown	-0.311923	0.135558	0.592673	0.172825	0.0145132	-0.222788	0.101963	-0.38331
NEU2	brown	-0.253647	0.462846	0.863683	0.45081	-0.145645	0.152978	0.312606	-0.182716
NEURL1B	brown	-0.0743764	0.0228003	0.282753	0.02896	0.131263	-0.145113	0.184337	0.14393
NFKBID	brown	-0.150099	0.405587	0.566407	0.553169	-0.0315582	0.220851	0.231151	-0.401776
NGFR	brown	-0.0659701	0.371649	0.708483	0.261322	0.16282	0.142296	0.192694	-0.12899
NIF3L1	brown	-0.388865	-0.0303861	0.556425	0.196457	-0.0169609	0.0845637	-0.0935181	-0.0490043
NLGN2	brown	-0.106846	0.00418715	0.348856	0.212298	-0.147581	0.0802953	0.340503	-0.0795108
NLGN3	brown	-0.254578	0.232632	0.712964	0.32081	-0.1175	0.204475	0.168954	-0.114469
NME8	brown	-0.260552	0.24263	0.688065	0.333196	-0.111898	0.0988677	-0.0685615	-0.000126369
NOL11	brown	-0.27872	-0.169703	0.224944	0.114433	-0.167101	-0.02958	-0.206491	0.17512
NOX4	brown	-0.354199	0.500323	0.816784	0.364937	-0.159665	0.230904	0.141702	-0.261285
NPAS3	brown	0.0951673	0.288459	0.390045	0.0526896	0.106697	0.280421	0.486262	-0.00764053
NPIPB5	brown	0.0657694	-0.253559	-0.32543	-0.115107	-0.236799	-0.0255251	0.114644	0.0452881
NPTX1	brown	-0.0296811	0.321524	0.682768	0.382719	0.0147736	0.0209945	0.338749	-0.145945
NR3C1	brown	-0.423407	0.256176	0.816573	0.53658	-0.156811	0.144234	0.00789538	-0.21002
NR4A1	brown	-0.129544	0.359789	0.534403	0.533599	-0.312566	0.187471	0.214377	-0.517368
NRIP1	brown	-0.0128244	-0.263944	-0.271754	-0.213119	0.0341123	0.0144424	-0.0621174	0.122488
NRL	brown	-0.308385	0.303668	0.776419	0.340297	-0.0828997	0.25684	0.224158	-0.117501
NUDT16P1	brown	-0.207982	0.202826	0.364654	0.241358	-0.207511	0.106673	0.33382	-0.067733
NUTM2G	brown	-0.26879	0.166474	0.650482	0.347627	-0.156672	0.168572	0.00804738	-0.0888891
OCSTAMP	brown	-0.215528	0.519133	0.856688	0.411188	-0.0936702	0.198769	0.385336	-0.272243
OGG1	brown	-0.22849	0.113828	0.528914	0.146165	0.0270597	0.0892128	-0.0471952	0.0433169
ONECUT3	brown	-0.19821	0.426388	0.817348	0.450454	-0.0434529	0.167607	0.208996	-0.215644
PACSIN1	brown	-0.0261315	0.215983	0.59127	0.317975	0.117361	0.0898882	0.249584	-0.345758
PADI1	brown	-0.329666	0.306376	0.63322	0.282098	-0.112342	0.0384428	0.159098	-0.638393
PALM3	brown	0.249535	-0.143551	-0.238971	-0.105188	0.228958	-0.15625	0.0658171	0.131986
PANX1	brown	-0.335346	0.148687	0.370707	0.244616	-0.0280497	0.189859	-0.0469918	-0.0237044
PAX1	brown	-0.181622	0.548962	0.759181	0.371168	-0.0753617	0.155306	0.288983	-0.322894
PAX9	brown	-0.0729328	0.409609	0.582191	0.214086	0.00550113	0.228114	0.317165	-0.248004
PCDH19	brown	-0.127403	0.010108	0.309552	-0.0304708	-0.117323	0.0255585	0.132615	0.225848
PCDHA4	brown	-0.372836	0.355007	0.851677	0.508148	-0.203019	0.148868	0.119464	-0.174247
PDGFRB	brown	-0.325942	0.504381	0.850091	0.377433	-0.100705	0.215635	0.156305	-0.364008
PDZK1IP1	brown	-0.345265	0.326846	0.764982	0.379867	-0.134045	0.184956	0.293569	-0.422232
PEG3	brown	-0.170119	0.327685	0.756237	0.395143	0.0263479	0.0174397	0.0916994	-0.22264
PGF	brown	-0.133364	0.36592	0.711167	0.244339	-0.0219899	0.0116935	0.128688	-0.149986
PHF5A	brown	-0.401723	0.217458	0.777667	0.378015	-0.00542921	0.116059	-0.0219545	-0.195362
PHLDA1	brown	-0.182872	0.517724	0.707707	0.313014	-0.157286	0.141653	0.317646	-0.474726
PIGB	brown	0.20599	-0.0434665	-0.195797	0.0310445	0.0706927	-0.166792	0.20064	0.0226323
PIP5K1P1	brown	-0.164868	0.275699	0.73708	0.429054	-0.0209377	0.137745	0.131381	-0.161514
PITX1	brown	-0.263322	0.444469	0.709124	0.153889	0.115775	0.00674645	0.251221	-0.373911
PKP1	brown	-0.112821	0.123376	0.268382	0.0606944	0.116821	-0.00951451	0.0263283	-0.142011
PLAU	brown	-0.183184	0.0132725	0.410396	0.38694	-0.219706	0.0119847	-0.107267	-0.35288
PLBD2	brown	-0.350088	-0.0364271	0.399742	0.244083	-0.135774	0.169822	0.116975	-0.0236221
PLCB3	brown	-0.134503	0.30738	0.662885	0.317514	0.0866862	0.0239872	0.13165	-0.4558
PLCXD1	brown	0.067137	0.244912	0.166547	0.0843722	0.0281989	-0.0788695	0.299738	-0.222772
PLEKHG6	brown	-0.0323111	0.586089	0.755047	0.455743	-0.12165	0.0113677	0.359835	-0.482453
PNMA2	brown	-0.267934	0.291605	0.666844	0.347204	-0.0658795	0.222153	0.219243	-0.0189748
PNMAL2	brown	0.147001	0.454636	0.524559	0.277557	-0.0425094	0.162528	0.298116	-0.118577
PNOC	brown	-0.23681	0.347715	0.592766	0.330115	-0.244043	0.113269	0.157664	-0.192786
POLDIP2	brown	-0.367904	0.305902	0.682033	0.332268	-0.119961	0.327616	0.180846	-0.137169
POU2F2	brown	-0.184616	0.26708	0.4695	0.532275	-0.0619098	0.137098	0.300887	-0.313224
PPL	brown	-0.159364	0.448231	0.668198	0.147108	0.0877143	0.152204	0.220808	-0.547632
PPP1R3C	brown	-0.154696	0.400778	0.604763	0.283352	0.0428575	0.113795	0.252635	-0.232261
PPP2R3A	brown	-0.385249	-0.101608	0.41745	0.113527	0.0307074	0.00168335	-0.107113	-0.0435339
PRB3	brown	-0.0686488	0.0506912	0.101924	-0.074159	-0.150275	-0.0764004	-0.0136693	-0.206338
PRDM1	brown	-0.286716	0.353222	0.63828	0.392892	-0.0696732	0.0532189	0.166062	-0.576317
PREP	brown	-0.275799	-0.189656	0.274016	0.0186643	0.0141252	-0.0183907	-0.238039	0.0784614
PRKAR1B	brown	-0.098358	0.131151	0.355115	0.0858272	0.138753	0.0786426	0.0233885	0.0341267
PRMT7	brown	-0.157859	0.111229	0.539521	0.246664	0.0462614	0.094771	-0.0311952	0.177356
PRODH	brown	-0.316253	-0.0168751	0.199551	-0.0295931	-0.0954504	0.0200456	0.233904	-0.10759
PRR26	brown	-0.243315	0.321187	0.730055	0.300257	-0.0839842	0.0276446	0.178992	-0.117123
PRSS22	brown	-0.21402	0.387701	0.685585	0.292518	-0.0478621	-0.0852384	0.229153	-0.586189
PRSS27	brown	-0.306745	0.480871	0.760241	0.269929	-0.0224985	0.0607816	0.29534	-0.366892
PRSS8	brown	-0.207241	0.250308	0.586582	0.304073	0.0577262	-0.0110465	0.242032	-0.572138
PSCA	brown	-0.134734	-0.00660146	0.166014	-0.0299961	-0.259382	-0.149151	0.233066	-0.137436
PTK6	brown	0.107447	0.285759	0.495224	0.134812	0.241141	-0.00432965	0.510818	-0.326542
PTPRB	brown	-0.0788828	0.144014	0.595113	0.254773	-0.0925678	0.0177351	0.143182	-0.116952
PWRN2	brown	-0.278374	0.49647	0.890318	0.461689	-0.100701	0.22743	0.229584	-0.243209
RAB30	brown	-0.136399	0.345192	0.513847	0.360502	-0.155067	-0.103409	0.21179	-0.236753
RAPGEF1	brown	-0.289719	0.406075	0.747594	0.477468	-0.177603	0.125337	0.080966	-0.2557
RASGRP3	brown	-0.168129	0.162042	0.209728	0.222425	0.113919	0.254493	0.0793109	-0.146122
RASSF10	brown	-0.110662	0.117426	0.355227	0.0119255	-0.0429348	0.37489	0.00917305	0.161751
RAX	brown	0.0721089	0.406231	0.424048	0.369382	-0.0817961	0.301334	0.465812	-0.188999
RAX2	brown	-0.229667	0.442083	0.698419	0.426936	-0.0308813	0.1665	0.140153	-0.306844
RGS7BP	brown	-0.190586	0.226988	0.70345	0.296223	-0.0917554	0.143988	0.0782204	-0.120555
RHCG	brown	-0.356077	0.547684	0.863055	0.323379	-0.0317181	0.196127	0.261594	-0.368605
RIMS2	brown	-0.332694	0.373295	0.758385	0.373683	-0.0973174	0.236854	0.0581332	-0.145748
RNASE7	brown	-0.315026	0.445719	0.741168	0.21685	-0.0340266	0.163736	0.285092	-0.364955
RND1	brown	-0.19317	0.287163	0.561464	0.0791992	-0.0791532	0.0637097	0.102421	-0.353908
RNF165	brown	-0.157504	0.132793	0.598573	0.326851	-0.114338	0.0287111	-0.0518008	-0.108153
RNF181	brown	0.215878	-0.111804	-0.195512	-0.00582101	-0.0222344	0.0276264	0.25522	-0.077285
RNF222	brown	-0.109115	0.361602	0.477181	0.167981	0.00468267	-0.0331152	0.285491	-0.325752
RNF39	brown	-0.235884	0.240351	0.45931	0.148954	-0.0969929	-0.0723719	-0.0112488	-0.498053
RNFT2	brown	-0.274179	0.0754377	0.540629	0.144332	-0.161362	0.0199151	-0.064198	0.220257
RNVU1_7	brown	0.265994	-0.0825416	-0.301441	0.010127	0.187734	-0.150665	0.221033	-0.0482036
RPL3L	brown	-0.162563	0.364955	0.762905	0.358329	-0.0892763	0.171033	0.182151	-0.113523
RTN4RL1	brown	-0.123258	0.182813	0.454922	0.132236	-0.099142	0.133989	0.0801561	0.00813114
S100A7	brown	-0.19301	0.231671	0.516689	0.141812	-0.054348	-0.00196842	0.00566075	-0.256567
S100A8	brown	-0.227923	0.273553	0.638098	0.639603	-0.0413628	-0.101767	0.192051	-0.563582
S100A9	brown	-0.205521	0.363378	0.630471	0.716614	0.00802043	-0.0362881	0.255412	-0.596989
SBK3	brown	-0.0900118	0.276489	0.667453	0.388173	-0.0473875	0.0543418	0.00530483	-0.101022
SBSN	brown	-0.279502	0.366862	0.776629	0.344829	-0.0384207	0.113668	0.215223	-0.329551
SCARNA4	brown	0.342786	-0.103445	-0.334589	-0.029044	0.371768	-0.0745667	-0.0692593	-0.0030139
SCEL	brown	-0.258306	0.230392	0.570349	0.234546	-0.151434	-0.00367553	0.146557	-0.518318
SELV	brown	0.327128	0.290232	0.346375	0.317614	0.128001	0.182278	0.351219	-0.0191064
SEMA3F	brown	-0.155692	0.291913	0.660864	0.132627	0.112079	0.0437765	0.0806975	-0.240778
44443	brown	-0.264904	0.0652431	0.406584	0.0681141	-0.101355	0.125778	0.284269	0.00599667
SERPINB13	brown	-0.221531	0.017374	0.408153	0.0745872	0.251156	-0.117542	-0.105248	-0.195374
SERPINB2	brown	-0.226543	0.129188	0.378997	0.00799483	-0.240164	0.117242	-0.129272	-0.286548
SERTAD2	brown	-0.371077	0.134185	0.508522	0.213145	0.0839138	-0.187983	0.0597348	-0.108074
SESN2	brown	-0.21574	0.290937	0.567326	0.154462	0.258428	-0.0161463	0.190414	-0.432168
SGCD	brown	-0.0654517	0.44235	0.759731	0.380777	-0.0412248	0.174606	0.124715	-0.122107
SGPP1	brown	-0.288096	0.31012	0.772015	0.438929	-0.123109	0.253437	0.204984	-0.129976
SH2B3	brown	-0.444652	0.314563	0.830746	0.442186	-0.13905	0.300943	0.186762	-0.140878
SH2D3A	brown	-0.196898	-0.0097582	0.18109	-0.103117	0.0469843	0.176749	-0.0449139	-0.172611
SH2D3C	brown	-0.139919	0.486591	0.684481	0.549752	-0.200174	0.272057	0.335963	-0.222673
SHMT1	brown	0.0113845	0.247377	0.418057	0.107478	-0.0700646	0.0351141	0.124232	-0.0922372
SIM2	brown	-0.116381	0.499317	0.555927	0.21921	-0.0677068	0.271394	0.359337	-0.186166
SKIDA1	brown	-0.285692	0.385344	0.823726	0.39902	-0.105979	0.269583	0.168539	-0.121015
SLC13A5	brown	-0.132437	0.337281	0.665733	0.265219	-0.0904457	0.210722	0.139343	-0.108248
SLC16A8	brown	-0.192123	0.234253	0.588992	0.104121	0.0342023	0.0312289	0.211039	-0.03203
SLC17A1	brown	-0.0373179	0.296582	0.39913	0.233739	-0.112584	0.092247	0.257391	-0.0513999
SLC22A7	brown	-0.00296628	0.121221	0.234724	0.085783	-0.200061	-0.00457331	0.136234	0.0439202
SLC24A2	brown	-0.0992956	0.324982	0.666978	0.307241	-0.00968414	0.15145	0.308045	-0.129812
SLC24A4	brown	-0.107586	0.455314	0.747017	0.38214	-0.1049	0.177092	0.248296	-0.115875
SLC25A18	brown	-0.194012	0.487277	0.777911	0.396705	-0.0867643	0.133291	0.241754	-0.197523
SLC25A23	brown	-0.345375	0.102461	0.299039	-0.0680706	-0.0783645	0.00181573	0.102636	-0.337356
SLC25A43	brown	-0.243914	0.240426	0.515353	0.310251	-0.0197675	0.0543349	0.271321	-0.293348
SLC28A2	brown	0.0793218	0.103073	0.206871	-0.00762578	0.0255811	-0.158676	0.0988557	0.0240554
SLC2A10	brown	-0.128462	0.233166	0.542413	0.154812	-0.168815	0.0985732	0.230519	0.0397485
SLC36A1	brown	-0.30632	0.0455036	0.501356	0.250097	-0.123869	0.139482	0.0319166	0.103528
SLC38A3	brown	-0.307801	0.339273	0.777567	0.411802	-0.0827354	0.137383	0.038097	-0.121415
SLC39A10	brown	-0.332867	-0.139023	0.353502	0.248689	0.0111094	0.0175135	-0.211567	0.0960814
SLC4A3	brown	-0.14393	0.259461	0.547456	0.371164	-0.027961	0.16365	0.08764	-0.317256
SLC5A10	brown	-0.203972	0.167992	0.635788	0.222483	-0.0195628	0.120756	0.120797	-0.110815
SLC5A11	brown	-0.245843	0.262531	0.695898	0.310051	-0.114301	0.234995	0.315672	-0.076725
SLC5A5	brown	-0.226967	0.279304	0.520186	0.283857	-0.124107	0.0814399	0.209474	-0.203881
SLC5A6	brown	-0.0549472	0.183313	0.321472	0.143099	0.00171314	0.086231	0.0368412	-0.162149
SLC6A2	brown	-0.149093	0.537193	0.787789	0.351146	0.0378357	0.225109	0.372591	-0.283043
SLC6A4	brown	-0.121014	0.591644	0.852419	0.494348	-0.157693	0.121194	0.211451	-0.312401
SLCO4A1	brown	0.0291162	0.421254	0.475265	0.286469	-0.080794	0.0771281	0.510838	-0.376812
SMG8	brown	-0.215706	0.420963	0.825391	0.310232	-0.0997165	0.226441	0.114449	-0.165981
SMO	brown	-0.137857	0.154197	0.275486	0.149998	0.0567641	-0.00204128	0.0282282	0.0278234
SNCA_AS1	brown	-0.120649	0.325702	0.620198	0.322907	0.0330097	0.135483	0.205437	-0.104807
SNED1	brown	0.0297693	0.401635	0.503021	0.0816306	0.0766701	0.0981652	0.214599	0.26621
SNORA1	brown	0.126346	-0.310885	-0.289633	-0.103648	0.387864	-0.149726	-0.176346	-0.0882933
SNORA40	brown	0.083368	-0.464143	-0.48259	-0.170336	0.169594	-0.00578675	-0.400282	0.241985
SNORA66	brown	0.255018	-0.0826646	-0.248512	-0.0284715	0.3296	-0.15632	-0.110191	-0.0601915
SNORA74A	brown	0.488086	-0.068889	-0.43459	-0.340499	0.316488	-0.0397995	-0.285854	0.275929
SNORA75	brown	0.201757	-0.263875	-0.335705	-0.210617	0.268861	-0.21984	-0.162851	-0.0104827
SNORD88A	brown	-0.0523976	0.130893	0.353213	0.120709	0.0978679	0.189988	0.263644	-0.0959895
SPARCL1	brown	0.0232628	-0.17491	-0.17739	-0.175376	0.201429	0.00394441	-0.026146	0.157782
SPATA24	brown	-0.40633	0.22295	0.715366	0.322164	-0.122321	0.0876342	-0.118476	-0.0417535
SPINK5	brown	-0.306548	0.24964	0.740462	0.240984	0.108063	-0.00046888	0.0581668	-0.412919
SPINK7	brown	-0.237794	0.190165	0.588295	0.270163	-0.026128	0.020221	0.0969669	-0.208071
SPINT1	brown	-0.193834	0.245288	0.590401	0.168374	0.0217907	-0.00620106	0.169285	-0.555359
SPN	brown	0.118822	-0.166603	-0.314342	0.0829928	0.0239926	0.244581	0.123675	-0.0334488
SPNS2	brown	-0.189281	0.488732	0.713239	0.382719	-0.140816	0.110662	0.289391	-0.639625
SPRED3	brown	-0.244016	0.412539	0.80326	0.399548	-0.177126	0.212546	0.147443	-0.0665228
SPRR1A	brown	-0.364232	0.23259	0.654542	0.1805	0.0498105	0.0638688	0.146285	-0.359211
SPRR1B	brown	-0.280894	0.481072	0.81187	0.480421	-0.190847	0.0688793	0.352099	-0.50679
SPRR2A	brown	-0.283446	0.395888	0.808784	0.431064	-0.0939712	0.0822538	0.261222	-0.511121
SPRR2D	brown	-0.349223	0.417382	0.834885	0.385029	-0.0407914	0.13863	0.221849	-0.432917
SPRR2E	brown	-0.241073	0.340401	0.675156	0.285425	-0.0639727	0.0569596	0.192447	-0.421248
SPRR3	brown	-0.395742	0.374885	0.798908	0.339277	-0.136701	0.0856965	0.164621	-0.415686
SRRM4	brown	-0.103797	0.210728	0.457664	0.186963	-0.106223	-0.0409917	0.264191	-0.297594
SSBP3_AS1	brown	-0.289824	0.0981711	0.528987	0.137317	-0.0717673	0.110261	0.084194	0.0322723
SSPO	brown	-0.130469	0.584314	0.779146	0.483371	-0.113467	0.167504	0.329497	-0.344936
ST18	brown	-0.322245	0.189238	0.755714	0.372146	-0.0771328	0.126379	-0.00047196	-0.0303327
STAP1	brown	0.0927447	0.00395499	-0.111884	-0.0796494	0.0720975	0.0106281	-0.137874	0.181264
STARD4_AS1	brown	-0.0838343	0.384027	0.605889	0.523347	-0.198679	0.0870091	0.192248	-0.109262
STC1	brown	-0.325119	0.277604	0.722246	0.31051	-0.0534549	0.144315	0.047796	-0.146399
SURF4	brown	-0.239447	0.0395559	0.472475	0.119969	0.236249	0.0784601	-0.0109813	-0.169984
SVOP	brown	-0.304598	0.357598	0.56886	0.210313	-0.15145	0.187687	0.17183	-0.107378
SYT12	brown	-0.00768138	0.270787	0.564209	0.327413	-0.00853501	0.108988	0.162658	-0.0866635
SYT8	brown	0.12069	-0.0808849	-0.205312	-0.249472	-0.18624	-0.0386778	0.107675	-0.125178
TBC1D30	brown	-0.161003	-0.109451	0.263538	0.175216	0.0942186	-0.0793213	-0.00245732	-0.041538
TCHH	brown	0.136521	-0.114963	-0.22363	-0.0830926	0.00551667	-0.0845732	-0.101375	0.0251662
TEK	brown	-0.329015	0.502063	0.851162	0.372918	-0.108385	0.289489	0.249815	-0.224567
TENM2	brown	-0.206771	0.4108	0.734004	0.447347	-0.055547	0.101445	0.263203	-0.305701
TFAP2A	brown	-0.305254	0.217389	0.779755	0.337593	-0.108007	0.0604859	-0.0527216	-0.22175
TFAP2B	brown	-0.318624	0.292774	0.794843	0.431355	-0.18928	0.116138	0.00346636	-0.125245
TFR2	brown	-0.234132	0.512572	0.74145	0.403908	-0.0586718	0.122022	0.323573	-0.122995
TG	brown	-0.286312	0.377518	0.757967	0.550275	-0.229268	0.200598	0.291232	-0.242229
TGFBR3	brown	-0.0522009	0.420062	0.537118	0.520522	-0.165797	-0.0138186	0.507644	-0.282203
TGM1	brown	-0.109081	0.245518	0.407351	0.295132	0.0306463	0.135236	0.246115	-0.356555
TGM3	brown	-0.317915	0.544314	0.821804	0.308824	-0.053328	0.124516	0.28752	-0.230582
TGM5	brown	-0.217879	0.477328	0.8053	0.534038	-0.196291	0.134041	0.466061	-0.298691
TICAM1	brown	-0.032445	0.375775	0.421438	0.246845	-0.18215	0.313099	0.325825	-0.528433
TIGAR	brown	-0.429112	-0.0184323	0.467612	0.303225	-0.188101	0.0399353	-0.0532316	-0.133376
TIMP2	brown	-0.268152	0.325005	0.702093	0.343324	0.039666	0.102075	0.218909	-0.458645
TMC1	brown	-0.212965	0.246578	0.625405	0.416263	-0.126674	0.0249185	-0.0283234	-0.235852
TMEM130	brown	-0.197399	0.30491	0.762995	0.345834	-0.164715	0.149797	0.17198	-0.0486792
TMEM132A	brown	-0.0787482	0.0921146	0.264543	-0.0316927	0.162139	-0.197029	0.155165	-0.137425
TMEM132C	brown	-0.0665863	0.342614	0.6623	0.211105	0.0385241	0.177081	0.300179	-0.0817133
TMEM158	brown	-0.102797	0.271255	0.501829	0.359404	0.0929663	0.0333301	0.0935135	-0.147017
TMEM175	brown	-0.284406	0.337817	0.743777	0.43913	-0.0108767	0.126684	0.0703666	-0.211004
TMEM189	brown	-0.239704	0.0453202	0.166189	-0.0285513	-0.143351	0.103257	-0.0220383	-0.224601
TMEM198	brown	-0.053866	0.0352521	0.342515	0.171254	-0.0328554	0.104941	0.0924054	0.0165945
TMEM229A	brown	0.143738	0.587894	0.610877	0.219271	-0.0452856	0.212461	0.454779	-0.12334
TMEM63C	brown	-0.267775	0.296382	0.528831	0.119232	-0.0500452	0.128974	0.207731	0.0338518
TMEM79	brown	-0.216063	0.559156	0.755991	0.403017	-0.0663659	0.0480424	0.262661	-0.444179
TMPRSS11B	brown	-0.337492	0.484029	0.783885	0.332916	-0.0737982	0.093318	0.224005	-0.35544
TMPRSS11D	brown	-0.208026	0.0266247	0.475841	0.118427	0.00157387	-0.216766	0.0526839	-0.438692
TMPRSS11E	brown	-0.262945	0.289465	0.636905	0.173137	-0.0636654	0.0358054	0.0471629	-0.252572
TMPRSS11F	brown	-0.307779	0.350878	0.741613	0.278858	-0.0498869	0.223425	0.253504	-0.290495
TNFRSF11B	brown	-0.326936	0.267395	0.65659	0.289603	-0.00299818	0.147179	0.203043	-0.270812
TOP3B	brown	-0.0401626	0.25279	0.399997	0.213488	-0.176916	0.180015	0.0237629	0.0910383
TP53INP2	brown	-0.262592	0.277508	0.568479	0.214167	-0.0902261	0.0587567	0.276576	-0.472269
TPX2	brown	-0.247199	-0.152487	0.336137	0.0870552	0.238466	-0.0732176	-0.206146	0.0309133
TRAF1	brown	-0.293825	0.350925	0.765232	0.46186	-0.109513	0.199106	0.227406	-0.106426
TREX2	brown	-0.272723	0.350564	0.669153	0.245066	0.0297771	0.190921	0.132772	-0.238207
TRIM2	brown	-0.218458	0.432546	0.747917	0.553294	-0.239817	-0.016335	0.272989	-0.190964
TRIM71	brown	-0.129817	0.309934	0.491554	0.339706	0.0342053	-0.0102381	0.248384	-0.247303
TRIP10	brown	-0.161682	0.246794	0.527424	0.202809	-0.0169975	-0.0304301	0.219848	-0.67321
TRPM3	brown	-0.320894	0.20278	0.609788	0.187475	0.0273917	0.203658	0.0482262	0.00744164
TRPM6	brown	-0.0380473	0.0506378	0.277267	0.334265	0.0206074	-0.0799668	0.233065	-0.216334
TRPV3	brown	-0.242459	0.34017	0.610676	0.137625	-0.0992124	-0.0822336	0.0511138	-0.386731
TSKS	brown	-0.269548	0.567563	0.849064	0.492957	-0.207998	0.153763	0.174018	-0.251072
TSPAN9	brown	-0.203606	-0.0732278	0.342239	-0.0237158	0.0769201	-0.176441	-0.00828116	-0.151517
TST	brown	0.155336	-0.200007	-0.254113	-0.320834	0.323058	-0.194875	0.0769451	0.121914
TTTY15	brown	-0.275177	0.035811	0.305192	0.20562	-0.640768	0.0922748	0.130955	0.0429462
TUBB4A	brown	-0.0180197	0.385995	0.663437	0.206938	0.153525	0.0331682	0.205183	-0.101499
TULP1	brown	-0.0858213	0.278867	0.41211	0.262593	0.118013	0.0177844	0.382133	-0.305629
UAP1L1	brown	-0.0427486	0.369608	0.519384	0.315051	-0.136141	0.120195	0.230237	-0.373786
UCA1	brown	-0.144978	0.0402367	0.246977	-0.0504839	-0.0929425	0.0175683	0.0775341	-0.313935
UNC13A	brown	-0.183498	0.578653	0.745495	0.314634	-0.199496	0.170488	0.255069	-0.236401
UNC5C	brown	0.0256027	0.236377	0.454211	0.193642	-0.0977006	0.0868925	0.304974	-0.0957766
UNC80	brown	-0.0362005	0.498817	0.54442	0.388798	-0.0917385	0.313271	0.238531	-0.130857
UPP1	brown	-0.259039	0.367122	0.526321	0.420155	-0.159748	0.205232	0.0551002	-0.354636
UQCRHL	brown	0.327189	-0.224113	-0.478885	-0.276948	0.258817	-0.128264	0.0142345	0.0638719
URB2	brown	-0.27482	0.216276	0.574254	0.205453	-0.168158	0.11791	-0.035492	-0.0441676
USP6	brown	-0.0476995	0.0179324	0.220486	0.0585332	0.0501359	-0.0860588	0.0231728	0.219517
UST	brown	-0.285797	0.287599	0.56218	0.298254	-0.213295	0.109597	0.0631569	-0.141721
VASN	brown	-0.326227	0.301953	0.656933	0.28844	-0.0962656	0.00225585	0.249968	-0.361138
VAX1	brown	-0.111831	0.270816	0.61408	0.194798	0.0593073	0.0458292	0.288008	-0.345506
VGLL1	brown	-0.205564	0.0900875	0.329004	0.000622135	-0.0283337	0.10162	0.117216	-0.254346
VIL1	brown	-0.21775	0.283478	0.724385	0.443741	-0.0566985	0.0987893	0.146974	-0.103693
VSIG1	brown	-0.245484	0.528024	0.735536	0.338597	-0.0926529	0.289986	0.211161	-0.256226
VSIG10L	brown	-0.265118	0.377086	0.647062	0.326792	-0.0468056	-0.0621915	0.209423	-0.444303
VWA5B1	brown	-0.292283	0.350693	0.739405	0.316134	-0.113624	0.171058	0.127661	-0.081774
WDR87	brown	-0.258399	0.351115	0.743912	0.442291	-0.0934272	0.300228	0.0221711	-0.17142
XIRP1	brown	-0.190925	0.299265	0.619216	0.358253	-0.0158827	0.080545	-0.00331013	-0.0600854
XRCC3	brown	-0.204253	0.412569	0.791574	0.421464	-0.161353	0.156247	0.363757	-0.150735
YOD1	brown	-0.330347	0.152714	0.515983	-0.0475896	-0.103172	-0.0555919	0.0451265	-0.191441
ZC3H10	brown	-0.349776	0.323577	0.683188	0.342031	-0.0717132	0.200652	0.164296	-0.143813
ZC4H2	brown	-0.240971	0.275393	0.615904	0.330252	-0.126486	0.167676	-0.047361	-0.0568369
ZNF185	brown	-0.25091	0.362126	0.663901	0.333493	-0.0690241	-0.153682	0.267426	-0.608307
ZNF365	brown	-0.21415	0.0945022	0.35141	-0.0505064	-0.0534749	0.0335413	0.211261	-0.145577
ZNF497	brown	-0.066989	0.1611	0.253668	0.045168	-0.104702	-0.0215	0.138184	0.0613942
ZNF540	brown	-0.363411	0.380798	0.837672	0.447859	-0.205626	0.208525	-0.0106265	-0.215265
ZNF569	brown	-0.310688	0.0273467	0.305641	0.257033	-0.184143	-0.009313	-0.0486662	0.0959233
ZNF585A	brown	-0.225268	0.288744	0.701091	0.397978	-0.159864	0.252791	0.010556	-0.025475
ZNF630	brown	-0.270752	0.151326	0.60718	0.355709	-0.113509	0.172984	0.0738807	-0.121495
ZNF77	brown	-0.224991	0.0463895	0.493094	0.349139	-0.0545553	0.0575441	-0.0515571	-0.116195
ZNF81	brown	-0.416957	0.298192	0.734005	0.362401	-0.183846	0.114302	-0.0153359	-0.265108
ZNF818P	brown	-0.0526052	-0.0111002	-0.142538	-0.19917	0.132034	-0.231837	-0.0438212	-0.13444
ZNRF4	brown	-0.262943	0.434381	0.881138	0.39646	-0.0530072	0.11072	0.151207	-0.198466
ZRANB3	brown	-0.323342	-0.067397	0.35866	0.104538	-0.13575	0.102255	-0.0227296	0.03333
ADAM19	green	-0.172704	0.126789	0.220517	0.572057	-0.136352	0.386033	0.0397012	-0.117981
ADAM8	green	-0.148535	0.369323	0.47297	0.81417	-0.145002	0.0950248	0.287435	-0.363272
ADAMTSL4	green	-0.0716384	0.320507	0.44003	0.766127	-0.128623	0.0564291	0.29165	-0.523726
ADH7	green	-0.0647574	-0.473871	-0.441299	-0.500065	-0.182275	-0.296135	-0.368024	0.420925
ADM	green	-0.116968	0.482867	0.602459	0.626664	-0.198714	0.054579	0.23004	-0.548496
AFF3	green	-0.190522	0.149574	0.328814	0.433519	-0.0311878	-0.0894838	0.0588931	-0.0688344
ALOX5	green	-0.214859	0.0756685	0.49305	0.620621	-0.0752061	0.0989841	0.21264	-0.362923
ANKRD44	green	-0.168681	-0.0494858	0.134645	0.559652	-0.101198	0.209473	0.114263	-0.0589933
ANXA6	green	-0.230811	-0.0232736	0.199855	0.303983	0.135616	0.302658	-0.0648875	0.0495387
APBB1IP	green	-0.0328914	0.277236	0.395219	0.74507	-0.0374065	0.137895	0.384883	-0.294406
APOBR	green	-0.0578178	0.149436	0.314234	0.839316	-0.105974	0.0231709	0.15616	-0.391569
AQP9	green	-0.0625509	0.192014	0.337995	0.833685	-0.128584	-0.0362741	0.0664067	-0.34563
ARHGAP25	green	-0.282192	-0.0392894	0.0757737	0.558037	-0.0178883	0.337326	-0.0284447	-0.0943578
ATHL1	green	-0.0768468	0.151919	0.120627	0.405098	-0.208047	0.14051	0.395492	-0.203755
BANK1	green	-0.0628294	0.0889433	0.0943511	0.184183	-0.0921524	0.252833	0.0189119	-0.0488324
BCL2A1	green	-0.0211876	0.130823	0.221322	0.755075	-0.162797	0.090413	0.0110467	-0.360967
BEST1	green	-0.0133961	0.291864	0.342789	0.732506	-0.225117	-0.153464	0.218742	-0.270892
BRE_AS1	green	0.00201718	0.203606	0.373408	0.696583	-0.202406	0.10607	0.166863	-0.178968
BTG2	green	-0.169665	0.204094	0.388632	0.854857	-0.235818	0.0725247	0.178141	-0.261062
C10orf54	green	-0.202142	0.277115	0.552189	0.628793	-0.116125	0.00248477	0.254054	-0.476711
CARD16	green	-0.300341	-0.0173085	0.286904	0.576304	-0.193199	0.235262	-0.146988	-0.167301
CCDC136	green	5.78232e-05	-0.173939	-0.319105	-0.492989	-0.211132	-0.0925454	-0.247618	0.321188
CCDC141	green	-0.0425313	0.11402	0.0573897	0.199188	-0.116233	-0.0178322	0.155126	0.0252503
CCDC80	green	-0.0260524	-0.187164	-0.190844	-0.379491	-0.270321	0.0681241	-0.231894	0.208403
CCL5	green	-0.233949	-0.0574832	0.13388	0.275667	-0.0673366	0.0595282	0.0419874	0.0147302
CCR1	green	-0.218378	0.125377	0.301357	0.73771	-0.0330948	0.21288	0.154074	-0.300807
CD52	green	-0.336184	0.0479356	0.189466	0.3589	-0.145909	0.0206963	0.0901123	-0.175583
CD83	green	-0.182849	0.0421856	0.292035	0.581486	-0.156613	0.222753	0.00919564	-0.11672
CD93	green	0.128572	0.181093	0.277189	0.610484	0.0292257	-0.0627145	0.254699	-0.12742
CLEC4E	green	-0.0134508	0.226583	0.36397	0.708045	-0.0514255	0.026807	0.0522445	-0.382159
CLEC7A	green	-0.259779	0.0306346	0.315771	0.564197	0.0213522	0.116203	-0.075035	-0.439602
CR1	green	-0.100021	0.170415	0.418928	0.677959	-0.153446	-0.0549614	0.121712	-0.306999
CREB5	green	-0.0278017	0.126161	0.283371	0.681236	-0.0154772	-0.167145	0.166314	-0.281731
CSF2RB	green	0.0151095	0.32669	0.382528	0.824462	-0.106465	0.0960106	0.399199	-0.326635
CSF3R	green	-0.1048	0.294934	0.41741	0.85922	-0.217011	-0.0139035	0.273111	-0.330389
CSRNP1	green	0.0486024	0.413313	0.413148	0.742253	-0.0609853	0.304388	0.343257	-0.475549
CXCL1	green	-0.153676	-0.0924952	0.243362	0.568144	-0.0525986	-0.084428	0.0693417	-0.364518
CXCL8	green	-0.0339902	0.196846	0.339369	0.748161	-0.136965	-0.189341	0.00888551	-0.417629
CXCR1	green	-0.134748	0.273911	0.500079	0.839079	-0.175996	0.0339825	0.207688	-0.378497
CXCR2	green	-0.1301	0.176835	0.406339	0.824308	-0.215592	-0.0284218	0.0870775	-0.255863
CYTH4	green	-0.0618509	0.0183974	0.105876	0.745913	-0.0248949	0.0616979	0.108515	-0.186582
CYTIP	green	-0.185637	0.0201439	0.101265	0.697835	-0.162515	0.0147988	-0.000707926	-0.196479
DNAH17	green	0.0490985	0.320566	0.426541	0.575568	-0.13008	0.0603999	0.254612	-0.197303
DOCK10	green	-0.302478	-0.126397	0.0934886	0.393598	-0.076365	0.205571	0.0872631	0.0189897
DOCK2	green	-0.279539	0.0482334	0.286735	0.527307	0.033781	0.0235051	0.0979177	-0.157101
DOK3	green	0.100933	0.108159	0.12905	0.53137	0.0248401	0.0278155	0.276978	-0.203821
DUSP1	green	-0.0417764	0.472764	0.510775	0.763267	-0.269056	0.0958781	0.359363	-0.453948
DYSF	green	0.00882279	0.333857	0.489483	0.835716	-0.143919	-0.033513	0.282701	-0.379552
EGR1	green	-0.0894846	0.49127	0.492261	0.717693	-0.251136	0.275467	0.266597	-0.307046
EHD1	green	-0.106052	0.383013	0.559139	0.665521	-0.0588375	0.11012	0.289764	-0.581372
ELMO1	green	-0.017281	0.164013	0.255902	0.52066	-0.163432	0.0671137	0.288405	-0.346484
EVI2B	green	-0.247152	0.204251	0.448305	0.797172	-0.19199	-0.128636	0.166686	-0.261421
FCAR	green	-0.0455829	0.162818	0.426062	0.72923	-0.10724	-0.0302073	0.0671322	-0.301474
FCGR2A	green	-0.0949902	0.0727814	0.192942	0.726538	-0.0288804	0.0374164	0.112299	-0.345886
FCGR3A	green	-0.132843	0.209013	0.375181	0.661176	-0.0932446	0.228214	0.0631146	-0.318264
FCGR3B	green	-0.10124	0.229761	0.356721	0.785085	-0.258339	0.0651067	0.113292	-0.305379
FCN1	green	0.0892458	0.268234	0.232027	0.661553	0.0576716	0.315118	0.111085	-0.222592
FERMT3	green	0.28608	0.329333	0.0818422	0.582615	-0.028914	0.226066	0.447684	-0.312276
FFAR2	green	0.0105897	0.328697	0.423948	0.826518	-0.16766	0.170627	0.248751	-0.341321
FGR	green	0.032813	0.195726	0.328652	0.720428	0.042129	-0.142198	0.242218	-0.394124
FLI1	green	-0.121513	0.314074	0.484789	0.6366	-0.0726712	0.207591	0.430769	-0.283424
FLNA	green	0.131587	0.426507	0.256428	0.601693	0.13969	0.287819	0.373609	-0.397311
FMNL1	green	-0.0332824	0.333073	0.363668	0.766174	-0.0239774	0.18031	0.41576	-0.395148
FPR1	green	0.00499165	0.254874	0.390498	0.806786	-0.0560544	0.0978825	0.0973128	-0.330561
FPR2	green	-0.0493894	0.162967	0.32017	0.699719	-0.0588672	-0.0115916	0.0927411	-0.174039
FTL	green	-0.215256	-0.0218266	0.159511	0.486888	-0.167509	-0.176711	-0.0233478	-0.333354
FYB	green	-0.0817296	0.13314	0.207058	0.724067	-0.0395031	0.255848	0.0249416	-0.196588
G0S2	green	-0.0961622	0.352366	0.470218	0.83726	-0.254321	-0.0479339	0.149563	-0.363057
GADD45B	green	-0.104956	0.616524	0.645631	0.685274	-0.111811	0.245085	0.359345	-0.455496
GALK1	green	0.0249082	0.0375942	0.14462	0.337993	0.129352	-0.0450012	0.148525	-0.0978127
GNG2	green	-0.194396	-0.00600513	0.0492795	0.428147	-0.012983	0.114576	0.0366347	-0.128472
GPR65	green	-0.184022	0.173032	0.336095	0.742074	-0.0512315	0.045853	0.0365914	-0.422853
GRAMD1A	green	-0.0360563	0.0531586	0.183559	0.426303	0.0733016	0.0184681	0.177402	0.0689664
GVINP1	green	-0.293834	0.040572	0.177627	0.302281	-0.0794202	0.494231	0.0343818	0.00674273
HCAR2	green	-0.122146	0.161577	0.377755	0.70101	-0.112304	0.0107128	0.110889	-0.187701
HCAR3	green	-0.00556238	0.220375	0.333409	0.816593	-0.142632	-0.0661597	0.200174	-0.374396
HELB	green	-0.0760384	0.0802325	0.210208	0.493406	-0.0661621	0.364001	0.124854	-0.188513
HK3	green	0.0269129	0.299091	0.370422	0.565904	0.00957861	0.350314	0.29856	-0.229727
HLX	green	0.337645	0.250567	0.182693	0.553355	-0.0939026	-0.0781207	0.456561	-0.150727
HMHA1	green	0.240246	0.51292	0.387438	0.694814	-0.00926607	0.216292	0.532433	-0.355013
HPCAL1	green	-0.0733387	0.00354928	0.224135	0.449433	0.00182267	-0.0275723	0.256027	-0.165352
HSP90B2P	green	0.102281	-0.100568	-0.0199584	-0.291896	0.00620752	-0.121659	-0.0733737	0.0630254
HSPA6	green	-0.212265	0.376493	0.59145	0.734037	-0.205711	0.0168452	0.292026	-0.478633
HSPA7	green	-0.147302	0.343815	0.438227	0.562811	-0.0178805	-0.0656627	0.211127	-0.344761
IFITM2	green	-0.0852965	0.379886	0.500183	0.818803	-0.201604	0.195227	0.293596	-0.395448
IFNGR2	green	0.00786368	0.0951065	0.35762	0.504731	-0.16505	0.128662	0.261558	-0.264362
IFRD1	green	-0.18573	0.295244	0.530701	0.607858	-0.141429	-0.00589929	0.292728	-0.301813
IKZF1	green	-0.113261	0.223748	0.39609	0.543706	-0.00648194	0.292254	0.258005	-0.0902922
IKZF3	green	-0.113039	0.210794	0.155762	0.339108	0.0685865	0.472084	0.131978	-0.0783588
IL12RB1	green	0.0496204	0.258313	0.276731	0.376939	0.0712474	0.0555916	0.250965	-0.226956
IL1B	green	-0.104791	0.446541	0.502273	0.784657	-0.111287	0.0614181	0.262755	-0.355273
IPPK	green	0.229718	-0.156337	-0.297566	-0.405974	0.228207	0.0981309	0.0314657	0.204235
IRF8	green	-0.173939	0.069266	0.156783	0.403905	-0.00356385	0.361531	0.106427	-0.0504737
ITGAM	green	-0.123	0.365107	0.551886	0.750882	-0.134109	-0.060733	0.333542	-0.331936
ITGAX	green	0.0183422	0.306224	0.233173	0.810124	-0.0765893	-0.102456	0.313987	-0.467634
ITGB2	green	0.217834	0.236965	0.252795	0.582723	-0.0179933	0.0124723	0.316271	-0.250141
JAK3	green	-0.116131	0.357963	0.522695	0.585153	-0.0451628	0.34048	0.234711	-0.239956
JAZF1	green	0.0154931	0.11625	0.166507	0.39312	-0.0550521	-0.0625443	0.335723	-0.220972
JUNB	green	-0.0962555	0.531094	0.570562	0.799217	-0.129497	0.158648	0.384176	-0.580817
KIAA0226L	green	-0.101803	0.0169437	0.166221	0.56398	-0.0828054	-0.0130067	0.225358	-0.23685
LAPTM5	green	-0.11983	0.119997	0.287108	0.781793	0.128344	0.00239189	0.113923	-0.23896
LAT2	green	-0.0410389	0.0386188	0.242751	0.560659	-0.0816294	0.132265	0.15901	-0.103473
LCP1	green	-0.0365444	0.153723	0.294855	0.78132	0.0953843	0.132527	0.141426	-0.383395
LCP2	green	-0.190835	0.21729	0.307248	0.818503	-0.219437	0.0880873	0.0709404	-0.26305
LILRB3	green	-0.140564	0.0877928	0.36428	0.715447	-0.187836	-0.134763	0.0394968	-0.303825
LMNB1	green	0.0341659	0.0355908	0.159148	0.503237	0.295179	0.176836	-0.000948652	-0.00826428
LOC101927136	green	-0.100758	-0.301579	-0.278223	-0.42074	-0.197534	-0.117789	-0.253649	0.308482
LOC101928865	green	0.0367057	0.253395	0.0585621	0.520091	-0.0764981	-0.128868	0.229858	-0.339766
LOC105747689	green	-0.13825	-0.128541	0.115372	0.594505	-0.149691	0.00940558	0.0486156	-0.240161
LOC221946	green	-0.289582	0.259136	0.543362	0.635706	-0.213807	0.083597	0.0202158	-0.32649
LOC731424	green	0.00262955	0.158916	0.203199	0.648086	-0.258338	0.047828	0.130629	-0.245329
LRMP	green	-0.243888	-0.105467	0.180349	0.350731	-0.222111	-0.0610063	0.0356197	0.112881
LRRK2	green	-0.119029	0.174824	0.363589	0.742452	-0.133894	-0.148803	0.135664	-0.398514
LTB	green	-0.240332	0.194988	0.349994	0.570112	0.000921398	0.0713853	0.211486	-0.213454
LUCAT1	green	-0.0663354	0.144313	0.0396127	0.456376	-0.131284	-0.136543	-0.174683	-0.0255359
MCEMP1	green	-0.126876	0.115597	0.383184	0.716946	-0.151685	-0.0603074	-0.000422782	-0.240492
MEF2C	green	-0.0771673	-0.101196	0.0476875	0.30737	0.112555	0.0779383	0.0181284	0.111701
MEFV	green	-0.0392128	0.245115	0.345188	0.770715	-0.132251	0.167494	0.189096	-0.263688
MEGF9	green	-0.0501433	0.124212	0.476016	0.550962	-0.0268147	-0.187733	0.106576	-0.420203
MGAM	green	-0.168864	-0.201445	0.0407493	0.314558	-0.156759	-0.0525062	-0.109208	-0.0201544
MMP25	green	0.0490378	0.415293	0.439021	0.643276	-0.225304	-0.0470823	0.23362	-0.400945
MMP9	green	0.132784	0.292398	0.321382	0.40311	-0.0496891	-0.0423342	0.26936	-0.217089
MNDA	green	-0.179147	0.275004	0.495798	0.873131	-0.0485132	0.0555231	0.189976	-0.459347
MS4A1	green	-0.171861	0.28147	0.30009	0.454259	-0.156729	0.292583	0.275825	-0.138083
MUC2	green	-0.00774716	-0.125587	-0.0280295	0.260351	-0.0465307	0.173297	0.109071	0.0321699
MYO1F	green	-0.0424224	0.144528	0.229411	0.807166	-0.149144	0.0486729	0.162706	-0.340916
MYO1G	green	0.0466397	0.287649	0.225246	0.383189	-0.107414	0.411011	0.246013	-0.201244
NABP1	green	-0.18919	0.0646343	0.281263	0.710299	-0.147284	0.00112732	0.0150738	-0.41673
NAMPT	green	-0.194182	0.0574516	0.345798	0.730523	-0.200299	-0.0302568	-0.129061	-0.458388
NCF1	green	0.00527662	0.197689	0.20109	0.539057	-0.109325	0.241401	0.242567	-0.185462
NCF2	green	-0.0945874	0.111144	0.32842	0.696498	-0.126129	-0.014031	0.0712658	-0.340078
NCF4	green	-0.0527902	0.175665	0.254184	0.770204	-0.161381	0.0883851	0.18235	-0.328058
NCKAP1L	green	-0.280683	0.0816617	0.283582	0.468638	-0.0382385	0.179108	0.0716677	-0.2434
NFAM1	green	0.0202553	0.413143	0.506373	0.795856	-0.0288294	0.0636268	0.399307	-0.403834
NFE2	green	-0.0893863	0.350747	0.403359	0.732181	-0.218529	-0.0485913	0.327948	-0.32532
NFIL3	green	-0.166365	0.17253	0.421242	0.806001	-0.0709516	-0.0361976	0.148616	-0.29374
NFKB2	green	-0.131487	0.454434	0.600851	0.714645	-0.117755	0.326461	0.279913	-0.545753
NFKBIA	green	-0.16651	0.427597	0.565472	0.711096	-0.143299	0.186676	0.132476	-0.525734
OSM	green	-0.0461955	0.322071	0.513529	0.806063	-0.222251	0.137772	0.228824	-0.345021
PADI2	green	-0.112841	0.0830466	0.379284	0.587949	-0.0332225	-0.0596239	0.137046	-0.334833
PAG1	green	-0.248084	0.196386	0.50432	0.717388	-0.194214	0.11587	0.0991595	-0.133795
PARVG	green	0.0797275	0.0871766	0.0594341	0.410935	-0.145388	0.126043	0.228386	-0.0934079
PAX5	green	-0.21422	0.265036	0.387947	0.402439	-0.210535	0.293112	0.284647	-0.0883569
PDE4B	green	-0.0455684	0.0716585	0.16197	0.73091	-0.179071	0.170204	0.142391	-0.171942
PECAM1	green	0.0964213	-0.0132818	-0.0525807	0.45911	-0.147152	-0.0182657	0.119707	-0.220057
PFKFB3	green	-0.0512448	0.360412	0.481958	0.876635	-0.130716	0.0474184	0.240411	-0.30987
PHACTR1	green	-0.112812	0.0264102	0.198699	0.679709	-0.125999	-0.0472849	0.0803374	-0.294821
PIK3AP1	green	-0.160173	0.201147	0.328536	0.584683	-0.214305	0.438707	0.138757	-0.102629
PIK3CD	green	-0.0824241	0.149838	0.22058	0.659633	-0.081859	0.086544	0.259495	-0.214211
PIK3CG	green	-0.205362	-0.0544631	0.129062	0.535833	-0.162328	0.0954309	0.103855	-0.229484
PIK3R5	green	-0.161607	0.315557	0.455436	0.706367	-0.110711	-0.0162141	0.262908	-0.352147
PLAUR	green	-0.0146239	0.238846	0.32108	0.763592	-0.241073	0.08291	0.0379027	-0.42351
PLEK	green	-0.06499	0.182334	0.241682	0.844894	-0.0530559	0.104381	0.0529739	-0.258872
PLEKHG2	green	-0.0909778	0.378852	0.493711	0.694615	-0.00837055	0.0195168	0.30208	-0.467448
PLXNC1	green	-0.19186	-0.0862048	0.181653	0.69492	-0.168497	0.0704191	0.0954956	-0.0425266
PPP1R18	green	-0.148737	0.419674	0.516128	0.70821	0.0392701	0.276284	0.359396	-0.413419
PPP1R3B	green	-0.0735346	0.215306	0.415956	0.643381	0.0168877	0.0270601	0.245735	-0.41611
PREX1	green	-0.0572917	0.255297	0.309327	0.867555	-0.101248	0.0131448	0.273963	-0.334704
PRKCB	green	-0.176608	0.0810475	0.387981	0.578074	-0.177373	0.235052	0.0974876	0.0244598
PROK2	green	-0.103524	0.272298	0.435014	0.796019	-0.176227	-0.0545084	0.0588366	-0.392108
PTGS2	green	-0.0888271	0.225371	0.391232	0.75096	-0.303905	-0.000238694	0.116181	-0.439274
PTPRC	green	-0.282916	0.00319556	0.312557	0.790007	-0.0671849	0.0180783	0.0105769	-0.265284
RAC2	green	0.0374069	0.316155	0.252023	0.554713	-0.0676069	0.337743	0.376344	-0.221889
RAP1GAP2	green	0.140634	0.298968	0.242132	0.469744	0.00979025	0.0996804	0.378028	-0.262094
RARA_AS1	green	-0.0508439	0.212307	0.366817	0.46077	-0.270286	0.0277838	0.283651	-0.180235
RASAL3	green	-0.0770512	0.106225	0.00220616	0.213589	-0.0590105	0.25739	0.235852	0.029134
RASSF2	green	0.0102651	0.163235	0.275226	0.740227	-0.0316838	-0.162289	0.209785	-0.249413
RCSD1	green	-0.0754495	0.130409	0.128393	0.372781	-0.0123747	0.297058	0.158031	-0.0221733
RGS1	green	-0.101779	0.080276	0.00464988	0.338194	-0.114764	0.343792	0.0527427	-0.109706
RGS19	green	-0.118319	0.0233591	0.238982	0.525295	-0.150637	-0.041732	0.298249	-0.340381
RGS2	green	-0.0759065	0.271105	0.389477	0.836138	-0.26067	-0.0744907	0.0849026	-0.384373
RIN3	green	-0.121682	0.405033	0.482006	0.57222	-0.0760918	0.146967	0.317034	-0.412112
RNF149	green	-0.181718	-0.0375226	0.357415	0.567411	-0.0665998	0.0486775	0.107015	-0.365198
RNF24	green	-0.128815	-0.0710081	0.240324	0.488964	0.0386375	0.0606294	0.188791	-0.110793
SAMSN1	green	-0.215028	-0.0199031	0.251146	0.647227	-0.145498	0.0852042	-0.0503638	-0.226136
SASH3	green	-0.0842954	0.125272	0.182153	0.472883	0.0749232	0.191501	0.216359	-0.257762
SELL	green	-0.262244	0.120286	0.380878	0.727338	-0.0265544	0.101011	0.0272733	-0.312266
SERPINA1	green	-0.026388	0.319627	0.456329	0.820418	-0.0509414	0.0489982	0.205949	-0.336289
SH2B2	green	-0.0091861	0.360918	0.368437	0.466133	0.0566974	0.116379	0.296256	-0.347081
SH3BGR	green	0.0536132	-0.204965	-0.230029	-0.386098	0.0356038	-0.136403	-0.276763	0.272796
SKAP2	green	-0.0991675	0.207196	0.516151	0.698361	-0.133103	0.206532	0.154331	-0.290669
SLA	green	-0.135919	-0.0422757	0.137036	0.601685	-0.154399	0.0354195	0.0612788	-0.0950447
SLC11A1	green	0.0965876	0.214645	0.239296	0.699275	-0.0251716	-0.141552	0.308973	-0.431461
SLC28A3	green	0.0670698	-0.184352	-0.0197896	-0.250815	0.123954	-0.179002	-0.167564	0.123122
SLC2A3	green	-0.0812059	0.169889	0.320482	0.80583	-0.144348	-0.027996	0.0305163	-0.201159
SNX10	green	-0.211488	0.0471761	0.122159	0.321092	0.00941673	0.245613	0.0946583	-0.136531
SOCS3	green	0.0429712	0.422738	0.47966	0.854288	-0.0239621	0.182106	0.268566	-0.426028
SP140	green	-0.21885	0.203999	0.317637	0.645717	-0.223334	0.436088	0.133229	-0.271062
SRGN	green	-0.114935	0.144939	0.317325	0.829647	-0.0842806	0.046193	-0.000745766	-0.387323
TAGAP	green	-0.208527	0.147674	0.394867	0.776907	-0.257821	0.144519	0.137158	-0.113677
THEMIS2	green	-0.139288	0.0934706	0.180213	0.705995	-0.121877	0.236937	0.148979	-0.2926
TLR4	green	-0.103935	-0.107948	0.0688582	0.461445	0.0226417	-0.000384497	0.00658019	-0.207318
TMC8	green	-0.371952	0.127412	0.227424	0.376077	-0.222695	0.318494	0.0447742	-0.113554
TMEM140	green	-0.0755286	0.029602	0.216269	0.356197	0.0382128	0.299613	0.0363141	0.0199691
TNF	green	-0.231508	0.15702	0.163314	0.439923	-0.295744	0.295702	0.196121	-0.0995452
TNFRSF10C	green	0.0740125	0.123027	0.16736	0.638244	-0.0674381	-0.00130987	0.18709	-0.279964
TNFRSF1B	green	-0.0881865	0.249858	0.408417	0.86868	-0.0716411	0.0678148	0.212607	-0.344388
TRAF3IP3	green	-0.108275	0.0189496	0.0637316	0.408892	-0.171117	0.257285	0.141711	0.069809
TREM1	green	-0.0191065	0.280766	0.226365	0.722007	-0.168054	-0.0802948	0.230725	-0.349154
TREML2	green	0.0394999	0.318884	0.312166	0.793669	-0.217079	-0.125109	0.309637	-0.296676
TREML4	green	0.144846	0.25776	0.173156	0.66271	-0.0268765	-0.0596844	0.232671	-0.275547
TTN	green	-0.0295926	0.455036	0.376847	0.465719	-0.0858041	0.224816	0.412408	-0.153588
TYROBP	green	-0.116908	0.150547	0.318018	0.691369	-0.0652213	0.212219	0.0702288	-0.302218
VNN2	green	-0.124007	-0.0449669	0.210096	0.47515	-0.296277	0.106575	-0.0788964	0.0387912
WDFY4	green	-0.145585	0.190328	0.271407	0.612563	-0.0571668	0.283347	0.356947	-0.249219
WIPF1	green	-0.130662	0.189491	0.309625	0.777016	-0.0600969	0.133358	0.187153	-0.313122
ZFP36	green	-0.253318	0.475417	0.690621	0.791358	-0.197014	0.0829882	0.369328	-0.474724
ZSCAN30	green	-0.0253182	-0.020192	0.0840961	-0.246057	0.0393606	-0.0109105	0.139143	0.158904
ATP12A	grey	-0.170315	-0.17998	-0.1366	-0.240396	-0.21789	0.147738	-0.142254	0.107047
CAPN8	grey	0.0626793	-0.158557	0.0984725	0.0425752	-0.293466	-0.10998	0.0174744	-0.141835
COL7A1	grey	0.178884	0.000277646	-0.0959264	-0.201171	0.393885	0.0275748	-0.0949141	0.0144619
EIF1AY	grey	-0.261185	0.00928213	0.165174	0.128509	-0.745118	0.0635661	-0.112248	0.126513
IL2RB	grey	-0.0357664	-0.0201508	-0.0921829	-0.108476	0.0740036	0.190137	0.137116	0.117747
KDM5D	grey	-0.267091	0.0754008	0.150767	0.130015	-0.807746	0.121399	0.0822718	-0.0173385
LAMB1	grey	-0.0106911	-0.136388	0.102558	-0.0680373	0.488631	-0.0341008	-0.0467528	0.0787955
LINC00273	grey	-0.0116748	-0.0724472	0.0564335	-0.0502765	0.176044	0.0220422	0.13358	-0.0377652
MT1E	grey	-0.0900428	-0.135912	0.0158389	0.0266684	0.103478	0.226725	0.213043	0.0563338
PARD6G	grey	-0.0566491	0.0844023	0.129088	0.168606	-0.166187	-0.0221569	0.105228	-0.044237
PHKG2	grey	0.0465609	0.036162	-0.000791875	-0.182525	0.218177	0.00879742	0.0729089	0.00723743
PRKXP1	grey	-0.0571938	-0.0607979	-0.104033	-0.0731715	-0.0490944	0.210294	0.0636422	0.00914954
RBP1	grey	0.000513551	0.0744054	0.0716621	-0.123838	0.00591023	-0.0353149	-0.0592605	0.0336471
RNU5E_1	grey	0.257849	-0.0449532	-0.0303182	-0.154599	0.643746	-0.163616	0.00957534	-0.0981768
RPS4Y1	grey	-0.30007	0.034974	0.172415	0.105258	-0.768964	0.10296	-0.0420879	0.0475958
SNAP47	grey	-0.0876059	-0.0708119	-0.0720839	0.0020394	0.152427	-0.0898188	0.0341002	0.0871852
SNCA	grey	-0.00489015	-0.0436436	0.137184	-0.00799588	0.431961	-0.168801	0.0996319	0.00980536
SNORA57	grey	-0.016335	0.0283787	0.0225727	-0.076108	0.434911	0.0252557	-0.170894	-0.0474769
SNORA71D	grey	0.104066	-0.0747771	0.023551	-0.120392	0.407852	-0.0123654	-0.0562104	-0.106565
SNORD67	grey	0.0989977	0.00277321	-0.0453097	-0.0267298	0.470058	-0.0176359	-0.1205	0.115022
SRPK3	grey	-0.0657497	0.114402	-0.0192838	-0.254435	-0.0343878	0.14954	0.0240879	0.114914
TRHDE_AS1	grey	0.0439551	-0.0977194	0.134078	0.0542509	-0.06603	-0.247593	-0.0845325	-0.113702
XIST	grey	0.261111	-0.0537289	-0.116615	-0.0217575	0.768883	-0.126737	0.0858158	-0.000248033
ABCC4	magenta	-0.198818	-0.392459	0.0640125	0.0414796	0.231612	-0.300714	-0.0609788	0.0240232
ANPEP	magenta	-0.033892	-0.0586727	0.135231	0.107725	0.104898	-0.250544	0.0470052	-0.251544
APOBEC3F	magenta	0.303985	0.131743	-0.173558	-0.115058	-0.0999608	0.536281	0.146526	0.192681
APOBEC3G	magenta	-0.0281065	-0.239978	-0.211484	-0.142357	0.0613531	0.510528	-0.0857246	0.303326
APOL1	magenta	0.231027	0.301031	-0.165757	-0.184258	-0.131703	0.634492	0.18745	-0.124031
APOL4	magenta	0.02992	-0.159758	-0.283677	-0.252825	0.142812	0.524662	-0.026298	0.290774
ATF3	magenta	-0.0278937	0.283755	0.299868	0.130624	-0.0906975	0.613887	-0.0198572	-0.101049
ATP13A5	magenta	-0.1191	-0.350291	-0.0222532	0.0172015	0.100116	-0.354333	-0.0563263	-0.162814
BATF2	magenta	0.0309211	0.0652155	0.024395	-0.00419991	0.0586206	0.730212	0.145584	-0.10377
BCL2L14	magenta	-0.312426	-0.107889	0.0845907	0.0947837	-0.224446	0.532773	-0.0343324	-0.00261381
BST2	magenta	-0.0842674	0.224338	0.176981	-0.0402486	-0.114646	0.823641	0.0887723	0.129342
C19orf66	magenta	-0.0775907	0.598084	0.596287	0.285476	-0.224699	0.67025	0.185505	-0.166991
C1QA	magenta	-0.0269548	-0.112403	-0.157294	-0.123555	0.157215	0.272181	-0.0332201	0.0906901
C1QC	magenta	0.0539284	0.0190512	-0.0437543	0.050106	0.0971322	0.256596	0.159265	-0.103815
C3	magenta	0.0543988	-0.141834	0.0120873	0.0235009	0.205919	0.232751	-0.0219971	-0.171502
CARD11	magenta	0.0161059	0.234117	0.058131	0.188686	-0.197033	0.507402	0.228959	-0.258002
CCL2	magenta	-0.157272	0.0989396	0.392444	0.26015	0.128051	0.470174	-0.0159072	-0.0834189
CCR5	magenta	-0.238923	-0.114057	0.186382	0.08181	0.179205	0.296144	-0.0228162	0.0220156
CD2	magenta	-0.291926	-0.25816	-0.158429	-0.035348	-0.00188926	0.352462	-0.21819	0.0779728
CD274	magenta	-0.153692	0.107337	0.189882	0.3025	-0.10363	0.683331	-0.10925	-0.151624
CD300E	magenta	0.076121	0.0405752	0.0469661	0.165678	0.215316	0.374176	0.0512452	-0.133218
CDC20B	magenta	-0.0185581	-0.237614	-0.0310139	0.0152483	0.231841	-0.219975	-0.0904746	-0.0524591
CHRNB2	magenta	0.0267876	0.332515	0.301789	0.241546	-0.148306	0.462626	0.291618	-0.15089
CMKLR1	magenta	-0.0296879	0.0908902	0.151545	0.247472	0.12406	0.391254	-0.0780079	-0.182037
CMPK2	magenta	0.0943085	0.365969	0.146519	-0.0190054	-0.198922	0.844301	0.26106	0.0862822
CX3CL1	magenta	0.0331162	-0.0833464	-0.148576	-0.231546	0.109971	0.580806	-0.0212969	0.319529
CXCL10	magenta	-0.039904	-0.0024578	-0.0154831	-0.0539951	0.103467	0.811857	-0.103328	0.0139673
CXCL11	magenta	-0.0951019	-0.00319063	0.0293869	0.0203489	0.0956074	0.775614	0.0303124	0.0546551
CXCL9	magenta	-0.100014	-0.0927116	0.0706244	-0.0226664	0.259515	0.586412	-0.124815	0.0651908
CYBB	magenta	-0.0315835	-0.0171284	0.0505859	0.274155	0.282658	0.164526	0.00905462	-0.256492
DDX58	magenta	-0.0801846	0.135316	0.144935	0.106066	-0.144266	0.848077	0.140052	0.0305772
DDX60	magenta	-0.0922969	0.106019	0.136332	-0.0155275	-0.170321	0.839941	0.0289254	0.188567
DDX60L	magenta	-0.129957	0.285898	0.359292	0.411214	-0.225974	0.725229	0.195346	-0.0568006
DHX58	magenta	0.105214	0.150089	0.0482345	-0.0956619	0.118126	0.638739	0.276995	0.210849
DLGAP3	magenta	-0.00358736	0.107228	0.0626621	-0.0403383	0.0841655	0.290513	0.251482	0.0085419
DPYS	magenta	0.0177762	-0.151537	-0.00993651	-0.131359	0.456025	-0.260493	-0.0715662	0.100701
EGR2	magenta	0.0315964	0.0830798	-0.1205	0.287295	0.0382933	0.35706	0.304904	-0.0961113
EPSTI1	magenta	-0.137173	0.23105	0.211031	0.272865	-0.198249	0.842374	0.0768763	-0.0583035
ETV7	magenta	-0.0373579	0.0902999	0.115644	-0.0136662	0.0766747	0.695951	0.239164	0.117754
FGD2	magenta	-0.0757643	0.136459	0.0625079	0.186676	-0.158702	0.573468	0.232758	-0.0961527
FOXN4	magenta	-0.0748695	-0.177041	-0.181532	-0.0795663	-0.0528781	-0.450658	-0.0400984	-0.115084
FRMD3	magenta	-0.171346	0.00374165	0.150237	0.0131478	-0.0226838	0.498781	0.0368613	0.338031
GBP1	magenta	-0.143106	0.137037	0.177011	0.286228	-0.0510344	0.817312	-0.037302	-0.0443556
GBP1P1	magenta	0.0281433	-0.0776641	-0.0713367	-0.122635	0.143061	0.409825	-0.0625318	0.0862249
GBP2	magenta	-0.0628401	0.042612	0.132728	0.482252	0.0695298	0.39673	-0.157477	-0.367138
GBP4	magenta	-0.006666	0.0296403	-0.0226774	-0.0172532	0.0299167	0.821856	-0.00420302	0.124219
GBP5	magenta	-0.131954	0.113158	0.174689	0.453172	0.0782817	0.594377	0.030022	-0.101755
GIMAP4	magenta	-0.0662308	0.0786325	0.108091	0.255389	0.0233378	0.507246	-0.142202	0.0683124
GIMAP6	magenta	-0.228904	0.00701324	0.181171	0.140384	0.0526892	0.509821	-0.0341615	0.0124735
GIMAP7	magenta	-0.21106	-0.0564591	0.00298634	0.013108	-0.0393384	0.463391	-0.165283	0.0505733
GRIP2	magenta	-0.0833537	0.181727	0.165373	-0.0508103	-0.0896617	0.43761	0.306469	-0.156379
GSDMB	magenta	-0.0621339	-0.232278	-0.261206	-0.3713	0.00249426	0.475968	-0.291538	0.261295
GZMB	magenta	-0.177651	-0.147494	-0.0671934	0.0148458	0.0434178	0.565084	-0.107776	0.0480183
HDAC9	magenta	-0.148367	0.164401	0.17727	0.278246	-0.32121	0.536037	0.0313485	-0.120448
HELZ2	magenta	0.169483	0.504589	0.340519	0.254861	-0.102798	0.79779	0.40876	-0.19001
HERC5	magenta	-0.0842971	0.230275	0.279425	0.197463	-0.110067	0.829622	0.125675	0.0827095
HERC6	magenta	0.0150022	0.172298	0.0957687	-0.115803	-0.107313	0.86016	0.218443	0.0197813
HLA_DPA1	magenta	-0.177629	-0.0774539	0.0771594	0.00434986	-0.0258678	0.329785	-0.0859493	0.252091
HLA_DPB1	magenta	-0.118364	-0.0457053	-0.0289899	0.0879792	-0.036495	0.377739	0.0185684	0.0755865
HLA_DQA1	magenta	-0.00735264	-0.0435146	-0.157689	0.0240742	0.114049	0.332719	-0.133847	0.175937
HLA_DQA2	magenta	-0.0331107	0.00794528	0.118391	0.0938687	-0.0813186	0.227962	0.123308	-0.129061
HLA_DQB1	magenta	-0.229453	-0.216315	-0.117504	0.112404	-0.0697308	0.337194	-0.134815	0.160755
HLA_DRB1	magenta	0.0935792	0.0593195	-0.0497476	-0.0220761	-0.00920558	0.404889	0.0642258	0.0277628
HLA_DRB5	magenta	0.0724516	0.100287	-0.113198	-0.063654	-0.000996907	0.304025	0.101757	0.195541
HMGB3	magenta	-0.0643807	-0.268208	-0.195967	0.0184192	0.0790482	-0.510947	-0.247285	0.0210827
HRASLS2	magenta	0.0155936	0.122898	-0.127179	-0.157049	-0.142322	0.712542	0.112509	0.0989927
IDO1	magenta	-5.11002e-05	-0.0728197	-0.117673	-0.102141	0.0455674	0.742126	-0.0471355	-0.0223106
IFI27	magenta	0.378243	0.330615	0.0125885	-0.212053	0.044522	0.590557	0.334402	0.244369
IFI35	magenta	0.209004	0.439145	0.147731	-0.019888	0.0100482	0.762481	0.455093	0.0228195
IFI44L	magenta	-0.0308719	0.306177	0.278954	0.139091	-0.236155	0.796076	0.147452	0.0286967
IFI6	magenta	0.190274	0.330291	0.0731771	-0.0677682	-0.0511856	0.745532	0.310879	0.153844
IFIH1	magenta	-0.0876283	0.198989	0.211432	0.176867	-0.131721	0.865688	0.0313958	-0.0478443
IFIT1	magenta	-0.0163833	0.314006	0.237328	0.147361	-0.122513	0.873426	0.158804	-0.0124439
IFIT2	magenta	-0.0052857	0.326747	0.250102	0.359871	-0.127424	0.879468	0.159014	-0.155207
IFIT3	magenta	-0.00250599	0.353181	0.259746	0.313845	-0.161108	0.912646	0.197928	-0.136214
IFIT5	magenta	-0.233249	0.0301749	0.281893	0.242218	-0.26332	0.63889	0.0885248	-0.0717647
IFITM1	magenta	-0.105384	0.239299	0.264553	0.176882	-0.185837	0.844668	0.224823	-0.107519
IFITM3	magenta	0.00445193	0.347379	0.350337	0.291063	-0.149536	0.806346	0.377396	-0.132545
IRF7	magenta	0.117336	0.530698	0.380659	0.467998	-0.164818	0.734624	0.494651	-0.289375
ISG15	magenta	0.144961	0.541718	0.26957	0.172052	-0.093559	0.882197	0.430211	-0.129817
ISG20	magenta	-0.0521667	0.185029	0.125536	0.246811	-0.149921	0.861572	0.147849	-0.0419747
KLHDC7B	magenta	0.045037	0.105843	0.0582235	0.0602792	-0.0208327	0.756966	0.185401	0.00988689
LAG3	magenta	-0.139596	0.289058	0.456628	0.343868	0.197438	0.54467	0.0829875	-0.205131
LAMP3	magenta	-0.127424	-0.0515781	0.0935023	-0.0629924	-0.111034	0.648707	0.14131	0.206557
LGALS17A	magenta	-0.0591351	-0.00118925	0.124114	0.0256956	0.10974	0.749117	0.0810304	0.126484
LIF	magenta	0.0115221	-0.0166592	0.0718753	0.212161	-0.079224	0.369166	0.371073	-0.132834
LOC100419583	magenta	-0.0159189	-0.0317013	0.0823329	0.120976	-0.312111	0.640597	0.151859	0.117727
LRRN2	magenta	0.0359181	0.082707	-0.00673478	-0.0689749	0.0637741	0.751222	0.135923	0.177131
MLKL	magenta	-0.140575	0.0668305	0.13323	0.454787	-0.231808	0.599428	0.0152005	-0.0755672
MT2A	magenta	-0.0386202	0.104623	0.0618326	0.0990496	-0.0457619	0.642422	0.200224	0.145313
MUC13	magenta	-0.178631	-0.131972	-0.0618989	-0.130036	-0.170533	0.581219	-0.0626029	0.0962098
MX1	magenta	0.0358433	0.220365	0.117693	0.00414547	-0.172527	0.90124	0.24926	0.0271663
MX2	magenta	0.0240853	0.325724	0.24416	0.154246	-0.199169	0.863237	0.246099	0.00405419
NEK2	magenta	0.129483	-0.268364	-0.167184	-0.0923256	0.110122	-0.339074	0.0342669	0.244606
NEXN	magenta	-0.120102	0.0816383	0.0109356	-0.0962129	-0.0180085	0.790927	-0.118685	0.150693
NUPR1	magenta	0.0304927	0.0198029	-0.133362	-0.249671	-0.0277593	0.742128	0.0363439	0.214482
OAS1	magenta	0.0811507	0.297908	0.272023	0.118821	-0.0869744	0.778883	0.319049	-0.356657
OAS2	magenta	0.0528251	0.237206	0.144807	-0.079878	-0.121006	0.886058	0.230274	0.0963755
OAS3	magenta	-0.0402544	0.413823	0.39227	0.299586	-0.202703	0.859252	0.364658	-0.243643
OASL	magenta	0.08149	0.389642	0.318294	0.253554	-0.0624613	0.876248	0.271279	-0.229231
PARP14	magenta	0.0207316	0.0634	-0.0410185	-0.04889	-0.225154	0.871115	0.103685	0.102158
PAX3	magenta	-0.102409	0.0402052	0.0910982	-0.149842	-0.222763	-0.10886	-0.017776	-0.0552923
PLEKHA4	magenta	-0.0333845	-0.0209385	-0.0983043	-0.236849	-0.015707	0.600183	-0.171793	0.155215
PLEKHG4B	magenta	-0.119179	0.0350979	0.182207	0.00625795	0.0738212	0.269812	0.0947837	0.183457
PLK4	magenta	-0.0977456	-0.32613	-0.0494143	-0.199454	0.144111	-0.354612	-0.100526	0.0751165
PLSCR1	magenta	-0.188456	0.0636048	0.245684	0.166773	-0.139526	0.796048	0.010655	0.0751317
PLVAP	magenta	-0.00301449	0.316755	0.13204	-0.069412	-0.0729522	0.712673	0.176858	0.0819518
PNPT1	magenta	-0.236101	-0.317181	-0.116118	-0.282866	-0.177542	0.490568	-0.149351	0.296635
PRF1	magenta	-0.0649646	-0.14563	-0.064682	0.192281	0.0741183	0.438873	0.0523867	-0.0484338
PRR5	magenta	0.017417	0.12266	0.127446	-0.0590223	0.0326027	0.343291	0.178984	-0.0311369
RARRES1	magenta	-0.0810088	-0.178061	0.143508	0.170172	0.164067	0.2795	-0.00510888	-0.198829
RSAD2	magenta	-0.0299795	0.450207	0.467417	0.428642	-0.263985	0.744846	0.157056	-0.0879446
RTP4	magenta	0.113381	0.296504	0.205149	0.13546	-0.191601	0.499073	0.0961718	0.07457
RUFY4	magenta	-0.0293145	0.199997	0.157699	-0.0493996	-0.0111179	0.734269	0.0912699	0.0368524
SAA1	magenta	-0.126544	0.018818	0.0726282	0.115544	-0.303821	0.436608	-0.120757	-0.126269
SAA2	magenta	-0.103929	-0.125788	-0.0990815	-0.0556892	-0.178063	0.381675	-0.23043	0.0362421
SAMD9	magenta	-0.240415	0.167419	0.367706	0.187731	-0.249508	0.779846	0.0791199	-0.201486
SAMD9L	magenta	-0.19721	0.154894	0.233655	0.170546	-0.210042	0.888435	0.0485273	-0.0544571
SECTM1	magenta	0.0033071	0.180153	0.312417	0.283144	-0.0684531	0.718943	0.186035	-0.25761
SERPINB3	magenta	0.0386995	-0.288314	-0.0975907	0.0599946	0.305982	-0.310134	-0.200767	-0.0331401
SERPING1	magenta	-0.0562019	-0.0688498	0.0184284	0.015438	0.0803724	0.5211	-0.035095	0.10613
SLAMF7	magenta	-0.0316071	-0.0399788	-0.0406221	0.0336417	0.0327477	0.542681	-0.11372	-0.0942402
SLC15A3	magenta	-0.0249242	0.0480527	0.0718301	-0.0290357	0.0355402	0.631816	0.116487	-0.0349613
SMTNL1	magenta	-0.0172206	0.209556	0.302059	0.130705	-0.139894	0.477426	0.34017	-0.0537753
SP110	magenta	-0.171795	0.167378	0.231506	0.347712	-0.202701	0.830128	0.122809	-0.0373597
STAT1	magenta	-0.0639953	0.0148254	-0.0200924	-0.109606	-0.124051	0.860255	0.089251	0.195524
TFCP2L1	magenta	0.0831622	-0.117679	-0.0926736	-0.262484	0.0786154	-0.442041	-0.120339	-0.215497
TFF3	magenta	-0.111337	-0.0970278	0.00523119	0.0329456	-0.00320435	0.317595	0.109568	0.215865
TGM2	magenta	0.12651	-0.0272586	-0.159884	-0.0407103	0.139126	0.610748	0.0775186	0.0368172
TNFRSF12A	magenta	-0.247485	-0.0120819	0.1427	0.0162612	-0.144593	0.415821	-0.0203868	-0.0275731
TNFSF10	magenta	-0.152819	-0.129618	-0.0128697	0.0479009	-0.196246	0.76743	-0.0095345	-0.0562632
TRANK1	magenta	-0.0388084	0.210567	0.0594915	0.109344	-0.251381	0.818344	0.0310487	0.0565095
TRIM31	magenta	-0.129225	-0.0222574	0.0401451	0.0562774	-0.270302	0.433911	-0.0613201	-0.0970762
TYMP	magenta	0.162128	0.41004	0.116686	-0.0123799	-0.0771042	0.744232	0.2606	0.213535
UBD	magenta	-0.064254	-0.124258	-0.0916017	-0.0186794	0.0956584	0.504036	0.0266961	0.0860188
UBE2L6	magenta	0.299109	0.396856	0.154013	0.159938	-0.0350728	0.696149	0.526972	-0.147198
UGT2A1	magenta	-0.0847325	-0.295137	-0.078076	-0.128586	0.236899	-0.423935	-0.131694	0.18747
USP18	magenta	0.203023	0.26159	-0.0349696	-0.181449	-0.0451075	0.822849	0.108287	0.132553
USP30_AS1	magenta	-0.217191	-0.101052	0.0150755	0.000613453	0.0460726	0.497431	-0.0570153	-0.0560334
VAMP5	magenta	-0.0121288	0.0343728	-0.0450755	-0.0147736	0.102581	0.484284	-0.00395197	-0.184236
VTRNA2_1	magenta	-0.00427003	0.0897975	0.0832136	-0.069413	-0.0332325	0.349072	-0.037998	-0.00761802
WARS	magenta	0.0251213	0.0520005	0.000674426	-0.0528725	0.127416	0.812548	0.0820842	-0.00822212
XAF1	magenta	-0.162804	0.17791	0.272129	0.117896	-0.243096	0.847418	0.146051	0.0205137
ZBP1	magenta	-0.016198	0.376431	0.382236	0.421045	-0.192788	0.786233	0.312001	-0.0946579
ZFHX4	magenta	-0.0106481	0.114181	0.0218555	-0.0622679	0.159077	0.552037	-0.0334264	0.214621
AACSP1	red	0.28608	0.180195	-0.0500867	0.0484156	-0.0559522	0.00778865	0.666777	-0.125446
ABHD14B	red	-0.12187	-0.0576052	0.132853	0.145917	-0.145526	-0.11539	0.313658	-0.0182329
ABI3	red	0.349836	0.444541	0.284087	0.443456	-0.0116618	0.18136	0.593405	-0.192248
ABLIM2	red	0.314139	0.291934	0.14301	0.0293342	0.0208861	-0.037832	0.624622	-0.231425
ACE	red	0.299664	0.435418	0.108441	0.0238109	0.0107918	0.143296	0.706251	-0.114858
ACP6	red	0.0192673	-0.0640901	0.0488571	0.127499	-0.126106	-0.115932	0.267209	0.021958
ADA	red	0.225058	0.208425	0.0613729	0.140026	0.00632408	0.111346	0.708802	-0.123225
ADAMTS3	red	0.17549	0.274789	0.0693769	0.243309	-0.0356651	0.191252	0.685097	-0.0363714
ADGRG3	red	0.33453	0.482821	0.294457	0.565568	-0.0679829	-0.00455702	0.744825	-0.390553
ADGRG6	red	0.154635	0.312812	0.397153	0.276944	0.00456004	0.0173651	0.518012	-0.314677
ADPRH	red	0.490047	0.766363	0.327795	0.27553	0.0784967	0.157266	0.841424	-0.247084
ADPRHL1	red	0.522166	0.444805	0.0664404	0.0905618	0.0589465	-0.0103457	0.625318	-0.15117
ADRA1A	red	0.164722	0.00897599	-0.0588483	-0.159984	0.326006	0.0937571	0.19202	-0.065501
ANO5	red	0.36287	0.672682	0.294667	0.318525	0.0327061	0.156042	0.901053	-0.328074
ANP32B	red	0.0485021	-0.33486	-0.499516	-0.36021	0.371084	-0.221719	-0.534739	0.113559
AP3B2	red	0.329156	0.461656	0.182761	0.000328234	-0.0816561	0.220825	0.619852	-0.152629
APBA1	red	0.00363332	0.340906	0.36682	0.424364	-0.166172	0.181325	0.561782	-0.328052
ARFGAP3	red	0.525078	0.497315	0.0923285	0.0244873	0.0378996	0.169738	0.862991	-0.0526556
ARHGDIG	red	0.424334	0.439653	0.0457701	0.0964719	-0.0294859	0.194711	0.787826	-0.0194974
B3GNT8	red	0.344001	0.183174	0.100122	0.106295	0.268507	-0.0652489	0.501953	-0.207289
BCAM	red	0.198017	-0.0264214	-0.0237282	-0.084563	0.154148	-0.155337	0.226817	0.12628
BCO2	red	0.424585	0.597087	0.182765	0.287535	-0.0199864	0.135687	0.95495	-0.186776
BDNF	red	0.19391	0.393703	0.3859	0.349588	-0.00262476	0.282013	0.494246	-0.138742
BLM	red	0.140284	0.33191	0.281606	0.300604	-0.0572035	0.10829	0.639372	-0.145452
BLOC1S3	red	0.425183	0.306177	-0.216961	0.130158	0.0999267	0.0602253	0.572874	-0.135868
BMP8B	red	0.365938	0.338556	0.128553	0.0761351	0.219386	0.15303	0.66783	-0.0315362
BOD1	red	0.542359	0.242467	-0.0586152	-0.209469	0.224622	0.0263081	0.587589	0.0997164
C17orf96	red	0.273712	0.391289	0.197056	0.361853	0.0589448	0.0748126	0.745734	-0.279433
C9orf69	red	0.423487	0.24012	0.000435496	0.0722726	0.0817194	0.123198	0.733648	-0.117276
CACNA1F	red	0.144586	0.305841	0.0820649	0.130595	-0.180431	-0.0743728	0.472801	-0.236604
CADPS	red	0.276058	0.522471	0.234751	0.219912	0.0991293	0.263642	0.72508	-0.246297
CALHM3	red	0.470179	0.485446	0.000845647	0.0720815	0.120113	0.157627	0.789225	-0.121221
CCDC61	red	0.321133	0.295277	-0.145241	-0.0988018	0.242355	-0.0250649	0.565549	0.171955
CCDC73	red	0.270906	0.475927	0.180848	0.211219	0.00251539	0.0424257	0.860591	-0.189872
CEACAM21	red	0.348497	0.560919	0.25208	0.197567	0.0156444	0.147706	0.64034	-0.0872694
CENPA	red	0.693808	0.495289	-0.126368	-0.0100582	0.098198	0.123314	0.843132	-0.0905283
CNNM2	red	0.568067	0.628143	0.139675	0.0299042	0.0236745	0.138451	0.808233	-0.0250945
CNTD1	red	0.208101	0.218094	0.0265861	0.0910049	-0.120047	0.158877	0.76528	-0.0255053
COL25A1	red	0.460657	0.389893	0.0140718	0.094305	0.0309751	0.249283	0.736189	0.0180256
COL6A1	red	0.270094	0.152184	0.0442527	0.160396	0.219727	-0.0972415	0.298911	0.0264529
COX8A	red	0.285403	-0.0244404	-0.199298	-0.24617	0.296879	-0.00167277	0.335833	0.2157
CPB1	red	0.183381	0.448164	0.199628	0.185674	0.102648	-0.0667408	0.571089	-0.169596
CPB2_AS1	red	0.52433	0.62846	0.115591	0.0332116	0.120759	0.152953	0.834642	-0.0716315
CPNE5	red	0.249098	0.301146	0.154292	0.211602	-0.0731494	0.138705	0.45312	0.0934863
CRAT	red	0.238813	0.394255	0.137021	0.128497	0.120762	0.107573	0.772034	-0.267656
CSPG4	red	0.303005	0.0688351	-0.0631441	0.105139	0.152903	0.034188	0.295017	-0.00331553
CTBP1_AS2	red	0.408168	0.566802	0.194503	0.189948	0.022163	0.155447	0.840269	-0.223435
CYP26C1	red	0.127714	0.273544	0.096159	0.1331	0.0404481	0.204314	0.738897	-0.0319224
DANT2	red	0.0302272	0.179905	0.268105	0.0151065	0.260901	0.161883	0.415204	-0.0475654
DENND5B	red	-0.146675	-0.0515445	0.132774	0.18431	-0.0607181	0.0495127	0.390183	-0.0155552
DFNB31	red	0.370028	0.402097	-0.0179211	-0.0561381	-0.11125	0.300881	0.660488	0.249302
DHRS12	red	0.101118	0.10517	0.0911486	0.327857	0.0244555	-0.201233	0.438673	-0.198112
DLX2	red	0.118871	0.490292	0.413676	0.215265	0.218506	0.217025	0.697476	-0.169025
DMGDH	red	0.325681	0.428038	0.1084	0.123032	-0.0343942	0.0448317	0.747885	-0.120369
DUSP7	red	0.276172	0.569365	0.371302	0.200341	0.125738	0.0995415	0.693434	-0.419141
EDDM3B	red	0.495596	0.647213	0.166349	0.245907	0.00521655	0.0478407	0.883649	-0.231704
EGFLAM	red	0.329397	0.498534	0.201722	0.0798904	0.180613	0.188817	0.635948	-0.0458104
EGR3	red	0.346322	0.652983	0.393374	0.555139	0.00591533	0.0663807	0.696079	-0.388566
EMX2OS	red	0.359559	0.613494	0.337392	0.334301	0.0570916	0.218305	0.728736	-0.31134
ENPEP	red	0.413183	0.486053	0.321412	0.344806	0.0903882	0.0901671	0.761894	-0.220585
EPGN	red	0.22087	0.423478	0.131718	0.181316	-0.0168606	-0.0408195	0.619013	-0.00500971
ESAM	red	0.132971	0.251013	0.187193	0.240184	0.106479	0.0347731	0.578325	-0.411495
ESR1	red	0.0395079	0.00184181	0.00566466	-0.0760173	0.193855	0.131101	0.309938	0.199009
FAM129C	red	0.168234	0.406776	0.296973	0.429258	0.0544222	0.20342	0.577289	-0.252134
FAM159B	red	0.271016	0.628631	0.274858	0.402824	-0.165891	0.0323161	0.721028	-0.446536
FBLN2	red	0.24093	0.279787	0.134383	0.0754426	0.0514182	0.112538	0.515398	-0.170838
FCHO1	red	0.0942713	0.289944	0.240476	0.327233	-0.0655103	0.0488803	0.639751	-0.236071
FGF8	red	0.606851	0.33912	-0.156102	-0.0542482	-0.000369445	0.0965829	0.620436	0.0906908
FGF9	red	0.456578	0.54097	0.115234	0.0994594	-0.0504699	0.266354	0.74419	0.00851679
FIGNL2	red	0.454849	0.49732	0.291141	0.190123	0.089606	0.208082	0.560487	-0.252566
GABRG3	red	0.138806	0.513129	0.241824	0.432687	-0.0589005	-0.0425924	0.577499	-0.395329
GATA2	red	0.597213	0.692403	0.177763	0.177634	0.024389	0.215272	0.831212	-0.150187
GLI1	red	0.0486561	0.467461	0.373142	0.387284	0.00733563	0.235372	0.609876	-0.194746
GPR55	red	0.315179	0.363381	0.095559	0.0220846	0.141796	0.0586476	0.661278	-0.0676682
GPR83	red	0.118618	0.192614	0.0336148	0.00948035	0.0214938	-0.0145525	0.292426	-0.198196
GSDMD	red	0.308817	0.14888	0.00259002	-0.0988988	0.122413	0.395596	0.363173	0.223326
GUK1	red	-0.038366	0.209336	0.203998	0.288998	-0.229384	-0.0302847	0.634138	-0.34167
HBB	red	0.295365	0.436494	0.148971	0.360313	-0.109168	0.030197	0.512686	-0.421113
HINT3	red	0.398954	0.493627	0.171487	0.158358	0.068367	0.00909253	0.74909	-0.36929
HLA_DMA	red	0.349718	0.180298	-0.199499	-0.0648481	0.108384	0.0313762	0.443746	0.104294
HTR1F	red	0.132144	0.422331	0.134422	0.39	-0.275621	0.0684349	0.607791	-0.443802
ICAM5	red	0.379805	0.644	0.3676	0.29438	-0.00800951	0.152383	0.811543	-0.228903
ITGAD	red	0.116921	0.22042	0.132378	0.343609	-0.159011	0.101039	0.680069	-0.149344
JPH1	red	0.207725	0.203165	0.0917961	0.185283	-0.0233633	0.0299251	0.721548	-0.172532
KCNB2	red	0.114965	0.447253	0.398052	0.167094	0.170913	0.242773	0.534361	-0.177572
KCNG1	red	-0.0720629	0.286752	0.155951	0.191506	-0.259685	0.166204	0.459043	-0.0560245
KCNK18	red	0.166933	0.332515	0.0849048	0.164974	0.0451122	0.0853704	0.664908	-0.167846
KIF5A	red	0.333165	0.496316	0.0380426	0.241026	0.0179503	0.166538	0.670272	-0.149298
KLF12	red	0.239837	0.569602	0.212426	0.161363	-0.175152	0.00448165	0.703985	-0.118372
KLHDC7A	red	-0.0498891	-0.0747454	-0.0545766	-0.042173	0.0572048	-0.0312377	0.272832	-0.0599071
LHFPL3_AS2	red	0.219626	0.665886	0.411414	0.256406	0.034124	0.104663	0.726238	-0.350596
LINC00324	red	-0.0468096	-0.0744069	0.0283819	-0.0105881	0.106589	0.070485	0.350118	-0.000150453
LINC00837	red	0.137196	0.482635	0.301125	0.428575	-0.197666	-0.0405043	0.573389	-0.437768
LINC01004	red	0.0304506	0.224866	0.0856043	0.090236	-0.110696	0.150955	0.682484	-0.141295
LINC01222	red	0.251033	0.539423	0.214311	0.280411	-0.120017	0.178741	0.841323	-0.253079
LINC01586	red	0.465068	0.325135	-0.00553187	0.105213	0.164453	0.1615	0.666573	-0.134909
LIPE	red	0.412209	0.461559	0.0839521	0.206847	-0.0101935	0.0878038	0.922819	-0.217464
LOC100288181	red	0.303684	0.746565	0.326528	0.290521	-0.0803253	0.0309306	0.797934	-0.268957
LOC100288911	red	0.246953	0.368019	0.0724172	0.0104241	-0.0811182	0.19011	0.688159	-0.131026
LPA	red	0.182734	0.423865	0.219955	0.217936	-0.0451168	0.0508037	0.632094	-0.184917
LRRC37A6P	red	0.0818641	0.400745	0.234384	0.12813	-0.0651973	0.123219	0.611599	-0.0383243
MAB21L2	red	0.142282	0.262123	-0.1395	0.00755335	-0.144666	0.273976	0.410104	-0.0850023
MAMDC4	red	0.248033	0.453993	0.285097	0.147637	0.153888	0.0443419	0.687329	-0.263405
MAPK12	red	0.246164	0.118726	0.0733732	-0.0692342	0.174401	0.222671	0.362977	0.142662
MARVELD1	red	0.243272	0.443324	0.135358	0.276324	-0.0302564	-0.0562628	0.524971	-0.256501
MBD6	red	0.285228	0.569745	0.360047	0.392117	-0.0575118	0.14955	0.922407	-0.293538
MFAP3L	red	0.445297	0.729875	0.254586	0.0939471	0.0532339	0.201537	0.838017	-0.0647669
MIR191	red	0.362263	0.681521	0.267683	0.410674	-0.121382	0.00955515	0.670629	-0.477661
MRGPRF	red	0.183095	0.485254	0.428364	0.23469	0.0952348	0.240153	0.604998	-0.293305
MRPL46	red	0.176077	0.0753749	-0.156674	-0.0908715	0.202378	-0.0778441	0.302867	-0.00053053
MSR1	red	-0.174248	-0.199379	-0.0572323	0.173076	0.101454	0.0581477	-0.231795	-0.118019
MSRB2	red	0.00935041	0.137867	0.231435	0.109572	0.0944263	0.110311	0.492164	-0.139238
MYO6	red	0.0721587	0.0160144	-0.111158	-0.245069	0.000801201	-0.20802	-0.446577	-0.14823
NBPF12	red	0.281251	0.584849	0.25746	0.274527	-0.094043	0.297201	0.90304	-0.206803
NLK	red	0.0105739	-0.0414625	-0.0182758	0.108765	-0.0842068	-0.0144394	0.450913	-0.116982
NPB	red	0.531293	0.637686	0.159515	0.0879302	0.0428891	0.282029	0.793616	-0.00218157
NT5M	red	0.119543	0.224555	0.16583	0.0702005	0.0797139	-0.0287843	0.351282	-0.0671994
NXF4	red	0.160109	0.343074	0.298104	0.289556	-0.0777336	0.0749385	0.739082	-0.194644
OR10A4	red	0.272408	0.448401	0.152909	0.200496	-0.113355	0.173459	0.911478	-0.203997
OR1N1	red	0.224765	0.588573	0.311881	0.184193	0.0130561	0.219106	0.697556	-0.107949
OR4D1	red	0.591674	0.314422	-0.110079	0.0692183	0.0138197	0.0600405	0.775024	0.0090324
OR4D2	red	0.108821	0.288061	0.220211	0.0570684	-0.000520167	0.14804	0.700783	-0.068981
OSGIN1	red	0.132878	0.46254	0.240557	0.343676	-0.147778	-0.126659	0.527198	-0.515317
P4HB	red	0.420333	0.564309	0.187421	0.286922	-0.00119199	0.107568	0.934742	-0.289846
PABPC1L2B_AS1	red	0.268553	0.517994	0.351712	0.253205	0.0909303	0.0336795	0.651148	-0.360922
PAFAH1B3	red	0.623186	0.587628	0.0625784	0.0338332	0.264568	0.149648	0.763091	-0.1148
PCDH10	red	0.297867	0.586684	0.313258	0.358188	0.011404	0.116183	0.794217	-0.283263
PDLIM3	red	0.166244	0.445147	0.144166	0.0788349	-0.0974741	0.134137	0.759461	-0.139882
PEBP4	red	0.087605	0.518849	0.348163	0.452073	-0.15608	0.200621	0.73514	-0.189141
PLS3	red	0.140611	-0.0770638	-0.0382265	-0.111684	0.0211137	-0.0638875	0.427369	-0.182188
PNLDC1	red	0.436687	0.306594	0.0121258	-0.00671685	0.0676313	0.174796	0.782566	-0.0507124
[truncated: 652 more rows]
