# Supplementary material for: Transcriptional Profiling and Machine Learning Unveil a Concordant Biosignature of Type I Interferon-Inducible Host Response Across Nasal Swab and Pulmonary Tissue for COVID-19 Diagnosis
Source: Front Immunol. 2021 Nov 22;12:733171. doi: 10.3389/fimmu.2021.733171 (PMC8647662; doi:10.3389/fimmu.2021.733171)
Supplement: Supplementary file 2 [file DataSheet_2.xlsx]

## Sheet: Lung tissue-ok-gene_module_fini
Co-expression analysis based on values of Module Eigengene from filtered 2369 genes in SARS-CoV-2 infected lung tissue (GSE171668) (the first principal component of the expression matrix of the corresponding gene module)
GeneSymbol	ModuleColors	Value of Module Eigengenes
		MEblue	MEbrown	MEgreen	MEgrey	MEred	MEturquoise	MEyellow
GPR98	blue	0.871859	0.587543	0.3953	0.0504428	-0.224526	0.764923	0.615123
MMP7	blue	0.618747	0.253749	0.179924	0.486522	-0.434765	0.459314	0.692148
SFTA2	blue	0.725726	0.395355	0.787404	-0.397875	-0.12226	0.33931	0.441732
PLEKHG4	blue	0.65429	0.342994	0.297351	0.220306	-0.137607	0.438773	0.421253
PLXNA1	blue	0.779208	0.338467	0.475386	0.237781	-0.206968	0.554043	0.549815
TMEM125	blue	0.894994	0.549588	0.757297	-0.208986	-0.114239	0.579851	0.617074
MALL	blue	0.655623	0.136533	0.549825	0.0790183	-0.25376	0.183133	0.519465
AK1	blue	0.965764	0.631311	0.68368	-0.0719159	-0.0347468	0.741085	0.675691
F10	blue	-0.748101	-0.752253	-0.686544	0.543639	-0.186792	-0.580192	-0.507953
SRPX	blue	-0.603407	-0.641463	-0.720177	0.620943	-0.372392	-0.580159	-0.213388
SFTPC	blue	0.891443	0.381728	0.423224	0.170586	-0.347231	0.53922	0.622366
MRPS21	blue	0.854191	0.708911	0.504407	-0.194289	0.196693	0.721552	0.545458
AGBL2	blue	0.715381	0.715587	0.314775	-0.0316902	-0.129045	0.701373	0.664121
AOX1	blue	-0.707693	-0.632539	-0.714505	0.469342	-0.20661	-0.486186	-0.58572
WWC2	blue	0.705325	0.499613	0.582844	-0.20958	-0.0627246	0.705224	0.420136
PLEKHB1	blue	0.621451	0.338697	0.592263	0.0704927	-0.238266	0.41298	0.726434
ESYT3	blue	0.886425	0.642094	0.622889	-0.259469	0.027219	0.687428	0.500238
PSMC6	blue	-0.627561	-0.53009	-0.0984664	0.0796506	0.101195	-0.44242	-0.429488
CPM	blue	0.690255	0.394877	0.751533	-0.132951	0.00994244	0.51886	0.418854
MCAM	blue	-0.818014	-0.53358	-0.660956	0.0194221	0.0383783	-0.598091	-0.733694
PTX3	blue	-0.567073	-0.0442244	-0.0191377	-0.677905	0.574751	-0.349164	-0.555432
MTUS1	blue	0.811982	0.312715	0.176564	0.291054	-0.402934	0.633559	0.461823
TUBB6	blue	-0.535971	-0.220246	-0.363274	-0.169919	0.0892988	-0.483365	-0.317755
PRODH	blue	0.836326	0.639932	0.338456	0.0315117	-0.14638	0.707612	0.551341
SNX30	blue	0.906927	0.611321	0.541099	-0.000521117	-0.21254	0.613996	0.791297
SLC26A9	blue	0.901134	0.625372	0.385671	-0.0283544	-0.189962	0.73767	0.587042
SLC25A19	blue	0.658288	0.56676	0.440953	-0.174637	0.202882	0.56957	0.381052
IGF1	blue	-0.582806	-0.488084	-0.552505	0.601263	0.0899165	-0.200172	-0.302538
SUSD2	blue	0.800969	0.441343	0.633445	-0.00403786	-0.279213	0.446472	0.751033
PALLD	blue	-0.739896	-0.739791	-0.714543	0.435888	-0.364731	-0.68701	-0.501542
C15orf52	blue	0.73593	0.429863	0.75002	-0.281489	0.0101369	0.490322	0.346127
BCLAF1	blue	0.535117	0.322079	-0.0532218	0.109872	-0.0904516	0.541658	0.150226
ALDH2	blue	0.622588	0.0296965	0.411458	0.297416	-0.43001	0.171607	0.506955
RHOBTB2	blue	0.830181	0.630616	0.785688	-0.411749	-0.036138	0.59067	0.530344
PPL	blue	0.818846	0.603302	0.691705	-0.153955	-0.0527975	0.665109	0.663574
PGAM1	blue	-0.385112	-0.268708	0.0948172	-0.025333	0.104058	-0.402434	0.0225472
NEDD4L	blue	0.753053	0.582503	0.780497	-0.40983	-0.0131772	0.608243	0.515225
SFTPD	blue	0.828792	0.432686	0.764983	-0.0580152	-0.0591291	0.491477	0.679937
ANKHD1-EIF4EBP3	blue	0.559661	0.118806	0.0663257	0.264004	-0.366605	0.495441	0.208238
FHL5	blue	-0.806459	-0.550131	-0.482169	0.0195978	0.179703	-0.624696	-0.602594
COL4A2	blue	-0.42341	0.210292	-0.281942	-0.24637	0.448164	-0.0789847	-0.110104
AQP3	blue	0.740864	0.415738	0.627278	0.0893999	-0.15724	0.468246	0.771052
PSMB4	blue	-0.477447	-0.162397	-0.448962	-0.317678	0.141873	-0.442097	-0.420396
LOC100652999	blue	0.802043	0.54116	0.438524	0.0331355	-0.0357056	0.608535	0.533591
HPN	blue	0.916095	0.640455	0.809177	-0.193579	-0.113412	0.662714	0.688895
RCAN2	blue	-0.770757	-0.433488	-0.498056	0.241675	-0.0444469	-0.444276	-0.431283
GUCY1B3	blue	-0.64801	-0.531458	-0.636573	0.306149	-0.0370632	-0.525199	-0.470132
GOLGA8A	blue	0.476052	0.710388	0.11071	-0.214908	0.182663	0.599479	0.364172
RGL3	blue	0.884373	0.486848	0.456812	0.0597245	-0.107558	0.6787	0.4796
S100A14	blue	0.92418	0.632832	0.754545	-0.188189	0.0225054	0.741336	0.606081
IQCG	blue	0.695155	0.593942	0.394216	-0.0644635	-0.063854	0.447854	0.735817
DUOX1	blue	0.940723	0.611061	0.716879	-0.216333	-0.139137	0.679128	0.57226
LRP6	blue	0.634065	0.412273	0.0905892	0.335648	-0.281611	0.54415	0.580433
SCARA5	blue	-0.67041	-0.67781	-0.619603	0.66211	-0.336404	-0.608488	-0.226449
FGF7	blue	-0.783143	-0.620308	-0.597878	0.0684549	-0.0265094	-0.647786	-0.667092
ADCY6	blue	0.629243	0.407936	0.393904	0.243537	-0.102519	0.579842	0.569528
CCL21	blue	-0.799536	-0.295907	-0.626668	0.0573128	0.347767	-0.407041	-0.491106
FYTTD1	blue	-0.873123	-0.531706	-0.523798	-0.149253	0.197358	-0.60259	-0.805795
TTN	blue	0.763202	0.395073	0.144876	0.138021	-0.195776	0.708476	0.298133
MEST	blue	-0.353842	0.250463	-0.0377609	-0.562921	0.565697	-0.168966	-0.226688
SCNN1A	blue	0.889436	0.6755	0.813274	-0.422332	-0.00624152	0.643938	0.609682
SLC34A2	blue	0.825022	0.400226	0.855249	-0.136099	-0.194161	0.45123	0.640995
MLPH	blue	0.929191	0.585655	0.518447	0.0658085	-0.0619242	0.793986	0.582241
CPXM2	blue	-0.403679	-0.589302	-0.321489	0.676121	-0.403373	-0.44781	-0.0983498
KCNK3	blue	-0.655244	-0.104763	-0.367113	-0.282475	0.252946	-0.319986	-0.423427
ITGA3	blue	0.736378	0.791875	0.751781	-0.597615	0.202985	0.59255	0.483808
ZNF385B	blue	0.644971	0.253057	0.0850974	0.335349	-0.487073	0.543735	0.425451
PCDH18	blue	-0.709624	-0.54042	-0.643758	0.342069	-0.198411	-0.576175	-0.482597
SFRP2	blue	-0.66444	-0.665343	-0.721568	0.689259	-0.283077	-0.59021	-0.297506
AKAP2	blue	-0.508089	-0.0181176	-0.103374	-0.712964	0.488724	-0.319365	-0.556793
WIF1	blue	0.618361	0.122964	0.576644	0.231671	-0.199045	0.34234	0.469097
MUC20	blue	0.765267	0.626515	0.264625	-0.0153324	-0.149907	0.621089	0.624192
LAMA3	blue	0.6458	0.351513	0.578657	-0.0222207	-0.165286	0.518877	0.470525
TMC5	blue	0.879544	0.833728	0.717041	-0.428243	0.12643	0.768187	0.666763
MECOM	blue	0.736518	0.282514	0.0780725	0.235305	-0.267732	0.516591	0.340041
SHANK2	blue	0.810863	0.658968	0.407652	-0.180311	-0.132416	0.663779	0.514282
CSTB	blue	0.761507	0.302618	0.433046	0.234061	-0.124441	0.451248	0.554055
JMJD7-PLA2G4B	blue	0.62287	0.576007	0.54415	-0.223654	0.247205	0.557417	0.323731
MAP2K3	blue	0.548963	0.592839	0.29057	-0.345117	0.0998989	0.387954	0.405255
PROCR	blue	-0.568123	-0.407392	-0.114033	0.26778	0.185524	-0.409643	-0.199964
KANK1	blue	0.796063	0.38977	0.425801	0.232886	-0.228739	0.586617	0.564781
CAPN3	blue	0.841882	0.493249	0.363286	0.0945921	0.0348311	0.784124	0.336543
MUC16	blue	0.595276	0.492496	0.268417	0.0855435	-0.323711	0.459723	0.7461
SH3GLB1	blue	-0.750284	-0.44118	-0.35701	-0.136521	-0.0807901	-0.662332	-0.474125
XRCC6	blue	-0.480991	-0.473198	0.0391066	-0.0928162	-0.0293125	-0.580489	-0.23347
ATP13A4	blue	0.80223	0.362	0.733548	-0.0735209	-0.252528	0.46474	0.531635
PCLO	blue	0.568547	0.143501	0.0239915	-0.0100884	-0.225397	0.400799	0.0167213
DPCR1	blue	0.736134	0.381323	0.219333	0.000239096	-0.249102	0.556423	0.211866
LOC388152	blue	0.947568	0.652999	0.554207	-0.0816762	-0.124504	0.79752	0.57855
MYH11	blue	-0.649746	-0.773038	-0.456316	0.507502	-0.501029	-0.743796	-0.278939
EBF1	blue	-0.73065	-0.722715	-0.72198	0.60772	-0.341761	-0.576102	-0.44914
PSMA2	blue	-0.599951	-0.221598	-0.139323	-0.287469	0.238739	-0.452022	-0.300805
ALOX15B	blue	0.904719	0.567117	0.711446	-0.127337	-0.0640404	0.665066	0.571678
LOC654433	blue	0.553964	0.19457	0.566294	-0.146778	0.254022	0.453443	0.17417
ERBB3	blue	0.899407	0.587543	0.738844	-0.283745	-0.100048	0.694299	0.55668
ENDOD1	blue	-0.593704	-0.499016	-0.303453	0.109631	-0.101833	-0.375514	-0.532291
LMO3	blue	0.844483	0.473793	0.606081	-0.197231	-0.256379	0.490124	0.493548
SFTPA2	blue	0.847686	0.346099	0.507296	0.156874	-0.286617	0.540231	0.557763
SCGB3A2	blue	0.691878	0.327011	0.260674	0.187987	-0.501193	0.310283	0.711128
PTGIS	blue	-0.435648	-0.454888	-0.476996	0.75691	-0.240005	-0.268867	-0.0628289
KIT	blue	-0.661984	-0.271661	-0.388745	-0.155602	0.301562	-0.486824	-0.467673
NHP2L1	blue	-0.590632	-0.441254	-0.342621	-0.0580212	-0.090081	-0.591881	-0.281532
RAB25	blue	0.827257	0.652977	0.843609	-0.499313	0.163522	0.587539	0.472125
TIMP1	blue	-0.645511	-0.5139	-0.168274	0.34902	-0.0106194	-0.515811	-0.151616
CAPN8	blue	0.907906	0.628348	0.559831	-0.0335586	-0.192329	0.657821	0.73419
PRKCZ	blue	0.829576	0.63231	0.712766	-0.361185	-0.133379	0.644312	0.554468
LHFP	blue	-0.78799	-0.708931	-0.774703	0.523576	-0.175176	-0.630437	-0.511922
HAT1	blue	-0.651637	-0.711606	-0.510441	0.161455	0.120385	-0.606058	-0.735044
BOC	blue	-0.697973	-0.475551	-0.669512	0.488517	-0.140447	-0.478165	-0.260234
CYP1B1	blue	-0.641991	-0.554914	-0.422996	0.330425	0.137473	-0.425241	-0.418819
XPNPEP2	blue	-0.528335	-0.630261	-0.680355	0.645108	-0.257177	-0.37166	-0.443756
CEP70	blue	0.765488	0.53095	0.586417	-0.291871	-0.180941	0.326543	0.62669
C1R	blue	-0.435227	-0.565191	-0.415035	0.687641	-0.128688	-0.269528	-0.279373
FASN	blue	0.953029	0.691285	0.572395	-0.121169	-0.0487381	0.726734	0.66477
FGG	blue	0.733479	0.42936	0.496287	-0.188124	-0.0920872	0.480317	0.442514
CLEC2B	blue	-0.704302	-0.508402	-0.269052	-0.273569	0.429906	-0.593814	-0.785536
MUC1	blue	0.933161	0.619876	0.810272	-0.228499	-0.0156064	0.671536	0.648364
AOC3	blue	-0.771179	-0.334594	-0.47631	-0.00732747	-0.0324532	-0.581654	-0.381646
LMOD1	blue	-0.653052	-0.705233	-0.550633	0.557784	-0.42905	-0.552938	-0.355419
DES	blue	-0.67978	-0.332835	-0.337233	0.0126557	0.0366741	-0.424198	-0.369266
HYDIN	blue	0.792021	0.691319	0.358165	-0.0188408	-0.136904	0.674986	0.677191
FAM179A	blue	0.782742	0.604648	0.546956	-0.0489136	-0.102372	0.534379	0.744025
KIAA0040	blue	-0.593567	-0.258802	-0.391451	-0.328483	0.0305125	-0.440027	-0.524535
PLA2G4F	blue	0.829611	0.564052	0.482982	-0.331611	0.171839	0.679889	0.206503
SGSM2	blue	0.88809	0.664973	0.537814	0.0702593	0.0114297	0.786056	0.685731
ACTA2	blue	-0.671543	-0.722963	-0.570192	0.593034	-0.429858	-0.652249	-0.308784
DDR1	blue	0.769154	0.817398	0.770948	-0.317104	0.0826699	0.711648	0.780241
FXYD3	blue	0.761395	0.499594	0.795501	-0.169719	-0.167097	0.475731	0.794171
EP300	blue	0.748154	0.254057	0.237635	0.164425	-0.181977	0.688131	0.231659
LONP1	blue	0.472021	0.500603	0.725629	-0.0915705	0.0169966	0.477813	0.695155
ARHGEF26	blue	0.739726	0.256015	0.534625	-0.0620047	-0.351043	0.409783	0.328753
TSTD1	blue	0.584602	0.364911	0.693486	-0.206091	-0.335688	0.17693	0.64387
SFTPA1	blue	0.848163	0.341216	0.476794	0.156259	-0.25625	0.538666	0.537411
DGCR8	blue	0.609417	0.526109	0.198635	0.251742	-0.136815	0.601237	0.650645
AXL	blue	-0.595254	-0.657828	-0.487195	0.619671	-0.363551	-0.401201	-0.323033
TPSB2	blue	-0.769228	-0.307599	-0.601943	0.0826528	0.0915989	-0.503974	-0.424642
SH3D21	blue	0.704932	0.653935	0.243669	-0.223698	-0.00987398	0.741852	0.295169
CPA3	blue	-0.686992	-0.133532	-0.512792	-0.157269	0.320789	-0.333468	-0.451961
FAM184A	blue	0.727798	0.55571	0.213957	-0.257876	-0.0746826	0.621638	0.29689
ATP2B4	blue	0.815024	0.635792	0.725889	-0.0711886	0.0577854	0.666379	0.66002
LRRC46	blue	0.805085	0.662084	0.48691	0.0420302	-0.243792	0.612302	0.885914
CHRDL1	blue	-0.651678	-0.330932	-0.503514	0.0811042	0.07207	-0.513728	-0.376145
PSMA1	blue	-0.626383	-0.467728	-0.10644	-0.117945	0.0165525	-0.582389	-0.452058
PLN	blue	-0.498895	-0.558672	-0.347334	0.519443	-0.382438	-0.434882	-0.177333
RERG	blue	-0.66796	-0.622508	-0.601631	0.478392	-0.427421	-0.650011	-0.225128
IGFBP7	blue	-0.684805	-0.431269	-0.486743	0.336026	0.140349	-0.530251	-0.254843
ALDH1A2	blue	-0.73044	-0.580429	-0.561	0.523616	-0.303064	-0.570906	-0.248137
FAAH	blue	0.80843	0.635578	0.534749	-0.142983	0.0282779	0.677898	0.505551
MFSD2A	blue	0.928793	0.609773	0.667722	-0.100563	-0.121096	0.619038	0.772077
ROCK1P1	blue	-0.555675	-0.20522	-0.403726	-0.30308	0.259257	-0.384017	-0.48258
ABCC3	blue	0.831337	0.661073	0.578392	-0.0640793	-0.140237	0.7328	0.663888
SCD	blue	0.802076	0.322988	0.513205	0.272381	-0.25516	0.656128	0.582585
DAPK2	blue	0.640219	0.530922	0.618256	-0.384038	0.168266	0.556851	0.272757
TTC7A	blue	0.799851	0.532559	0.710608	0.0110737	-0.0487173	0.704559	0.634903
ECHDC2	blue	0.748216	0.35901	0.093189	0.30868	-0.234956	0.693577	0.337827
GPM6B	blue	-0.613386	-0.529605	-0.62447	0.338384	-0.49093	-0.530892	-0.223696
CTSH	blue	0.921622	0.500774	0.666783	0.0101201	-0.154239	0.645579	0.677149
ALDH3B1	blue	0.697218	0.708294	0.716907	-0.398698	0.0138693	0.44552	0.740406
C1orf116	blue	0.821657	0.312549	0.586625	-0.107588	-0.201638	0.485383	0.338439
SPOCK1	blue	-0.56909	-0.637238	-0.577006	0.733135	-0.358088	-0.490741	-0.188958
TACC2	blue	0.787294	0.558886	0.740555	-0.412357	-0.125238	0.490252	0.4848
PEBP4	blue	0.827993	0.267936	0.5261	0.0860669	-0.433139	0.377492	0.571971
PPP1R9A	blue	0.747686	0.570784	0.201088	-0.0706658	-0.0952641	0.643467	0.434943
DHCR7	blue	0.642252	0.323899	0.5853	-0.155267	0.0409001	0.283844	0.437189
CXCL17	blue	0.727208	0.334943	0.639698	0.139916	-0.173421	0.513165	0.729972
C1S	blue	-0.693098	-0.656247	-0.73056	0.500109	-0.101412	-0.506547	-0.557461
PLAT	blue	-0.636619	-0.233679	-0.161879	-0.312147	0.117132	-0.560327	-0.386896
FEZ1	blue	-0.778078	-0.687501	-0.691279	0.350257	-0.133855	-0.590625	-0.652699
IDH1	blue	0.528049	-0.0350226	0.356877	0.399409	-0.255527	0.22764	0.388816
PIGR	blue	0.859361	0.420649	0.561855	0.153705	-0.289964	0.645766	0.72183
NDUFA4L2	blue	-0.843648	-0.588345	-0.764354	0.238958	-0.194935	-0.648242	-0.544254
SEMA3B	blue	0.61228	0.658174	0.719449	-0.182535	-0.0297358	0.491733	0.743782
MIF	blue	-0.770444	-0.544997	-0.270786	0.104116	-0.045469	-0.61979	-0.306351
GEM	blue	-0.691776	-0.534999	-0.374222	0.311072	-0.0700655	-0.476252	-0.424364
ABCA3	blue	0.92309	0.481311	0.704983	-0.152351	-0.177978	0.558735	0.582198
MET	blue	0.850147	0.617938	0.423771	0.134274	-0.0312281	0.749891	0.6873
CHMP1B	blue	0.589091	0.498789	0.540037	-0.413516	0.216945	0.365822	0.284864
LRRC48	blue	0.780809	0.729638	0.403546	-0.109608	-0.0924657	0.622311	0.75875
RAB15	blue	0.635074	0.380941	0.645718	-0.150485	0.106359	0.486688	0.461344
NKX2-1	blue	0.898704	0.601304	0.62849	-0.263273	-0.064835	0.532065	0.54006
TP53I3	blue	0.740984	0.490602	0.615222	0.0795294	-0.174592	0.530707	0.677632
SCTR	blue	0.818576	0.450188	0.240466	0.0960456	-0.0323117	0.581741	0.417387
LMO7	blue	0.727897	0.432127	0.742071	-0.244412	0.0583992	0.532572	0.378241
GOLGB1	blue	0.518464	0.333276	-0.0790848	0.263551	-0.27137	0.532203	0.380187
PSMB7	blue	-0.50328	-0.165603	0.088612	-0.459355	0.420607	-0.42621	-0.377849
SFTA3	blue	0.804358	0.213095	0.408837	-0.0537064	-0.284262	0.41712	0.2508
CPE	blue	-0.556867	-0.58288	-0.619412	0.718825	-0.227401	-0.407258	-0.259844
MT2A	blue	-0.474756	-0.138343	0.0676877	-0.558684	0.251996	-0.39784	-0.315745
CYP4B1	blue	0.679176	0.50402	0.795049	-0.306234	-0.136348	0.281982	0.657161
MYO6	blue	0.759571	0.733784	0.425967	-0.364354	0.0916331	0.670166	0.381348
GRHL2	blue	0.87084	0.402154	0.449698	0.148632	-0.190502	0.613688	0.494602
H2AFZ	blue	-0.74385	-0.604859	-0.212729	0.0444294	0.0930821	-0.733338	-0.378691
COX4I2	blue	-0.572085	-0.196287	-0.586686	-0.152331	0.0810183	-0.3852	-0.468185
IQCA1	blue	0.663146	0.274023	0.321611	0.268427	-0.439569	0.614772	0.4509
C16orf89	blue	0.724849	0.341078	0.297308	0.355795	-0.411259	0.493208	0.687341
SFTPB	blue	0.849102	0.383135	0.7958	-0.156867	-0.251861	0.44032	0.575762
ADAMTSL3	blue	-0.78109	-0.56777	-0.712989	0.286527	-0.0845846	-0.634914	-0.540541
CRISPLD2	blue	-0.659473	-0.333062	-0.362835	-0.270124	0.255394	-0.551719	-0.569139
CNN1	blue	-0.580866	-0.647106	-0.437808	0.564901	-0.537712	-0.62116	-0.114526
NPC2	blue	0.696689	0.107767	0.283772	0.39946	-0.348146	0.354488	0.50023
LAMP3	blue	0.908282	0.501458	0.525028	0.0103693	-0.140343	0.653768	0.545216
LLGL2	blue	0.847889	0.663588	0.839949	-0.319987	-0.0332451	0.610706	0.661981
LTBP1	blue	-0.451728	-0.640132	-0.484455	0.781639	-0.412041	-0.415466	-0.205752
LRRK2	blue	0.912881	0.46579	0.561724	0.0383944	-0.0897029	0.68924	0.518024
KRT17	blue	0.305318	0.249277	0.414144	0.270593	-0.17917	0.245168	0.69833
PRRX1	blue	-0.724595	-0.529877	-0.608735	0.40626	0.0229593	-0.432386	-0.402697
ACSF2	blue	0.817983	0.494157	0.4236	0.222475	-0.1593	0.76038	0.543933
COG4	blue	0.604396	0.254663	0.157719	0.362308	-0.148727	0.578596	0.310936
COL5A2	blue	-0.491341	-0.420651	-0.516704	0.331465	0.195531	-0.379538	-0.472029
ESRP2	blue	0.882367	0.660817	0.639062	-0.355318	0.107587	0.645409	0.452128
RCN1	blue	-0.818028	-0.31696	-0.545526	0.0364281	0.301625	-0.556552	-0.446961
MEGF6	blue	0.665419	0.415011	0.167008	0.293408	-0.115201	0.604453	0.407026
CDH3	blue	0.839144	0.527777	0.646905	0.187292	-0.160175	0.637621	0.827558
PTPRF	blue	0.904004	0.590404	0.731837	-0.160807	-0.156111	0.538473	0.684528
SLC22A31	blue	0.889263	0.745805	0.518167	-0.045046	-0.098736	0.806897	0.744467
SNRK	blue	-0.583614	-0.201334	-0.413556	-0.394101	0.251327	-0.513257	-0.54976
FBP1	blue	0.747644	0.354257	0.530931	0.272101	-0.265569	0.5921	0.617213
GPX8	blue	-0.645049	-0.747189	-0.660136	0.628057	0.0210346	-0.444165	-0.50894
COL4A1	blue	-0.726103	-0.205174	-0.585653	-0.0832016	0.271883	-0.504197	-0.427907
PSMB3	blue	-0.688749	-0.316373	-0.167526	-0.202358	0.232743	-0.530581	-0.336795
MACROD2	blue	0.754808	0.155964	0.413068	0.310699	-0.550528	0.373275	0.556674
HGF	blue	-0.737497	-0.487526	-0.692449	0.0638027	0.0687317	-0.453638	-0.649896
ROS1	blue	0.874134	0.552019	0.453693	-0.128654	0.00326196	0.655754	0.446917
LTA4H	blue	0.643659	-0.0353594	0.161507	0.435735	-0.657367	0.201964	0.396385
PGK1	blue	-0.385617	-0.491128	0.0203314	0.246435	-0.111863	-0.418834	-0.150549
EHF	blue	0.672695	0.190895	0.298285	0.430982	-0.425076	0.388781	0.658729
PTPN18	blue	0.605707	0.375468	0.250869	0.231254	-0.135719	0.554174	0.448102
TGM2	blue	-0.534284	-0.266043	-0.0302719	-0.35272	0.227085	-0.515439	-0.483778
UCHL1	blue	-0.538991	-0.554224	-0.349442	0.62156	-0.180479	-0.393253	-0.0884846
RAP1GAP	blue	0.656301	0.129846	0.132914	0.0737113	-0.308851	0.364298	0.245884
FLNB	blue	0.598041	0.288436	0.435649	0.00809888	-0.122502	0.475057	0.462501
PEX6	blue	0.633692	0.211862	0.170627	0.386466	-0.234232	0.454564	0.448783
TAGLN	blue	-0.680513	-0.667274	-0.374585	0.473161	-0.394346	-0.663921	-0.202698
TPSAB1	blue	-0.778208	-0.374205	-0.748749	0.185232	0.0276653	-0.503284	-0.452056
PPP1R12B	blue	-0.662468	-0.50541	-0.557521	0.325241	-0.216491	-0.398417	-0.499118
DMBT1	blue	0.693727	0.167667	0.569549	0.313594	-0.240877	0.417771	0.604668
EGFL6	blue	-0.631403	0.0202668	-0.219557	-0.374026	0.636097	-0.247778	-0.44899
CELSR1	blue	0.932792	0.624327	0.562548	-0.0195612	-0.160386	0.75856	0.668171
TMEM164	blue	0.925489	0.562507	0.450666	0.0122055	-0.140795	0.687798	0.585349
HHIP	blue	0.849535	0.467415	0.540328	-0.0387433	0.121907	0.646787	0.401727
44454	blue	-0.714071	-0.542633	-0.129051	0.0609079	0.0328431	-0.727634	-0.22063
CHN1	blue	-0.553697	0.101013	-0.367068	-0.429508	0.54245	-0.0548046	-0.516793
APOL3	blue	-0.507058	-0.31809	-0.58519	0.173953	0.409452	-0.0807274	-0.586504
SNRPD2	blue	-0.364423	-0.502834	-0.515179	0.147441	-0.104539	-0.394121	-0.361432
ELAC2	brown	0.474068	0.817653	0.478129	-0.387134	0.259529	0.494383	0.525693
ASNSD1	brown	-0.630229	-0.799362	-0.532617	0.235935	-0.158876	-0.689483	-0.725602
FHL1	brown	-0.661842	-0.812281	-0.702935	0.46522	-0.363623	-0.660961	-0.60755
SPG7	brown	0.615592	0.803324	0.453785	-0.350745	0.380255	0.711825	0.405742
BAIAP3	brown	0.518408	0.825567	0.488414	-0.224194	0.100718	0.625156	0.789387
RPAP1	brown	0.487389	0.540059	0.50412	-0.117796	0.147404	0.396529	0.475569
PIK3C2B	brown	0.311143	0.712894	0.265612	-0.494458	0.498079	0.589893	0.234352
PFKFB2	brown	0.33076	0.651308	0.647536	-0.760567	0.462528	0.33359	0.190188
SYT11	brown	-0.657226	-0.762242	-0.690723	0.514823	-0.20441	-0.546758	-0.597063
OST4	brown	-0.382374	-0.857011	-0.584735	0.669767	-0.513592	-0.592654	-0.306722
SERPINA3	brown	-0.502365	-0.720004	-0.584894	0.681844	-0.463359	-0.395219	-0.283973
SAFB	brown	0.0352025	0.619795	0.10054	-0.4719	0.586575	0.239776	0.0537977
IER2	brown	0.334329	0.842362	0.25076	-0.376384	0.483731	0.667027	0.378049
TOP3B	brown	0.343645	0.856723	0.390637	-0.501155	0.570114	0.608493	0.316654
PPAP2C	brown	0.452223	0.807189	0.48102	-0.391672	0.156069	0.430554	0.753595
GPCPD1	brown	0.365398	0.759869	0.592913	-0.749909	0.405998	0.516054	0.275047
ARHGAP4	brown	0.544938	0.867448	0.452996	-0.391695	0.598413	0.833705	0.334856
USP54	brown	0.326882	0.490802	0.273892	-0.211242	0.0888984	0.543824	0.288988
ACCS	brown	0.430228	0.585828	0.258004	-0.127038	0.12094	0.514249	0.384991
ANAPC11	brown	-0.579369	-0.72885	-0.525369	0.284539	-0.220861	-0.669043	-0.490713
CCNL1	brown	0.187599	0.712057	0.284179	-0.658477	0.605124	0.493032	0.0838863
RREB1	brown	0.478829	0.845854	0.385492	-0.511101	0.618729	0.804731	0.211566
GTF2F1	brown	-0.167076	-0.657648	-0.393913	0.764724	-0.69181	-0.351938	-0.0722785
TNFRSF1B	brown	0.388952	0.791923	0.264194	-0.667745	0.685368	0.600365	0.0866673
SPSB3	brown	0.68757	0.723339	0.487215	0.00935273	0.0978525	0.723877	0.63963
C19orf60	brown	0.214569	0.780162	0.0722568	-0.459833	0.448075	0.44729	0.230896
FIBIN	brown	-0.44557	-0.71364	-0.530276	0.453179	-0.345683	-0.670914	-0.406528
TCF25	brown	0.729612	0.770088	0.526363	-0.255567	-0.038392	0.55845	0.689921
DNAH12	brown	0.588499	0.666968	0.44338	-0.0105973	-0.17666	0.620523	0.743229
EFHC1	brown	0.699094	0.787124	0.461017	-0.0239673	0.0992296	0.74678	0.780792
DGKD	brown	0.729188	0.815887	0.796282	-0.473723	0.155968	0.674157	0.722213
PIM3	brown	0.316297	0.74905	0.533614	-0.779233	0.455686	0.441718	0.299891
TMEM259	brown	0.567566	0.914454	0.470175	-0.288577	0.275125	0.770772	0.645083
MYOCD	brown	-0.471423	-0.758229	-0.477376	0.577123	-0.564098	-0.585473	-0.331484
EFEMP1	brown	-0.532753	-0.758556	-0.323575	0.636268	-0.281433	-0.603716	-0.240065
MIPEP	brown	0.366124	0.641051	0.568459	-0.362552	0.0287422	0.173656	0.706698
SEC16A	brown	0.483105	0.837113	0.547688	-0.291224	0.28682	0.690081	0.688113
SBF1	brown	0.630436	0.898826	0.589387	-0.374857	0.187228	0.713034	0.637869
ANKHD1	brown	0.34763	0.725863	0.388074	-0.661846	0.621312	0.577913	0.141819
GUSB	brown	0.592445	0.771051	0.34746	-0.266363	0.463641	0.747764	0.329884
EGLN2	brown	0.320707	0.628879	0.126907	-0.164688	0.166647	0.517429	0.351544
PDE4B	brown	0.246779	0.579336	0.457225	-0.592676	0.562429	0.236242	0.197452
IL4R	brown	0.486127	0.760152	0.629434	-0.709316	0.566467	0.562404	0.287583
MMADHC	brown	-0.652639	-0.87324	-0.491114	0.251142	-0.255464	-0.726959	-0.683144
ANKS3	brown	0.596465	0.925919	0.424841	-0.352243	0.293767	0.692995	0.618103
HNRNPA1	brown	-0.434483	-0.725424	-0.669976	0.501188	-0.562023	-0.538442	-0.370151
TMEM176B	brown	-0.618437	-0.759623	-0.707832	0.545538	-0.180369	-0.678628	-0.493973
SYNPO2	brown	-0.5407	-0.725202	-0.643765	0.562529	-0.621861	-0.49533	-0.347927
RALGAPA2	brown	0.371209	0.827257	0.541375	-0.696811	0.514394	0.604521	0.359321
NOL6	brown	0.581403	0.673114	0.590294	-0.371053	0.267543	0.463981	0.468855
SNX3	brown	-0.702726	-0.818424	-0.694808	0.578221	-0.270054	-0.565989	-0.578405
FMO2	brown	-0.406958	-0.679727	-0.417985	0.215634	-0.386382	-0.52737	-0.550267
NAPRT1	brown	0.388699	0.763542	0.447926	-0.449811	0.370453	0.375199	0.499048
MICALL2	brown	0.649839	0.938092	0.706211	-0.595992	0.453857	0.744632	0.517283
ABCC6	brown	0.750452	0.816608	0.599525	-0.522896	0.403406	0.708486	0.374676
CHORDC1	brown	-0.325486	-0.662715	-0.319356	0.682521	-0.338301	-0.276847	-0.161034
NFIA	brown	-0.516677	-0.612122	-0.589037	0.662346	-0.360369	-0.363498	-0.314126
CCT4	brown	-0.143205	-0.669257	-0.270987	0.678401	-0.589604	-0.405886	0.00732066
VPS16	brown	0.526036	0.799779	0.433678	-0.527611	0.407348	0.528157	0.29459
C21orf2	brown	0.498941	0.823651	0.389043	-0.250767	0.168237	0.714501	0.514689
BGN	brown	-0.500836	-0.765068	-0.638227	0.838093	-0.458417	-0.556024	-0.228768
ASPN	brown	-0.380064	-0.724214	-0.400014	0.683506	-0.436824	-0.592031	-0.213906
IGHMBP2	brown	0.511129	0.886553	0.575445	-0.700969	0.429399	0.699093	0.317079
C7orf50	brown	-0.0252779	0.579992	0.178982	-0.673613	0.412064	0.0647453	0.0579442
TCERG1	brown	0.469499	0.828801	0.335503	-0.396632	0.295012	0.732264	0.435735
DGKA	brown	0.428372	0.826746	0.450821	-0.467328	0.616803	0.691386	0.324324
SGSH	brown	0.576786	0.725002	0.554893	-0.426057	0.196627	0.449356	0.464146
MAP1S	brown	0.0386869	0.62799	0.130655	-0.527906	0.384757	0.304083	0.258949
LTBP3	brown	0.575118	0.508627	0.075123	0.358664	-0.179567	0.654343	0.618058
HSPB8	brown	-0.582518	-0.780419	-0.389958	0.363711	-0.214023	-0.673278	-0.452099
ID3	brown	-0.568042	-0.73152	-0.538398	0.404479	0.0540489	-0.50623	-0.635156
CRYAB	brown	-0.527974	-0.721993	-0.269	0.51159	-0.259283	-0.405355	-0.329403
BCAR1	brown	0.311652	0.76357	0.152387	-0.46019	0.527063	0.581871	0.181574
TRIM27	brown	0.310826	0.589486	0.110853	-0.256327	0.0224437	0.48881	0.309031
DPT	brown	-0.335538	-0.767579	-0.617787	0.722709	-0.640898	-0.525601	-0.288602
FPGS	brown	0.398087	0.920201	0.507614	-0.639491	0.420942	0.529465	0.486316
DNAH9	brown	0.592738	0.638131	0.338294	-0.0206434	-0.243456	0.582142	0.754004
DMAP1	brown	0.670156	0.683388	0.484374	-0.248282	0.129565	0.650087	0.43557
AKT1	brown	0.580482	0.761549	0.623333	-0.588889	0.596479	0.617968	0.334227
APP	brown	-0.632494	-0.691715	-0.665442	0.419807	-0.0410832	-0.584824	-0.545346
ENOSF1	brown	0.521951	0.719471	0.447546	-0.715371	0.542249	0.605677	0.129528
IFT140	brown	0.657558	0.474304	0.339823	0.116386	-0.225095	0.419848	0.639575
ZZEF1	brown	0.321584	0.740699	0.276165	-0.653415	0.622045	0.635355	0.0204708
ATAD3B	brown	0.67849	0.808272	0.608758	-0.25494	0.154681	0.683074	0.753443
DNAAF1	brown	0.730642	0.730342	0.504698	-0.00797958	-0.154066	0.663686	0.799819
RHOT2	brown	0.583953	0.963879	0.507591	-0.484001	0.361582	0.768193	0.563855
SYT8	brown	0.348159	0.604295	0.233968	0.127925	-0.0268424	0.492184	0.701366
PPRC1	brown	0.286375	0.709629	0.253681	-0.522628	0.362211	0.633091	0.20865
PTPRM	brown	0.439482	0.767361	0.443161	-0.736003	0.571776	0.564865	0.163547
MAPK8IP3	brown	0.616909	0.878671	0.501354	-0.269792	0.2994	0.898365	0.532912
NFXL1	brown	0.425559	0.716931	0.211881	-0.392759	0.0814717	0.529407	0.381174
PMP22	brown	-0.738767	-0.839161	-0.643131	0.280912	-0.19455	-0.866217	-0.623433
DNAI2	brown	0.720611	0.79179	0.61029	-0.157194	-0.0189505	0.71817	0.750809
CROCC	brown	0.636387	0.924812	0.458739	-0.374596	0.361811	0.758658	0.589466
DNAH6	brown	0.6171	0.788061	0.476456	-0.219078	0.0201988	0.685451	0.673355
ARHGEF2	brown	0.734328	0.907437	0.624785	-0.41742	0.258756	0.691011	0.628845
TARS	brown	-0.310762	-0.650542	-0.108319	0.384329	-0.21279	-0.438897	-0.266514
MTHFD2	brown	-0.639528	-0.737425	-0.302558	0.259491	-0.217348	-0.692406	-0.433903
HSPB2	brown	-0.540049	-0.779557	-0.478813	0.530014	-0.282684	-0.471731	-0.523458
TRIM69	brown	0.316528	0.696924	0.407889	-0.339827	0.33338	0.557463	0.477721
CDHR3	brown	0.581791	0.712617	0.486227	-0.160373	0.0531602	0.566751	0.734464
CCDC114	brown	0.735907	0.653022	0.354129	0.00336707	-0.270126	0.569287	0.753917
KIFC3	brown	0.508153	0.722855	0.684472	-0.382437	0.275211	0.584491	0.521123
CPSF1	brown	0.560023	0.842763	0.567708	-0.267696	0.318762	0.761433	0.62396
PARP10	brown	0.240804	0.814697	0.326042	-0.537306	0.667935	0.700934	0.19506
MAP1B	brown	-0.528406	-0.654077	-0.469401	0.686017	-0.555668	-0.44221	-0.105329
PPP1R3C	brown	-0.518135	-0.767359	-0.353461	0.563007	-0.0991196	-0.550228	-0.401434
GORASP1	brown	0.408802	0.64986	0.139673	-0.224764	-0.143502	0.450298	0.452816
SIN3B	brown	0.564756	0.889017	0.511069	-0.624851	0.476247	0.713528	0.409104
CYTH1	brown	0.300457	0.759958	0.399817	-0.548652	0.592944	0.500874	0.291762
INTS1	brown	0.526233	0.910532	0.453661	-0.375739	0.343521	0.727613	0.562358
DLEC1	brown	0.595427	0.732475	0.315795	-0.0845352	-0.0565993	0.717183	0.606241
EIF3H	brown	-0.153373	-0.646501	-0.626611	0.601567	-0.517604	-0.287009	-0.331897
SMOC2	brown	-0.529956	-0.728838	-0.593415	0.738443	-0.397538	-0.592614	-0.266701
HADHB	brown	-0.380931	-0.509421	-0.236253	-0.116481	0.0068747	-0.605556	-0.489454
EIF3E	brown	-0.146209	-0.675816	-0.611169	0.657482	-0.588167	-0.317795	-0.279709
PSPC1	brown	0.45268	0.919825	0.380378	-0.522112	0.42463	0.605781	0.447036
ST6GALNAC1	brown	0.586844	0.637882	0.531969	-0.12044	0.0139597	0.553986	0.651661
CKB	brown	0.460544	0.738253	0.599502	-0.287521	0.177406	0.464898	0.653526
HSD17B11	brown	-0.326025	-0.808027	-0.625059	0.556374	-0.596609	-0.56522	-0.377686
PLEKHG2	brown	0.249584	0.829901	0.412075	-0.640619	0.599854	0.59626	0.313188
ANGEL1	brown	0.359927	0.80899	0.43259	-0.583505	0.43287	0.573572	0.356749
ARFIP2	brown	0.471842	0.808805	0.607609	-0.583117	0.29939	0.484602	0.576155
NOB1	brown	-0.336068	-0.620264	-0.569855	0.389642	-0.18103	-0.313134	-0.480916
RASD1	brown	0.195339	0.695509	0.243296	-0.684888	0.478989	0.44389	0.132205
LOC400891	brown	0.7396	0.872882	0.526331	-0.231882	0.0674561	0.814785	0.742049
ST13	brown	-0.353741	-0.792207	-0.595011	0.712438	-0.655389	-0.534817	-0.20289
LMNA	brown	0.00434457	0.627158	0.163206	-0.327058	0.558757	0.280435	0.273343
FBLN5	brown	-0.503976	-0.748514	-0.653307	0.598436	-0.426002	-0.541048	-0.467683
ACTN4	brown	0.218441	0.642002	0.232559	-0.416472	0.40591	0.464565	0.2249
ARRDC2	brown	0.369508	0.681105	0.555762	-0.509541	0.450715	0.571693	0.360035
CSF3R	brown	0.3339	0.661045	0.599103	-0.813079	0.433665	0.327591	0.182326
SLC6A6	brown	0.440528	0.635933	0.033959	-0.121005	0.114607	0.507824	0.368923
PFKL	brown	0.403679	0.479879	0.167298	0.269487	0.076296	0.459729	0.574354
S100B	brown	-0.469495	-0.676095	-0.498379	0.612954	-0.542893	-0.475686	-0.122457
FRMD4A	brown	0.620559	0.797047	0.386931	-0.51287	0.49007	0.741122	0.301643
GALNT15	brown	-0.42205	-0.706068	-0.264349	0.609109	-0.593113	-0.527048	-0.115919
AP1B1	brown	0.59007	0.774395	0.548238	-0.527499	0.536429	0.664563	0.345969
APOD	brown	-0.47228	-0.688996	-0.593382	0.534909	-0.382346	-0.483152	-0.288714
PIDD	brown	0.61741	0.856426	0.547625	-0.260961	0.204554	0.720606	0.6139
AGAP3	brown	0.752477	0.903317	0.600277	-0.430028	0.287132	0.858845	0.57505
TPM2	brown	-0.589135	-0.751604	-0.673122	0.736985	-0.580061	-0.554457	-0.279172
WDR90	brown	0.637597	0.84881	0.593844	-0.340144	0.192694	0.765563	0.582178
TSPAN4	brown	0.310813	0.750732	0.277563	-0.539665	0.395913	0.495846	0.177627
CCDC78	brown	0.583837	0.836445	0.581749	-0.265958	0.107149	0.59515	0.763489
HGS	brown	0.571967	0.87519	0.500767	-0.323684	0.170824	0.700705	0.617486
NDOR1	brown	0.431903	0.845037	0.462865	-0.423366	0.506974	0.780992	0.3975
LIMK2	brown	0.526827	0.778322	0.648266	-0.686218	0.697667	0.633847	0.273903
NBEAL2	brown	0.670226	0.829695	0.789435	-0.606269	0.373789	0.726605	0.443455
PNRC2	brown	-0.480563	-0.775237	-0.446225	0.26479	-0.414881	-0.591104	-0.563911
TBCC	brown	0.27074	0.6931	0.269263	-0.735511	0.641293	0.393631	0.0181463
ZNF451	brown	0.28465	0.715031	0.245315	-0.648965	0.437624	0.35882	0.225424
MTMR2	brown	-0.705891	-0.871511	-0.493001	0.298326	-0.208559	-0.839641	-0.62548
NSRP1	brown	0.465399	0.66684	0.369007	-0.709937	0.373093	0.575915	0.0399013
FDXR	brown	0.353843	0.748525	0.360601	-0.424908	0.209642	0.282794	0.535593
VKORC1	brown	-0.416785	-0.608676	-0.408373	0.777803	-0.307554	-0.518283	0.0240934
PTRF	brown	-0.679289	-0.605155	-0.701646	0.417068	-0.0975566	-0.559134	-0.45875
C17orf72	brown	0.61256	0.922718	0.537534	-0.463065	0.175609	0.719449	0.620764
EML4	brown	0.586329	0.924517	0.450897	-0.550681	0.350489	0.672737	0.438205
CCDC17	brown	0.801287	0.862918	0.591842	-0.142249	0.0708917	0.790534	0.786701
CDC37	brown	0.765167	0.905615	0.582714	-0.344378	0.209078	0.785928	0.679421
PPM1G	brown	0.459991	0.632249	0.558373	-0.40852	0.216848	0.272714	0.499684
HSBP1	brown	-0.447471	-0.774984	-0.366653	0.522548	-0.298091	-0.460828	-0.283366
ARFGAP1	brown	0.625366	0.953524	0.543727	-0.461393	0.294086	0.812346	0.583927
BTAF1	brown	0.212192	0.656325	0.0847881	-0.296411	0.150027	0.52961	0.247685
DUSP1	brown	0.0294213	0.646571	0.183716	-0.376024	0.425811	0.411109	0.224441
KRI1	brown	0.662548	0.682152	0.406884	-0.0295053	-0.00920103	0.712206	0.630002
PIEZO1	brown	0.598255	0.849623	0.613745	-0.612202	0.642318	0.714717	0.337542
EIF5	brown	-0.464822	-0.723559	-0.511602	0.55368	-0.444201	-0.417003	-0.405205
TMEM109	brown	-0.496741	-0.583795	-0.431139	0.262632	-0.0565089	-0.557507	-0.538239
PIGO	brown	0.322395	0.578161	0.421448	-0.144953	0.156968	0.378575	0.553178
CSRP2	brown	-0.481518	-0.702419	-0.698824	0.672502	-0.625424	-0.443593	-0.343897
MAPK15	brown	0.764086	0.846067	0.58747	-0.188262	-0.0358215	0.719202	0.798635
MIR22HG	brown	0.220751	0.603756	0.181471	-0.550634	0.189444	0.235807	0.149854
CES4A	brown	0.59636	0.712526	0.359575	-0.204454	0.0625346	0.549163	0.574044
TOMM7	brown	-0.346599	-0.765148	-0.622463	0.591504	-0.721332	-0.630766	-0.2105
CLUH	brown	0.694692	0.878301	0.413234	-0.269545	0.108951	0.79692	0.659312
ATP5D	brown	-0.0386126	0.567988	-0.0671521	-0.437174	0.500937	0.285164	0.0438367
SPPL2B	brown	0.684722	0.823838	0.539576	-0.337299	0.278077	0.741114	0.588013
CLTA	brown	0.313372	0.646657	0.0896791	-0.207864	0.170565	0.34607	0.404561
CEP170	brown	0.608084	0.809468	0.516403	-0.361229	0.482033	0.677802	0.514618
NPM1	brown	-0.118559	-0.604784	-0.480357	0.505943	-0.493499	-0.336734	-0.228861
ZNF649	brown	0.460486	0.403494	0.200826	0.00760347	-0.0119906	0.506306	0.284043
CCND1	brown	0.55567	0.702094	0.467175	-0.292203	0.11436	0.428276	0.576944
BMS1	brown	0.37953	0.552646	0.468821	-0.292614	0.0460706	0.46779	0.512698
CCDC37	brown	0.672225	0.698843	0.448061	-0.0203857	-0.0385483	0.765599	0.624529
IGFBP5	brown	-0.405005	-0.697125	-0.668486	0.743786	-0.696888	-0.450096	-0.167245
DOCK6	brown	0.526978	0.815033	0.497104	-0.673692	0.537916	0.734033	0.194001
NPLOC4	brown	0.696326	0.83316	0.580593	-0.381893	0.322475	0.687218	0.640827
TP53I11	brown	0.280128	0.740351	0.42123	-0.464503	0.27942	0.316131	0.55326
DNAH3	brown	0.657534	0.786836	0.482595	-0.1913	-0.0435097	0.617204	0.77233
RORC	brown	0.557772	0.569118	0.393106	-0.161312	0.104316	0.535134	0.518793
TNFRSF6B	brown	0.337222	0.738248	0.710615	-0.741691	0.448877	0.30348	0.481544
PRELP	brown	-0.37321	-0.800207	-0.541074	0.616984	-0.570129	-0.49449	-0.411833
GAPDH	brown	-0.676942	-0.768646	-0.326614	0.457417	-0.282186	-0.62473	-0.340909
PVR	brown	0.561109	0.801273	0.77264	-0.645489	0.372185	0.495907	0.566063
ALOX5	brown	0.41564	0.800853	0.655502	-0.691087	0.493178	0.521804	0.293499
XRRA1	brown	0.421548	0.584938	0.0716177	-0.155272	0.149555	0.420665	0.347477
SNHG3	brown	0.731658	0.847885	0.573987	-0.442457	0.21183	0.616301	0.644717
TRABD	brown	0.503086	0.882162	0.444297	-0.374947	0.335944	0.676342	0.563911
NEXN	brown	-0.460867	-0.71814	-0.572481	0.506649	-0.543676	-0.641848	-0.364776
GALE	brown	0.40063	0.637298	0.695932	-0.424324	0.0928774	0.493776	0.542022
PNPLA2	brown	0.57486	0.906446	0.424052	-0.389745	0.301374	0.708682	0.573238
GOLGA8B	brown	0.587077	0.57486	0.162124	-0.00538376	0.125753	0.639867	0.403917
SQLE	green	0.472292	0.333335	0.730859	-0.153074	-0.0315496	0.258567	0.618775
NTRK2	green	-0.520935	-0.566638	-0.863553	0.582373	-0.254943	-0.345763	-0.386858
SLC25A4	green	0.418187	0.0775817	0.667717	-0.0532996	-0.0913428	0.0556979	0.352416
ENPEP	green	-0.584962	-0.196037	-0.678646	0.0974498	0.3068	-0.159914	-0.511176
TACSTD2	green	0.269998	0.470372	0.800776	-0.470438	0.232217	0.149535	0.555575
ATP6V0B	green	0.373159	0.34618	0.783689	-0.30098	0.0515021	0.108589	0.543095
C7	green	-0.582781	-0.528299	-0.855653	0.565983	-0.105583	-0.366087	-0.485784
MST1R	green	0.831822	0.670065	0.825403	-0.188429	0.131713	0.69519	0.638401
MATN2	green	-0.460627	-0.386791	-0.629176	0.634923	-0.116608	-0.257465	-0.225112
MGST1	green	0.440352	0.0726539	0.716286	0.104672	-0.252596	0.127169	0.587768
LAMB3	green	0.538428	0.679281	0.884452	-0.521186	0.337543	0.520699	0.563401
KRT8	green	0.517583	0.259521	0.856604	-0.066584	-0.0284398	0.304538	0.57007
FDFT1	green	0.342454	0.0862258	0.689768	-0.179496	0.00527812	-0.0251693	0.351593
CTSK	green	-0.440749	-0.533856	-0.727949	0.654232	-0.332039	-0.425162	-0.256135
LILRB3	green	0.323399	0.576777	0.780004	-0.560003	0.550588	0.471272	0.235605
AKAP12	green	-0.641659	-0.449024	-0.575196	-0.122002	-0.0199954	-0.518681	-0.595317
KRT18	green	0.543442	0.297389	0.903801	-0.197987	-0.0397551	0.271576	0.572314
LAMC2	green	0.566674	0.421582	0.881329	-0.177077	-0.0237399	0.340406	0.715389
PITRM1	green	0.452081	0.779904	0.733584	-0.600255	0.363411	0.555784	0.49881
CFD	green	-0.637709	-0.505637	-0.74562	0.497075	-0.0635441	-0.435982	-0.43339
PPAP2A	green	-0.394853	-0.582664	-0.662237	0.590685	-0.0728543	-0.297769	-0.507203
ELF3	green	0.708091	0.765219	0.858128	-0.446863	0.239208	0.667632	0.652749
ANPEP	green	0.381079	0.455911	0.733048	-0.188937	0.0347765	0.366332	0.634633
UPP1	green	0.239521	0.605956	0.648273	-0.526636	0.476604	0.377788	0.355943
OLFML1	green	-0.655949	-0.544657	-0.734509	0.591377	0.0238896	-0.414797	-0.402118
SRPK1	green	0.370142	0.483834	0.681402	-0.656674	0.329765	0.296324	0.300291
B3GNT7	green	0.58998	0.586045	0.822816	-0.575852	0.132331	0.357341	0.495243
SDR16C5	green	0.584508	0.449982	0.930316	-0.424076	0.0766644	0.339335	0.5478
PPP4R1	green	0.276665	0.326575	0.7754	-0.476455	0.260154	0.0829934	0.240296
KCNQ3	green	0.781358	0.623922	0.847705	-0.28594	-0.0289982	0.641469	0.615924
C19orf21	green	0.62224	0.535704	0.80937	-0.190239	0.248664	0.50142	0.612633
ALPL	green	0.647551	0.396433	0.805576	-0.130076	-0.145428	0.336868	0.658233
ITGB6	green	0.762961	0.506314	0.826375	-0.238208	0.0683514	0.471137	0.595484
VIM	green	-0.438035	-0.792706	-0.711737	0.836938	-0.457423	-0.482839	-0.327748
SLIT3	green	-0.509957	-0.428799	-0.787252	0.680423	-0.231567	-0.160306	-0.267821
H19	green	-0.43672	-0.548315	-0.617027	0.854468	-0.318482	-0.262332	-0.0942865
CD163	green	0.195324	0.315648	0.646329	-0.154446	0.2844	0.31482	0.322036
PTGDS	green	-0.504093	-0.375401	-0.854619	0.370603	0.0176497	-0.252308	-0.549146
SDC1	green	0.660596	0.629819	0.921463	-0.409736	0.126076	0.434283	0.662767
SYK	green	0.276646	0.252935	0.587627	-0.102291	0.295399	0.401094	0.118174
CXCL12	green	-0.608868	-0.703143	-0.782728	0.615383	-0.0199715	-0.317914	-0.669507
TBC1D2	green	0.367272	0.583415	0.820928	-0.605135	0.365906	0.314223	0.319886
LCN2	green	0.4636	0.410617	0.736963	-0.290202	-0.0749351	0.262472	0.638371
PIK3R5	green	0.612279	0.578603	0.827461	-0.233386	0.214973	0.603696	0.574425
TCF4	green	-0.645904	-0.446564	-0.752635	0.0432405	0.0612023	-0.358113	-0.744297
EPCAM	green	0.391869	0.346485	0.878001	-0.414642	0.124798	0.0861874	0.487895
NAPSA	green	0.78042	0.588726	0.95859	-0.299633	0.0232183	0.535872	0.706568
CTSE	green	0.489478	0.226738	0.772707	0.079737	0.00392716	0.269534	0.61911
KRT19	green	0.512697	0.409773	0.912459	-0.23458	0.0460551	0.326434	0.607011
SLC39A8	green	0.721336	0.495059	0.879132	-0.339781	0.133972	0.45717	0.500511
RPS6KA1	green	0.603871	0.644267	0.786584	-0.514296	0.440192	0.478702	0.376086
DHCR24	green	0.724331	0.395522	0.899977	-0.13995	-0.104312	0.403078	0.696366
MPZL2	green	0.513083	0.362998	0.703474	-0.184125	0.148805	0.299808	0.493545
DHX30	green	0.592134	0.718539	0.76259	-0.581306	0.332879	0.42653	0.451834
SLC6A14	green	0.772415	0.56807	0.807609	-0.146481	0.188892	0.639254	0.63241
MFAP4	green	-0.480225	-0.699585	-0.816873	0.674433	-0.510477	-0.480782	-0.440407
ATP5O	green	-0.560991	-0.575413	-0.58949	0.0839156	-0.262242	-0.715513	-0.433411
ZDHHC9	green	0.484475	0.180677	0.741414	-0.0657017	-0.183499	0.174856	0.618875
CDH1	green	0.595483	0.590568	0.923483	-0.458229	0.198813	0.417801	0.577904
SPINT1	green	0.81701	0.650128	0.937804	-0.32085	-0.0218088	0.573542	0.725057
F11R	green	0.68823	0.713594	0.801734	-0.665554	0.190339	0.49773	0.542195
ANXA4	green	0.631591	0.402654	0.844346	-0.255766	0.151338	0.394578	0.438184
IRAK1	green	0.379894	0.462601	0.695261	-0.25175	0.317081	0.476432	0.370719
TMC4	green	0.796349	0.641551	0.8437	-0.151648	-0.161372	0.524444	0.850149
GRK5	green	-0.585912	-0.444938	-0.561037	-0.0462208	-0.116376	-0.4943	-0.542069
HK3	green	0.345154	0.56402	0.775304	-0.454197	0.387529	0.384005	0.399904
ACO2	green	0.520056	0.460209	0.816713	-0.427517	-0.0273731	0.281352	0.486984
KRT80	green	0.332096	0.14568	0.700637	-0.327201	-0.0562236	0.00746271	0.265834
HTRA1	green	-0.39553	-0.48414	-0.722741	0.645231	-0.0244131	-0.255432	-0.409154
NID1	green	-0.755512	-0.634674	-0.799256	0.234026	-0.10748	-0.619364	-0.678999
AQP4	green	0.411667	0.0843721	0.684897	-0.171569	0.0920017	0.141472	0.18943
SERPINA1	green	0.749719	0.295768	0.682387	0.0986128	-0.221268	0.376929	0.716083
IGJ	green	-0.50179	-0.638891	-0.56471	0.711636	-0.174562	-0.333842	-0.310106
44443	green	-0.484873	-0.414096	-0.792919	0.38608	0.146253	-0.190566	-0.552169
RAB13	green	-0.631876	-0.485817	-0.723267	0.234016	-0.190655	-0.394304	-0.465997
RBMX	green	-0.411207	-0.337294	-0.720674	0.146987	0.0965565	-0.0700999	-0.671872
PEG10	green	0.287189	0.13201	0.66012	-0.192528	0.0148186	0.158204	0.231951
CEACAM6	green	0.329798	0.180649	0.791587	-0.196806	0.058663	0.150108	0.413856
GOT1	green	0.501709	0.464973	0.816467	-0.532097	0.212301	0.272521	0.403618
PERP	green	0.449832	0.343588	0.776597	-0.135902	-0.126735	0.124754	0.699432
ATP1A1	green	0.447052	0.184927	0.77518	-0.21567	-0.198664	0.14365	0.53055
CCL14	green	-0.158603	-0.552512	-0.697631	0.790907	-0.494633	-0.26992	-0.137367
TNFSF13	green	0.674919	0.546227	0.73299	-0.168338	0.233419	0.579547	0.43596
IGF2R	green	0.509031	0.422054	0.769954	-0.31715	0.236176	0.36866	0.271659
CILP	green	-0.426017	-0.510413	-0.821286	0.725132	-0.276742	-0.254659	-0.307905
CLDN4	green	0.649683	0.589727	0.958175	-0.425477	0.215145	0.47092	0.614115
ATHL1	green	0.615092	0.625316	0.895811	-0.286242	0.217718	0.552305	0.639605
SDC4	green	0.547319	0.646236	0.877975	-0.650217	0.249303	0.361411	0.491967
CD24	green	0.615036	0.389786	0.78154	-0.0290636	-0.248545	0.24275	0.851333
ICAM1	green	0.372766	0.612538	0.770611	-0.721254	0.498278	0.338831	0.281141
CISH	green	0.60231	0.550266	0.888157	-0.527981	0.241785	0.442878	0.353552
SPINT2	green	0.550196	0.285824	0.853412	-0.11539	-0.203056	0.234044	0.678082
C4orf3	green	-0.705827	-0.714328	-0.79615	0.397796	-0.053342	-0.549771	-0.680269
SLC11A1	green	0.298202	0.627612	0.819031	-0.603182	0.441563	0.420861	0.376173
SPRY1	green	-0.665288	-0.295808	-0.67151	-0.0993495	0.197369	-0.478927	-0.56701
RHOJ	green	-0.481464	-0.459069	-0.758387	0.350764	0.0277654	-0.401086	-0.392334
MSMO1	green	0.388344	0.148469	0.742545	-0.0600646	0.0499613	0.149801	0.436625
AGR2	green	0.752874	0.405564	0.742292	0.0850528	-0.0719027	0.493279	0.764665
RHOF	green	0.406708	0.398436	0.869669	-0.371381	0.422318	0.383749	0.306454
CLDN7	green	0.481753	0.433997	0.932501	-0.402302	0.108533	0.266393	0.606411
GPRC5A	green	0.54961	0.424853	0.901274	-0.261889	0.142555	0.443593	0.53804
MAOB	green	-0.571911	-0.500666	-0.79576	0.269312	-0.166077	-0.354261	-0.623136
MYRF	green	0.34073	0.364142	0.774214	-0.548234	0.223447	0.173475	0.230048
SPARCL1	green	-0.70746	-0.766477	-0.838172	0.456051	-0.385821	-0.742875	-0.533506
ST14	green	0.651884	0.566977	0.862225	-0.102976	0.10564	0.511309	0.780064
PGC	green	0.561384	0.213241	0.698566	-0.0590003	-0.271792	0.334107	0.504762
PTP4A1	green	0.266731	0.289536	0.697208	-0.525617	0.350231	0.159167	0.0826853
PRSS8	green	0.465766	0.460624	0.874889	-0.516837	0.185815	0.345326	0.45072
GLT8D2	green	-0.483755	-0.681224	-0.824703	0.729123	-0.376038	-0.475564	-0.40258
ANTXR1	green	-0.661853	-0.817821	-0.800424	0.608379	-0.3936	-0.63848	-0.572632
TMEM176A	green	-0.549887	-0.756935	-0.810712	0.622559	-0.441811	-0.635471	-0.414439
PYGB	green	0.699997	0.468745	0.632148	0.0598314	-0.285055	0.484933	0.702913
KRT7	green	0.40376	0.436383	0.822575	-0.508602	0.0802931	0.169364	0.431223
PLVAP	green	-0.233656	-0.369372	-0.686793	0.621636	-0.471104	-0.231044	-0.106038
ERRFI1	green	0.324443	0.549317	0.649966	-0.373724	0.383448	0.551527	0.37597
SQRDL	green	0.330395	0.294674	0.711126	-0.465661	0.0721737	0.0362993	0.304006
PRAM1	green	0.391451	0.62431	0.694677	-0.484252	0.417338	0.518063	0.25767
VEPH1	green	0.709779	0.535517	0.640383	-0.271646	0.130417	0.439366	0.460395
ATP1B1	green	0.661294	0.614566	0.811586	-0.46306	0.114282	0.457368	0.581343
GBA	green	0.292146	0.133701	0.616219	0.106715	-0.0184444	0.194835	0.415482
CYYR1	green	-0.536109	-0.393281	-0.728999	0.135343	-0.161393	-0.520327	-0.386223
SCEL	green	0.431281	0.458742	0.838282	-0.497472	0.0783677	0.26992	0.484969
FBN1	green	-0.614695	-0.641529	-0.676815	0.628454	-0.11189	-0.400879	-0.483455
TMPRSS2	green	0.791938	0.524445	0.810965	-0.190939	-0.0708087	0.557951	0.651457
FAM13C	green	-0.461474	-0.466069	-0.818302	0.440116	-0.444709	-0.405125	-0.25142
ECM2	green	-0.349823	-0.625703	-0.793982	0.701345	-0.520485	-0.369132	-0.348834
COL14A1	green	-0.408125	-0.570672	-0.736986	0.719136	-0.470039	-0.430383	-0.28937
ZNF436	green	-0.475852	-0.68286	-0.746508	0.742294	-0.270408	-0.329198	-0.372337
MMP2	grey	-0.489165	-0.470344	-0.618518	0.265129	-0.0139492	-0.393665	-0.552707
DDB1	grey	0.253807	0.0404903	0.357511	0.040086	-0.180563	-0.113036	0.232725
UTY	grey	-0.517255	-0.15662	-0.41103	-0.00638023	0.181218	-0.128798	-0.311625
FAT4	grey	-0.151425	-0.224447	-0.511717	0.141088	-0.0217182	0.00182257	-0.384139
PROSC	grey	-0.30166	-0.563647	-0.3281	0.204159	-0.348782	-0.422683	-0.462248
KIAA1199	grey	0.108715	0.459043	0.385949	-0.677173	0.441116	-0.00378923	0.141113
SERPINF1	grey	-0.146407	-0.352144	-0.52251	0.861226	-0.331818	-0.108092	0.0951202
TEK	grey	-0.00949297	0.291451	0.0395091	-0.683519	0.535738	-0.0407789	-0.288668
CST7	grey	-0.462263	-0.0675298	0.0305917	-0.565349	0.405633	-0.478833	-0.364475
SELL	grey	-0.332428	-0.204856	-0.0178851	-0.362349	-0.019405	-0.43786	-0.391681
LTBP4	grey	0.0324211	0.228432	-0.164627	0.285106	-0.283076	0.185599	0.332904
CTDSP2	grey	0.0886937	-0.147013	-0.410969	0.484175	-0.173812	0.202139	-0.0176227
MAOA	grey	0.492096	-0.0796105	0.454547	-0.0247621	-0.315902	0.134409	0.155983
GYPC	grey	0.0205383	0.249121	-0.266867	-0.241779	-0.11548	0.0697427	0.0138195
CD82	grey	0.125683	-0.0507074	0.35355	-0.119666	0.034505	-0.0509339	-0.0341324
SEC14L1	grey	-0.110737	0.0532442	0.165647	-0.550195	0.334365	-0.15145	-0.287226
COL18A1	grey	-0.0987424	0.249492	-0.492471	0.23012	0.0747617	0.27982	0.0375027
PDZD3	grey	-0.394268	-0.0912753	-0.17471	-0.0849739	0.0551384	-0.152863	-0.101475
FUS	grey	-0.0772565	0.606938	-0.0773975	-0.54476	0.458885	0.270696	0.0137984
UQCRC1	grey	0.195108	0.333096	0.505883	-0.204362	-0.0811571	0.0790049	0.521012
LILRA6	grey	0.0863578	0.401449	0.591422	-0.53603	0.584951	0.320254	-0.0251571
FKBP4	grey	-0.0590797	-0.403361	0.085408	0.492086	-0.379174	-0.149831	0.155021
DCTN1	grey	-0.160918	-0.295074	-0.0186477	0.437516	-0.326565	-0.16586	-0.00464437
C1QBP	grey	-0.211419	0.0890938	0.144987	-0.136799	0.199265	-0.165213	0.123401
TCP1	grey	0.0271408	-0.41942	0.0178349	0.62097	-0.478008	-0.211585	0.318191
LDLR	grey	0.452333	0.300601	0.623103	-0.182819	0.200063	0.449308	0.236171
DNAJB4	grey	-0.244462	-0.654316	-0.261262	0.805491	-0.319762	-0.282549	-0.0999282
SERP1	grey	0.0122191	0.448767	0.0813644	-0.199553	0.142325	0.0745941	0.3431
CD177	grey	-0.012643	0.162133	0.447824	-0.554207	0.101029	-0.0589659	0.0327949
USP9Y	grey	-0.344141	-0.00328193	-0.326116	-0.0330123	0.111935	-0.0955856	-0.0822977
GPX4	grey	0.507756	0.104066	0.140071	0.261287	-0.419758	0.205268	0.361405
SNCA	grey	-0.0925814	-0.0926417	-0.593615	0.062835	-0.146249	-0.141906	-0.229885
RPL27	grey	-0.18106	-0.56625	-0.468623	0.426854	-0.553152	-0.443351	-0.148226
CRTAP	grey	-0.228934	-0.421199	-0.686202	0.765921	-0.503767	-0.235928	-0.0661911
BLVRB	grey	0.380171	0.503808	0.583286	-0.700126	0.192573	0.300237	0.204388
EIF4E	grey	-0.463369	-0.351586	-0.0562837	0.0675656	-0.231281	-0.545116	0.00167653
USP15	grey	-0.389995	0.114434	-0.070788	-0.483255	0.309815	-0.0727289	-0.369716
MFGE8	grey	-0.497046	-0.607206	-0.547704	0.756972	-0.350943	-0.43776	-0.162801
KRT4	grey	0.204124	0.0202296	0.27898	0.0599562	0.139036	-0.0847918	0.122722
CAPNS1	grey	-0.476367	-0.176755	-0.198254	-4.79162e-05	0.194336	-0.371131	-0.120688
CPXM1	grey	-0.0971255	-0.0352133	-0.569214	0.288778	0.0498802	0.0193619	-0.207432
COMP	grey	-0.127578	-0.300768	-0.14779	0.598169	-0.410966	-0.302267	0.301489
ACSL1	grey	0.0634439	0.343157	0.587177	-0.449448	0.104243	0.0500612	0.346661
HBM	grey	-0.0396311	0.256688	-0.227958	-0.410338	0.206665	0.1174	-0.213031
TM9SF2	grey	-0.00796878	-0.190227	0.199932	0.300899	-0.493929	-0.361458	0.485224
HBB	grey	0.0338796	0.405489	-0.150939	-0.380817	0.246394	0.167917	-0.0039724
SDC3	grey	-0.172201	-0.182876	-0.411492	0.295414	0.267443	-0.036312	-0.345007
MAN2B2	grey	0.13011	-0.104311	0.0377563	0.390641	0.0865946	0.18701	-0.125308
EIF1AY	grey	-0.571886	-0.323542	-0.486546	0.12601	0.0216531	-0.302284	-0.323562
SOSTDC1	grey	-0.310955	-0.274317	-0.429384	-0.290425	0.0653362	-0.441673	-0.554446
RPN2	grey	-0.076052	-0.24318	0.338631	0.252939	-0.270721	-0.289742	0.385135
NINJ1	grey	0.0382361	0.404329	0.174438	-0.332009	0.413692	0.078351	0.134492
CASP4	grey	-0.173274	0.0703102	0.117286	-0.443425	0.531124	-0.206055	-0.127215
TPR	grey	-0.028302	-0.0752737	-0.352302	0.0302719	-0.512415	-0.117248	-0.00919197
UGT8	grey	-0.153983	0.278021	-0.215513	-0.367972	0.342497	0.241109	-0.203234
RPL38	grey	-0.189154	-0.594644	-0.458215	0.454267	-0.478593	-0.419765	-0.17296
CYR61	grey	-0.533862	-0.049213	-0.255031	-0.219401	0.343838	-0.332632	-0.302796
GGT5	grey	-0.43905	-0.183876	-0.19555	0.259685	0.168695	-0.199517	-0.155939
APOC1	grey	0.483574	0.0499475	-0.067476	0.362778	-0.375144	0.138943	0.237603
SHMT2	grey	-0.400492	-0.44802	0.0755419	0.0624277	-0.0790992	-0.464749	-0.174057
KCTD14	grey	0.305712	0.228735	0.314183	-0.188096	0.209296	0.310031	-0.0391164
C1QC	grey	-0.0529774	0.0290543	0.112955	0.218377	0.152255	-0.0434989	0.107584
SLC25A37	grey	0.421768	0.390495	0.126819	-0.289619	0.186318	0.433883	0.0761371
C20orf24	grey	0.221275	0.598698	0.523668	-0.767294	0.627919	0.26718	0.0335093
MRVI1	grey	-0.39295	-0.146337	-0.301152	0.307433	-0.287008	-0.18809	-0.00385113
PLTP	grey	-0.0615347	-0.135635	-0.218426	0.538769	0.0497986	-0.0502162	0.0802673
PELO	grey	-0.230388	0.268303	0.0297638	-0.309364	0.409653	0.21665	-0.110173
HBEGF	grey	0.0392268	0.343739	0.525352	-0.457376	0.449623	0.141366	0.18502
ESRG	grey	-0.0556896	0.245422	-0.15125	-0.385902	0.311659	0.186299	-0.155138
CDK2AP2	grey	0.0257994	-0.170512	0.00766435	0.400782	-0.367211	0.0315355	0.201669
THSD1	grey	0.316275	0.544451	0.183591	-0.368053	0.134422	0.190569	0.355506
LTBP2	grey	-0.25514	-0.400612	-0.407648	0.436511	-0.364358	-0.259571	-0.261734
STC1	grey	-0.410426	0.00381583	0.178282	-0.63006	0.297129	-0.33124	-0.316232
CAPG	grey	0.0970773	0.0852306	0.381383	-0.284944	0.217042	-0.0992768	-0.0462463
RIOK3	grey	0.104105	-0.154783	-0.289494	0.106824	-0.404989	-0.0953092	-0.0530599
TNFRSF12A	grey	-0.0220942	0.226557	0.626165	-0.456148	0.175787	-0.110126	0.294464
RPL36AL	grey	-0.186562	-0.419468	-0.261002	0.331072	-0.460019	-0.342336	0.0704148
HMGB2	grey	-0.210526	-0.122875	0.215909	-0.257728	0.146416	-0.247916	-0.235265
FXR1	grey	0.07699	-0.407311	-0.478397	0.83038	-0.531381	-0.0214242	0.0316889
ITGAM	grey	0.0457757	0.00831828	0.411875	-0.0174215	0.247968	0.0601778	-0.000386185
H2AFJ	grey	-0.111606	-0.196003	0.133844	0.159075	-0.320832	-0.216907	0.201593
ATP6V1B2	grey	-0.39246	-0.00390592	0.183636	-0.475139	0.248576	-0.250255	-0.2628
MSL3P1	grey	-0.0609016	-0.263131	-0.102992	0.317079	0.0819053	0.0690499	-0.281957
PYGL	grey	0.0644106	0.0519458	0.334767	-0.0311717	-0.354982	-0.150299	0.380574
DIAPH1	grey	0.157131	0.630444	0.476909	-0.787256	0.348621	0.138599	0.203512
CORO1A	grey	-0.29075	0.111875	0.289485	-0.312173	0.585556	0.00323118	-0.169158
NCBP2	grey	-0.34789	-0.429758	-0.253503	0.115855	-0.248408	-0.440934	-0.194844
SIL1	grey	0.150808	-0.117187	0.370255	0.304059	-0.181129	-0.179351	0.460426
CLEC1A	grey	0.0199597	0.315905	-0.0790282	-0.598012	0.452753	0.157306	-0.263242
JAM2	grey	-0.296206	-0.460999	-0.59061	0.371702	0.0230326	-0.313328	-0.443396
FAH	grey	0.407475	0.349682	0.449448	-0.266008	0.223235	0.385506	0.114843
SDF2	grey	0.0877232	0.210595	0.471391	-0.234513	0.268452	-0.118389	0.291125
NOMO2	grey	0.0791507	0.248272	0.519077	-0.260527	0.216454	0.105788	0.419887
RHBDF2	grey	0.221305	0.517337	0.567308	-0.706448	0.685181	0.366512	0.0830441
MYO1F	grey	0.309843	0.414603	0.446948	-0.264627	0.3701	0.444355	0.0185856
RAB11A	grey	-0.43071	-0.133555	-0.00549772	-0.3536	0.418911	-0.307673	-0.351715
CIRBP	grey	0.230941	0.514592	-0.0135131	-0.471339	0.201426	0.250935	0.0128512
RSRC2	grey	-0.134983	0.0795709	-0.0727348	-0.248441	0.207635	0.215684	-0.159893
CUX1	grey	0.316468	-0.228067	-0.163057	0.502325	-0.553233	0.255283	-0.0531373
EIF2S2	grey	0.0588573	-0.165118	0.547199	-0.0343497	-0.224451	-0.125438	0.230445
KRT5	grey	0.132271	0.180768	-0.0167488	0.48027	-0.269245	0.366848	0.543855
TNXA	grey	-0.0481406	-0.230795	-0.464386	0.511388	-0.236123	-0.125572	-0.0609326
DDR2	grey	-0.232912	-0.412219	-0.445273	0.794107	-0.544575	-0.0419229	0.0640263
ITPRIP	grey	-0.00946804	0.366729	0.246173	-0.637632	0.432968	0.0204565	-0.116501
HEYL	grey	-0.48865	-0.16586	-0.383824	-0.0609859	-0.264662	-0.43745	-0.12917
WAC	grey	-0.276217	-0.194221	-0.318553	0.0011833	-0.221015	-0.0675611	-0.235515
MTMR11	grey	-0.0480828	0.0163056	0.0492304	0.273009	0.154161	0.179153	-0.0337042
EIF3G	grey	-0.233851	-0.690489	-0.632149	0.642446	-0.617325	-0.366679	-0.258391
ALDH9A1	grey	-0.304863	-0.3381	-0.506688	0.242417	-0.174917	-0.181186	-0.296851
RASSF1	grey	0.0162535	0.541784	0.437279	-0.708575	0.435921	0.12222	0.155284
GNL2	grey	0.0921243	0.200241	-0.0826961	-0.0810867	0.0217589	0.406387	-0.0369156
CBR1	grey	-0.217084	-0.197678	0.180108	0.0541997	0.16972	-0.283866	-0.0382644
HSPB1	grey	-0.207936	-0.535666	-0.148756	0.738433	-0.303956	-0.151745	-0.00158984
SNHG16	grey	0.115077	0.0907832	0.113717	-0.29292	-0.258995	-0.186765	0.246151
GDF15	grey	0.316179	0.617432	0.680958	-0.847693	0.369271	0.275608	0.174713
KPNA2	grey	-0.0664278	-0.152328	0.271252	0.252683	0.127998	-0.0929601	0.187118
BIRC5	grey	0.0226882	-0.173333	0.0697378	0.293729	0.127211	0.0415277	-0.0984486
CLEC4E	grey	-0.272307	-0.037781	0.150035	-0.669893	0.33586	-0.334123	-0.39976
C3	grey	0.258089	0.00153042	-0.13072	0.764566	-0.348626	0.25513	0.426861
HNRNPR	grey	-0.441431	-0.200176	-0.457113	-0.222631	0.147651	-0.282211	-0.563569
ZNF331	grey	0.482183	0.525656	0.431809	-0.422403	0.606052	0.57788	0.0512232
HMGN4	grey	-0.349819	-0.0359179	0.124624	-0.478805	0.242687	-0.450856	-0.0700567
FUCA2	grey	0.017967	-0.221229	0.255621	0.171106	-0.11372	-0.300525	0.0718543
MFAP5	grey	-0.276894	-0.542491	-0.327145	0.761757	-0.429494	-0.221167	-0.0319947
CST3	grey	-0.170687	0.24561	-0.0992828	0.113592	0.185026	0.0696761	0.288108
CD300A	grey	0.153392	0.264487	0.520031	-0.359325	0.519256	0.123179	0.0481031
CLEC3B	grey	0.214969	-0.274846	-0.326961	0.561424	-0.306768	-0.0340249	-0.0207621
USP4	grey	0.33402	0.44049	0.396152	-0.609546	0.592221	0.435845	-0.184871
ALDH6A1	grey	-0.166282	-0.612019	-0.513337	0.495237	-0.431627	-0.454192	-0.325925
C1orf198	grey	-0.287512	-0.155134	-0.147847	0.104271	-0.413014	-0.399372	0.183294
NGFRAP1	grey	-0.387355	-0.618633	-0.438434	0.680016	-0.273083	-0.362918	-0.207683
COQ5	grey	0.0312891	-0.15238	-0.298467	0.242805	-0.385031	-0.271464	0.116773
TUBA1A	grey	0.106888	0.128756	0.0369436	0.188137	-0.309777	-0.127363	0.55337
SPP1	grey	-0.187304	-0.311316	0.15624	0.347559	-0.00701033	-0.265301	0.108395
MXRA5	grey	-0.0784421	-0.12457	-0.335598	0.435346	0.153715	0.0199946	0.0229009
ACAN	grey	-0.364367	-0.670751	-0.462373	0.811307	-0.499962	-0.347739	-0.0780752
RPS4Y1	grey	-0.444121	-0.312687	-0.466587	0.212929	-0.178905	-0.273332	-0.173869
PTGIR	grey	-0.441787	-0.256252	0.00367746	-0.0861389	0.104701	-0.344969	-0.347611
ACAA2	grey	-0.294311	-0.415476	0.0961388	0.0576785	0.289737	-0.251043	-0.431606
RGS1	grey	-0.0967997	0.168602	-0.123762	-0.12575	0.47846	0.0560679	-0.244641
LOC100133331	grey	0.159145	0.320556	0.327745	-0.386244	0.365493	0.340301	-0.0014379
CCT7	grey	0.0740847	-0.266278	0.200948	0.362688	-0.586978	-0.318146	0.484403
GGT1	grey	0.322187	0.280592	0.633831	-0.426306	0.170688	0.0876318	0.135795
LUM	grey	-0.539905	-0.602046	-0.68605	0.436289	0.108425	-0.494843	-0.580989
H3F3A	grey	0.358272	0.328127	0.0413463	-0.222215	-0.0705769	0.170361	0.211447
MKNK2	grey	0.444466	0.139491	0.392415	0.117626	-0.0641819	0.444087	0.264894
ANGPTL4	grey	0.116189	0.332912	0.626167	-0.599297	0.46149	-0.0125786	0.190892
IGFBP6	grey	-0.449698	-0.611476	-0.484215	0.78318	-0.405138	-0.356744	-0.126445
ARHGEF15	grey	0.0634951	0.173714	-0.105191	-0.0722123	0.524631	0.399755	-0.287909
RPL34	grey	-0.315552	-0.585822	-0.727844	0.483659	-0.409702	-0.42715	-0.33335
HRASLS2	grey	0.0124328	0.351913	0.525074	-0.475395	0.465602	0.330534	0.0922091
DYNLL1	grey	0.118304	-0.281683	0.0344664	0.672708	-0.328617	-0.0145204	0.383946
SYTL2	grey	0.0254619	0.292523	-0.265132	0.104484	0.00184751	0.119532	0.237382
NID2	grey	-0.265976	-0.454179	-0.533309	0.642506	-0.0186647	-0.171165	-0.273063
IL1RN	grey	0.167988	0.37998	0.617925	-0.101719	0.226875	0.291825	0.528879
ADIPOR1	grey	0.381187	0.388025	0.090656	-0.355844	0.138676	0.149874	0.156479
DNTTIP2	grey	0.170439	0.185765	0.447904	-0.233601	0.10483	0.156202	0.207898
MKI67	grey	0.062098	0.148696	0.24476	0.103008	0.249747	0.375169	0.042146
LCP1	grey	-0.310013	-0.130449	0.270456	-0.375097	0.215564	-0.349628	-0.181258
IGBP1	grey	0.13114	-0.395977	-0.523387	0.677714	-0.520621	0.00124502	-0.144313
ADM	grey	-0.366765	-0.0714208	0.00588422	-0.359947	0.467446	-0.27173	-0.403387
PCBP2	grey	0.116132	-0.27006	-0.524931	0.606014	-0.511289	0.139943	-0.0231473
FCER1G	grey	-0.168666	0.226259	0.408485	-0.472639	0.4984	-0.0441345	-0.0130112
ITGA7	grey	-0.334813	-0.420235	-0.261992	0.729177	-0.214818	-0.0324389	-0.0447942
PHB	grey	-0.00388813	-0.101567	0.277049	0.0218574	-0.0593245	-0.210762	0.152285
NME1	grey	-0.128078	0.00151119	0.418534	-0.28444	0.143538	-0.170371	0.120013
WLS	grey	0.462022	0.409179	0.221399	0.116456	-0.0742815	0.29664	0.55166
RAC1	grey	0.276731	0.501211	0.250376	-0.129644	0.337876	0.501586	0.332861
S100P	grey	0.190685	0.225533	0.584415	-0.391096	-0.11574	0.0753091	0.329484
SLC6A4	grey	0.18495	-0.0158985	-0.0617656	-0.281046	0.142454	-0.0327808	-0.221598
GK	grey	0.249861	0.574611	0.656888	-0.54222	0.278888	0.441942	0.320739
DNAJB1	grey	-0.0503944	-0.307959	0.0137123	0.604968	-0.0223152	0.100533	0.0778897
PLA2G2A	grey	-0.524889	-0.667292	-0.483656	0.722578	-0.386045	-0.484358	-0.131538
RPA2	grey	-0.148183	-0.513968	-0.490509	0.695629	-0.587543	-0.508125	0.0669133
GPI	grey	-0.26119	-0.41833	-0.099259	0.443635	-0.464024	-0.21212	0.111974
PTPRB	grey	-0.314689	0.0946296	-0.280982	-0.445183	0.43656	-0.0721836	-0.407567
ACTR1A	grey	0.368342	0.153752	0.11465	0.0924885	0.00428999	0.141203	0.26804
LCK	grey	0.114953	0.0429908	0.205472	0.151297	0.228986	0.151929	0.0981945
PTK7	grey	0.353078	0.574312	0.179835	-0.318922	0.520224	0.426777	0.192297
LRRN4	grey	0.0396425	0.46142	0.480978	-0.845394	0.640784	0.159716	-0.0534203
ARFGAP2	grey	0.329321	0.263237	0.475214	-0.316447	0.247754	0.176234	0.132223
FAM118A	grey	0.189845	0.0740966	0.158607	0.227733	0.167241	0.342524	-0.0731021
GABPB1	grey	-0.235067	0.126257	-0.102342	-0.472544	0.365442	-0.235273	-0.280983
HPGD	grey	-0.370252	-0.123473	-0.0749599	-0.638974	0.278038	-0.437459	-0.504859
GAB2	grey	0.491203	0.470991	0.649261	-0.293991	-0.0821713	0.540775	0.42209
HEG1	grey	-0.189365	-0.16293	-0.322097	-0.124528	0.214254	-0.270717	-0.32276
PDE1A	grey	-0.199699	-0.308051	-0.610646	0.562404	-0.481817	-0.11321	-0.120351
GALNT4	grey	0.019827	0.021206	-0.0613396	0.125752	0.106133	0.297195	-0.246203
KARS	grey	-0.127542	-0.41331	-0.297572	0.399296	-0.436269	-0.0542975	-0.0969362
DEFA3	grey	-0.44027	0.0389072	0.158216	-0.602529	0.472037	-0.338077	-0.315806
CD34	grey	-0.268269	-0.440674	-0.644588	0.67685	-0.309008	-0.147003	-0.26364
SLCO4A1	grey	-0.00127403	0.294692	0.397181	-0.751396	0.593106	0.063729	-0.0935284
MYD88	grey	0.12366	0.156682	0.134028	-0.232019	0.381197	0.033108	-0.145636
DPP3	grey	0.288723	0.500353	0.583469	-0.511438	0.4577	0.231647	0.253381
SERPINH1	grey	-0.159527	-0.417074	-0.221112	0.725046	-0.10064	-0.0339048	-0.0376731
MGLL	grey	0.334842	0.114986	0.633679	-0.0829451	-0.266885	0.160854	0.411366
FAP	grey	0.104151	-0.155796	-0.208158	0.374082	-0.367344	-0.101297	0.100386
SNHG5	grey	-0.0116041	-0.205508	-0.20809	0.385022	-0.336324	-0.0185581	0.12908
HNRNPM	grey	-0.304579	-0.210696	0.112131	-0.048558	0.041519	-0.292031	-0.100191
COL2A1	grey	-0.168461	-0.425354	-0.280555	0.503177	-0.366739	-0.119303	0.0290174
MDK	grey	0.121502	0.320042	0.00681331	-0.146278	0.246039	0.190869	0.0896599
RASSF2	grey	-0.365104	0.232334	0.0344432	-0.424094	0.303576	-0.221379	0.0580027
THBS2	grey	0.108595	-0.165234	-0.0457343	0.628886	-0.418169	-0.163889	0.391669
HSP90B1	grey	-0.104402	-0.347174	0.0782302	0.509216	-0.345907	-0.23709	0.256284
GPR146	grey	0.339863	-0.129074	-0.281218	0.395093	-0.346189	0.0727867	-0.0292882
CYP51A1	grey	0.0832139	-0.204939	0.504428	-0.00171862	-0.0653272	-0.140354	0.123578
VCL	grey	-0.178516	-0.341428	-0.0351243	0.224871	-0.349404	-0.50117	0.0634019
ACTG2	grey	-0.527431	-0.563604	-0.353954	0.472427	-0.341331	-0.485832	-0.167654
NEDD9	grey	0.167434	0.513447	0.411229	-0.907888	0.424831	0.142783	-0.0432984
PSMD13	grey	0.248432	0.363583	0.646929	-0.54447	0.104437	0.0281036	0.386259
PI16	grey	-0.387396	-0.588675	-0.328866	0.675385	-0.335556	-0.382024	-0.120236
FDPS	grey	0.49603	0.217308	0.566177	0.0253168	0.083945	0.389919	0.295519
HBG1	grey	0.0427396	0.0611459	-0.33808	-0.145748	0.0977986	-0.0154111	-0.166359
ECHS1	grey	0.392054	-0.0250703	0.329556	0.211022	-0.242267	0.213919	0.251581
NCF4	grey	0.123145	0.346793	0.648727	-0.378127	0.354981	0.252325	0.112357
TRIB3	grey	-0.229836	0.266246	0.289213	-0.762214	0.407463	-0.0651136	-0.215987
AQP9	grey	-0.135338	0.0736587	0.492042	-0.51445	0.0865651	-0.305188	0.147759
C5AR1	grey	0.296124	0.224162	0.364593	-0.0700507	0.114663	0.150319	0.189151
ANXA3	grey	-0.117659	-0.0829658	0.39682	-0.545069	0.395232	-0.156379	-0.37848
C19orf10	grey	-0.303409	-0.250105	0.197868	-0.0342955	0.0182817	-0.488526	0.0636255
PODN	grey	-0.172479	-0.484159	-0.530377	0.746321	-0.330892	-0.264688	-0.171362
APOE	grey	0.33805	0.396742	-0.0801097	0.187404	0.0857739	0.434028	0.279569
OPHN1	grey	-0.267734	0.192543	-0.36681	-0.297048	0.310884	0.144299	-0.274101
BCHE	grey	-0.301984	-0.16708	-0.274852	0.0828278	0.0332415	-0.290304	-0.331043
PXDN	grey	0.1547	0.307478	0.307766	-0.356328	0.282971	-0.0486752	0.2214
TNXB	grey	-0.304263	-0.287451	-0.43837	0.577568	-0.324639	-0.0944016	0.0119822
DNAJA3	grey	0.374057	0.349621	0.330019	-0.264978	0.0932891	0.435371	0.285727
NFE2L2	grey	-0.118979	0.309659	-0.0911909	-0.176166	0.224181	0.0968873	0.187497
SH3PXD2A	grey	-0.197289	-0.10616	-0.458624	0.00064852	0.00698447	0.119229	-0.477883
C1orf151-NBL1	grey	-0.0772276	-0.043017	-0.509253	0.344617	0.0544437	0.106186	-0.136296
CHMP6	grey	-0.0373019	0.398668	0.200561	-0.781607	0.531661	-0.0157967	-0.122717
SVIL	grey	-0.0936278	-0.22291	-0.0681818	0.377877	-0.40337	0.016858	-0.0294171
PHB2	grey	0.204896	-0.0624792	-0.0354175	0.428946	-0.410956	0.0222171	0.354309
ADCY3	grey	-0.365211	-0.265406	-0.306548	0.291182	-0.0581091	-0.122865	-0.223601
EIF3D	grey	0.0184037	-0.194721	-0.25859	0.0776188	-0.510857	-0.268803	0.0843661
HPS1	grey	0.468197	0.516905	0.33685	-0.357662	0.311665	0.519671	0.0524561
GTF2IP1	grey	-0.124206	-0.196922	-0.482203	0.35094	-0.285233	0.183697	-0.158096
TNFRSF1A	grey	0.261892	0.544338	0.482152	-0.519752	0.438353	0.10066	0.343619
OSM	grey	0.305545	0.278956	0.348948	-0.117945	0.231484	0.203812	0.123744
AGER	grey	0.00659158	0.00221884	0.603846	-0.397576	0.120144	-0.152713	0.113414
IGLL5	grey	-0.26285	-0.287766	-0.22046	0.46969	0.0750727	-0.188374	-0.0304983
SIGLEC1	grey	-0.0449224	0.122638	0.235139	-0.115298	0.661761	0.316557	-0.261561
MGP	grey	-0.517026	-0.729628	-0.698154	0.789751	-0.502579	-0.560032	-0.238965
CCDC144A	grey	0.0117373	0.349551	0.15704	-0.485428	0.303766	0.240866	-0.107039
PODXL	grey	-0.157475	0.177332	-0.0461117	-0.708369	0.519188	-0.146702	-0.39241
FBXL5	grey	0.2673	0.36379	0.166129	-0.477166	0.102743	0.0370998	0.0966059
ITGB2	grey	0.0993913	0.122921	0.399402	-0.00296099	0.239954	0.0997223	0.116592
GIMAP6	grey	-0.178255	-0.198073	-0.228071	-0.277521	0.325299	-0.391733	-0.479526
AREG	grey	0.426301	0.581769	0.684206	-0.463209	0.525707	0.380558	0.389749
RPL36A-HNRNPH2	grey	0.0929777	0.045414	0.211625	-0.104807	0.212411	-0.215124	0.152828
MMP1	grey	0.230044	0.170491	0.481759	0.0862477	-0.133408	0.0216009	0.644462
IL18RAP	grey	-0.245117	0.195824	0.176532	-0.703276	0.390323	-0.217995	-0.162701
AAAS	grey	0.259704	0.10153	-0.00210992	0.163729	0.117438	0.345992	-0.0344244
PAM	grey	-0.203333	-0.490234	-0.280032	0.600695	-0.620343	-0.549793	0.139449
CCL18	grey	0.0120859	0.0162546	0.0681855	0.349361	-0.0378966	0.012245	0.257973
F13A1	grey	-0.155679	-0.552684	-0.197983	0.429619	-0.41451	-0.305994	-0.319732
XPO6	grey	0.183243	0.666237	0.518129	-0.77701	0.41529	0.303099	0.162942
OGN	grey	-0.491812	-0.675538	-0.703127	0.753279	-0.419779	-0.481606	-0.3034
DUSP3	grey	-0.317119	-0.332882	0.0853376	-0.0457512	-0.103549	-0.228262	-0.341947
GPR97	grey	-0.178477	0.251378	0.245169	-0.709063	0.308113	-0.204299	-0.113177
BCR	grey	0.13554	0.363349	0.365798	-0.366952	0.0226013	0.314499	0.267227
DBI	grey	0.317448	-0.222294	-0.116581	0.546105	-0.279009	0.146508	0.144206
ITPKB	grey	0.196044	0.365118	0.327332	-0.266881	0.137677	0.0481725	0.278127
PRPF8	grey	0.276594	0.216949	0.305419	-0.37894	0.437989	0.17016	-0.110544
CDR1	grey	-0.492477	-0.687853	-0.747551	0.503083	-0.286986	-0.39712	-0.52585
FBLN2	grey	-0.211659	-0.283908	-0.219816	0.69715	-0.121181	-0.11485	0.121171
ROBO4	grey	0.143086	0.426217	0.0776373	-0.67574	0.393911	0.077051	-0.101571
THBS1	grey	-0.0427119	0.30451	0.252021	-0.533318	0.162188	-0.0663439	0.085335
PKHD1L1	grey	-0.202723	0.0502877	-0.24463	-0.236351	0.190319	0.0811681	-0.236791
FILIP1L	grey	-0.231024	-0.499889	-0.511525	0.681609	-0.254937	-0.118557	-0.368372
RNH1	grey	-0.0243834	0.104211	0.431488	-0.275336	0.238791	-0.204264	0.129153
TCEAL3	grey	-0.357551	-0.33374	-0.247305	0.18044	-0.525283	-0.470771	-0.0378278
GPC3	grey	-0.44106	-0.415024	-0.392998	-0.100268	-0.047626	-0.555978	-0.524248
CIAPIN1	grey	0.38453	0.0442488	0.234189	0.201717	-0.4068	-0.0144912	0.49864
HILPDA	grey	-0.0357143	0.214264	0.332677	-0.283679	0.438826	0.0722063	0.00949424
FPR2	grey	0.268528	0.476411	0.585711	-0.686879	0.207926	0.069928	0.254308
LOC643406	grey	-0.1916	0.253369	-0.262911	-0.361102	0.320484	0.223841	-0.251216
ALAS2	grey	0.160192	0.274318	-0.0916546	-0.183813	0.0928933	0.112897	0.0702552
DCN	grey	-0.613996	-0.828261	-0.70837	0.670622	-0.25491	-0.641115	-0.477128
ABCC8	grey	0.11935	0.578703	0.505481	-0.63797	0.441966	0.198281	0.372716
NARS	grey	-0.0724944	-0.276491	0.425667	-0.066743	-0.174404	-0.473729	0.170864
COL1A2	grey	-0.190642	-0.350269	-0.444625	0.735595	-0.189168	-0.205107	0.0137431
COL12A1	grey	-0.183562	-0.0586683	-0.154891	0.330629	-0.178103	-0.0890318	0.183467
ABLIM1	grey	-0.149056	-0.57718	-0.150792	0.429065	-0.454562	-0.207706	-0.20352
RCN3	grey	-0.0403856	-0.145041	-0.0521269	0.612353	0.00207045	0.112905	0.130747
DBNL	grey	-0.0229975	0.287613	0.367603	-0.25012	0.24114	-0.124079	0.306001
CXCL14	grey	0.222392	-0.0966633	0.103395	0.627224	-0.224769	0.120606	0.369988
MBNL2	grey	0.09786	0.0125651	-0.00292167	0.205878	-0.0807066	0.433564	-0.0878737
CD4	grey	-0.137338	0.0336374	-0.463541	0.363472	0.037866	0.0255225	0.00025191
ITLN1	grey	0.00536956	-0.100155	-0.232633	-0.158935	0.183097	-0.00824505	-0.401215
JAM3	grey	-0.13802	-0.315055	-0.253709	0.441769	-0.41276	-0.348176	0.142517
FLYWCH1	grey	0.116027	0.430421	0.109923	-0.473665	0.480761	0.196401	-0.18596
LOC286437	grey	-0.318231	0.0980918	-0.39845	-0.227228	0.2865	0.13128	-0.382549
SLC25A5	grey	-0.246029	-0.445842	-0.0247294	-0.125833	-0.278241	-0.453938	-0.291908
FAS	grey	-0.117181	0.157215	0.351241	-0.478309	0.504675	-0.0176525	-0.202349
DCAF12	grey	0.098837	0.0815004	-0.190937	-0.0159554	-0.163882	-0.0813477	0.150658
RIPK2	grey	-0.33511	0.224757	-0.279918	-0.320519	0.343667	0.168831	-0.258256
GSN	grey	-0.144295	-0.430349	-0.300336	0.851598	-0.585322	-0.242878	0.245229
HSPA6	grey	-0.000661482	-0.225962	0.11384	0.568537	-0.0962086	0.12653	0.210169
PHC2	grey	0.0743026	0.477906	0.449146	-0.814907	0.474654	0.176856	-0.00560565
RUVBL1	grey	0.239874	-0.0118681	0.425685	0.135538	-0.27167	-0.105768	0.545493
CDC42EP2	grey	-0.155931	0.0332916	0.00516701	-0.528054	0.26753	-0.23129	-0.376695
ZDHHC19	grey	-0.208796	0.20475	0.200246	-0.578724	0.248986	-0.127944	-0.11415
MRC2	grey	0.129306	0.281967	-0.243629	0.362443	0.234808	0.462241	0.1051
GBP2	grey	-0.408471	-0.01909	-0.438052	0.044206	0.473657	0.116681	-0.384744
TIE1	grey	-0.0173339	0.157328	-0.304189	-0.0517144	0.318304	0.229905	-0.189105
PARP2	grey	-0.156703	0.065573	-0.442459	-0.0994293	-0.00832328	0.0912351	-0.301813
PRUNE2	grey	-0.325191	-0.547224	-0.342072	0.673928	-0.591917	-0.576751	0.0875117
SPCS1	grey	-0.211622	0.0121154	0.0438886	-0.304418	0.00223565	-0.399957	0.161217
PRR4	grey	-0.126146	-0.487977	-0.321034	0.650116	-0.508288	-0.127763	0.0825486
MFSD1	grey	0.172944	0.381471	0.304957	-0.102914	0.268521	0.0983746	0.29377
LASP1	grey	0.213764	0.215565	0.102425	0.134031	-0.165626	0.28735	0.204773
KRT6A	grey	0.127202	-0.172996	0.446657	0.292325	0.0306928	0.0771011	0.204641
CTGF	grey	-0.278741	-0.366254	-0.428748	0.453972	-0.510505	-0.432666	0.035643
CLK1	grey	-0.379975	-0.370908	-0.562843	0.408991	-0.151253	-0.0604629	-0.311987
TNFAIP1	grey	0.319293	0.358764	0.191031	-0.407465	0.24615	0.15736	0.0904515
HSD3B7	grey	0.078501	0.133324	0.0667277	0.234462	0.398181	0.330599	-0.0477064
ACE	grey	-0.0653908	-0.105521	-0.486164	0.328882	0.260413	0.0672942	-0.370877
MRPL3	grey	0.280399	0.0499613	0.345368	-0.173752	-0.0560508	-0.0348855	0.188184
AHSA1	grey	0.0975434	-0.360226	0.195417	0.584857	-0.392426	-0.0922114	0.333952
GPR183	grey	0.172308	0.287928	0.186404	-0.324111	0.344286	0.0129983	0.00341528
MUL1	grey	0.233013	0.221873	0.344202	-0.222203	-0.0254974	-0.11316	0.293048
CYP27A1	grey	0.0858373	-0.0111224	-0.315762	0.379497	-0.255356	0.312243	-0.107226
XPO1	grey	0.122092	-0.197368	0.109555	0.379639	-0.220691	0.261206	0.00555886
IDI1	grey	0.178656	-0.166325	0.463841	-0.0726017	0.0620389	-0.00176645	-0.127684
TUBG1	grey	-0.293209	-0.0638984	0.0451599	-0.0943564	0.114813	-0.280021	0.00766743
PRSS23	grey	-0.120133	-0.184991	-0.268592	0.351127	-0.278239	-0.432554	0.226784
C1QB	grey	0.152341	0.0554095	0.207842	0.263008	0.00876998	0.0359011	0.254129
IL7R	grey	0.101966	-0.118852	0.0128208	-0.130823	0.0667958	-0.136641	-0.0532543
COPB1	grey	0.0183838	-0.239234	0.135755	0.369667	-0.39418	-0.145259	0.21004
CACYBP	grey	-0.242759	-0.665504	-0.18082	0.733257	-0.382201	-0.288113	-0.0356772
JAK1	grey	-0.219798	0.093713	-0.462357	0.0863141	-0.103693	0.123413	-0.103953
GPER	grey	-0.168393	-0.550715	-0.471666	0.73753	-0.295882	-0.185134	-0.23775
DAP	grey	0.0674468	0.247586	-0.280116	0.0648723	-0.167726	0.275194	0.123562
COL6A3	grey	-0.155995	0.12781	-0.226182	0.18241	0.545878	0.230088	-0.119891
MARS	grey	0.00520724	0.345287	0.58081	-0.335233	0.345608	-0.0138089	0.365882
COL5A1	grey	0.272454	0.247632	-0.113009	0.458983	0.0705024	0.418915	0.365964
LPAR1	grey	-0.302387	-0.419738	-0.204823	0.272349	-0.375116	-0.268412	-0.116941
PDIA4	grey	0.0170978	-0.160774	0.315403	0.318639	-0.211348	-0.247097	0.447771
ATP5E	grey	0.106073	-0.391842	-0.0344265	0.271829	-0.409138	-0.271951	0.0522872
CDH5	grey	-0.161426	0.196584	-0.293399	-0.435709	0.366581	-0.146258	-0.244684
GSTT1	grey	0.388432	0.0963955	0.508705	-0.248491	-0.11826	0.0763971	0.271216
DPYSL3	grey	-0.512623	-0.711576	-0.682831	0.583089	-0.450327	-0.427926	-0.402869
FRAS1	grey	-0.0992404	0.204584	-0.190369	-0.202247	0.526506	0.44692	-0.4757
TLN1	grey	-0.295033	-0.200519	-0.0726083	0.152868	-0.166557	-0.125432	-0.157967
SHC1	grey	-0.234528	0.349513	-0.0617541	-0.261212	0.308873	0.197191	-0.0560513
SMC3	grey	-0.191644	-0.29911	-0.306237	-0.0152632	-0.133639	-0.0769512	-0.430072
TRUB2	grey	0.505931	0.678737	0.408056	-0.6067	0.345519	0.456322	0.241993
FIGF	grey	-0.298068	-0.385705	-0.520583	0.192328	-0.154102	-0.511659	-0.358309
PLIN2	grey	-0.273956	-0.11434	0.324817	-0.539467	0.266705	-0.299689	-0.340006
ABHD2	grey	0.437575	0.215094	0.544808	-0.185337	-0.344632	-0.0318532	0.541641
TRIP12	grey	0.293761	0.254627	-0.0826139	-0.00647692	-0.326147	0.279101	0.238556
CHI3L1	grey	0.317731	0.169715	0.443202	-0.170892	0.000114149	0.195044	0.325068
BCAP29	grey	-0.290818	0.0494063	-0.191108	-0.193469	0.218383	-0.179356	-0.194635
ECE1	grey	-0.0245155	0.272641	0.202636	-0.496391	0.514005	0.00166378	-0.0510294
IER3	grey	-0.00208766	0.577884	0.284633	-0.381921	0.617955	0.384891	0.130857
NTM	grey	-0.0105273	-0.099027	-0.0175727	-0.043613	0.165508	-0.160751	-0.0891482
THY1	grey	-0.267831	-0.353179	-0.52551	0.756075	-0.278361	-0.217133	0.0495558
EIF2B2	grey	0.00161793	-0.344129	-0.344478	0.326466	-0.599805	-0.282223	-0.00358207
CSNK2B	grey	-0.0312673	0.0546938	-0.45897	0.175878	-0.397419	0.0550962	0.0422711
BAG3	grey	-0.000637537	-0.323715	0.0706474	0.595511	-0.246102	0.0756455	0.178756
NET1	grey	-0.26697	-0.19964	-0.27229	0.248575	-0.231895	0.0125757	-0.119117
SURF4	grey	-0.0049262	-0.0232758	0.433	-0.0421213	-0.156076	-0.366651	0.48434
MDH2	grey	0.0673285	-0.118859	0.333785	-0.237683	-0.409564	-0.31675	0.127183
TPD52L1	grey	0.18663	-0.187666	-0.150384	0.739037	-0.515398	0.119139	0.382121
APEX1	grey	-0.0356076	-0.103293	-0.385832	0.0311788	-0.418525	-0.0795895	-0.229672
MCTP2	grey	-0.0794625	0.474554	0.159578	-0.649444	0.422232	0.170338	-0.0236613
MRC1	grey	0.295871	0.0548538	0.279726	0.40874	-0.420587	0.0624091	0.566779
NNMT	grey	-0.451783	-0.387698	-0.28916	0.336344	-0.0887125	-0.374882	-0.149983
ABCC9	grey	-0.18411	0.18441	-0.260007	-0.262837	0.270372	0.205544	-0.218458
HERC1	grey	0.00417766	0.130835	-0.385346	0.171517	0.118138	0.426689	-0.117463
EMCN	grey	-0.316879	-0.380023	-0.620301	0.187105	-0.077148	-0.305052	-0.458663
COPB2	grey	0.108288	-0.15973	0.477214	0.0676369	-0.0787444	-0.186298	0.259329
PRR13	grey	-0.0452796	0.0415122	0.23812	-0.560509	-0.0924834	-0.363404	-0.0741554
TSIX	grey	-0.251896	0.0975325	-0.266758	-0.338193	0.248815	0.00394301	-0.288921
GSTM1	grey	0.354293	0.257254	0.23932	-0.237706	0.452666	0.358468	-0.0453952
ISLR	grey	-0.374818	-0.582836	-0.682033	0.768413	-0.236208	-0.412316	-0.20734
POSTN	grey	-0.209223	-0.291989	-0.671471	0.588318	-0.258643	-0.301366	0.00544243
LOC646214	grey	-0.161292	0.248549	-0.238149	-0.359607	0.308207	0.245832	-0.249534
IARS	grey	-0.0710412	0.238886	0.41178	-0.458597	-0.0332279	-0.0357344	0.165683
EVI2B	grey	-0.110242	-0.230696	-0.0888267	0.0511415	0.0310859	-0.097595	-0.304074
F2R	grey	-0.18199	0.0376632	-0.289767	-0.0806164	0.0812789	-0.289512	-0.0819953
FCGR3B	grey	-0.283321	-0.070451	0.181312	-0.489898	0.228043	-0.371333	-0.283021
HIST2H2AA3	grey	0.132961	0.395078	0.403136	-0.697512	0.420445	0.151569	-0.0640123
GLRX	grey	-0.156568	-0.000888083	0.377154	-0.40577	0.167771	-0.0737515	-0.124546
TMED10	grey	-0.0727904	-0.14661	0.239762	0.237562	-0.422649	-0.345911	0.521952
PCDH17	grey	0.27257	0.344876	0.0566694	-0.473874	0.180969	0.139713	-0.0268406
YARS	grey	-0.0432471	0.18439	0.504309	-0.34537	0.0491209	0.00962157	0.204752
RPL37A	grey	-0.0506085	-0.581482	-0.411804	0.505929	-0.630071	-0.387259	-0.0799014
DLC1	grey	0.0718255	0.339603	-0.00425306	-0.552682	0.308574	0.250888	-0.300499
SNHG1	grey	-0.406245	-0.0773447	-0.394219	-0.161411	0.171711	-0.156828	-0.437851
RBM39	grey	-0.263893	-0.384844	-0.344069	0.471468	0.104213	-0.0957747	-0.340247
MKRN1	grey	-0.207179	-0.0925718	-0.374132	-0.120551	-0.097997	-0.128793	-0.25089
ANXA7	grey	-0.103584	-0.374982	-0.0127986	0.215115	-0.535136	-0.431223	0.0473286
IL18R1	grey	-0.233066	0.112922	0.105164	-0.766051	0.476495	-0.223119	-0.346081
CYBRD1	grey	-0.387679	-0.634923	-0.702483	0.663831	-0.659943	-0.52878	-0.230544
TCN2	grey	-0.331207	-0.116515	0.10655	-0.00693897	0.160671	-0.293305	-0.0580879
ITIH4	grey	0.383842	0.397415	0.251455	-0.0251993	0.0366837	0.371237	0.207724
STEAP1	grey	-0.290464	-0.275121	-0.328617	0.476722	0.00421408	-0.263166	0.0766404
C22orf28	grey	0.176111	0.102514	0.17041	-0.167775	-0.205215	-0.236733	0.313263
UGGT1	grey	0.0314797	0.320669	0.1142	-0.172521	0.41952	0.399022	0.0185904
TMEM204	grey	-0.231504	0.244157	-0.29817	-0.455258	0.402753	-0.133461	-0.276164
SSH2	grey	0.266065	0.58799	0.522929	-0.738165	0.546744	0.476633	0.137553
CDH13	grey	-0.504088	-0.544707	-0.28005	0.402162	-0.429531	-0.479855	-0.213841
SLC44A2	grey	-0.020184	0.150685	0.100357	-0.356455	-0.168515	-0.26605	0.191556
COL15A1	grey	-0.253009	-0.0108009	0.0511911	0.193079	0.0677404	-0.125597	0.178828
PCMT1	grey	-0.211798	-0.411745	0.144853	0.380202	-0.423564	-0.440147	0.24317
COPG1	grey	-0.0825657	-0.224385	-0.055143	0.187284	-0.40326	-0.212434	0.0263393
HSD17B4	grey	0.0288363	-0.254143	0.464297	0.135218	-0.127185	-0.281994	0.18193
ADAMTS9	grey	-0.12434	0.465281	0.12737	-0.54744	0.380648	0.171266	0.188099
SCRG1	grey	-0.396836	-0.646826	-0.503856	0.868989	-0.559715	-0.343304	-0.0467313
DNAJC3	grey	-0.034832	-0.303968	0.118851	0.311442	-0.450098	-0.438758	0.288109
VPS39	grey	0.42481	0.202478	0.0362014	0.0565608	0.0609598	0.169269	0.0987446
MORF4L2	grey	-0.294375	-0.411665	0.0998193	0.281999	-0.333713	-0.415968	0.206766
MPP1	grey	-0.127203	0.164058	-0.283858	-0.40203	0.342614	-0.0488768	-0.383511
SMN2	grey	-0.0221513	0.0173373	-0.143124	0.329361	-0.294252	0.00585047	0.292933
RGCC	grey	-0.164474	0.155842	-0.070261	-0.677919	0.434953	-0.130561	-0.434387
GABARAPL1	grey	-0.11778	-0.216109	-0.020692	-0.198054	-0.26097	-0.384813	-0.19608
TXNDC5	grey	0.199623	0.183445	0.224093	0.272859	0.0533021	0.100961	0.544285
CCL2	grey	-0.381827	0.0533473	-0.0271585	-0.203878	0.590781	-0.00451553	-0.246344
RAN	grey	-0.267525	-0.229421	0.197491	-0.0604498	-0.211397	-0.433287	0.166735
CHAC1	grey	-0.200376	-0.250698	0.133997	-0.0388402	-0.121964	-0.143552	-0.146503
TAX1BP1	grey	-0.251888	-0.583772	-0.136747	0.349357	-0.576654	-0.411551	-0.121167
MOXD1	grey	-0.201008	-0.221992	-0.66526	0.315185	-0.146199	-0.202242	-0.213447
PTPRS	grey	0.207726	-0.0631239	-0.479454	0.624113	-0.384238	0.276548	0.0321155
DOCK9	grey	0.239127	0.398691	0.255069	-0.581045	0.346516	0.361385	-0.0199398
RBP4	grey	-0.347197	-0.617817	-0.456031	0.569068	-0.565821	-0.354734	-0.100127
S100A4	grey	-0.401937	-0.585969	-0.35438	0.588784	-0.413214	-0.490242	-0.0641443
SDPR	grey	-0.227581	-0.114659	-0.247133	-0.438375	0.0588731	-0.308304	-0.494863
RPS20	grey	-0.145483	-0.394343	-0.595093	0.299466	-0.357477	-0.28907	-0.258358
LAMB1	grey	-0.0612425	0.15641	-0.20656	-0.326907	0.243334	0.163238	-0.382095
CLIC3	grey	0.409865	-0.0814683	0.252458	0.204141	-0.21642	0.0620764	0.162394
CTSL1	grey	-0.39126	0.0497524	0.187438	-0.321814	0.506551	-0.222715	-0.10564
ANAPC16	grey	-0.234982	-0.535797	-0.466984	0.253844	-0.447527	-0.27215	-0.453042
UBA52	grey	-0.0309339	-0.48717	-0.548206	0.537477	-0.60561	-0.285581	-0.0990309
CXCL9	grey	-0.227912	0.0561285	-0.171656	-0.193474	0.475593	0.117528	-0.437647
LTF	grey	-0.118468	-0.344932	-0.158129	0.345252	-0.501544	-0.271327	0.119305
WBP2	grey	-0.0628786	-0.242479	0.0235067	-0.263703	-0.038748	-0.109001	-0.404461
UBXN1	grey	-0.148688	-0.232265	-0.45163	0.0818804	-0.110869	-0.100332	-0.283424
DKK1	grey	-0.0317571	0.168981	0.453574	-0.254825	0.434849	0.0945852	0.230454
PTAFR	grey	0.0215388	0.261144	0.277168	-0.088484	0.399502	0.199636	0.0728205
FSTL3	grey	0.139598	0.373267	0.548087	-0.502026	0.254041	0.268233	0.172959
FCN3	grey	0.078246	0.00936238	-0.122862	-0.335227	0.176585	-0.23013	-0.18392
CGN	grey	0.571845	0.668958	0.686516	-0.623674	0.36416	0.458116	0.380866
VIPR1	grey	0.325726	0.448396	0.256178	-0.664173	0.448593	0.281489	-0.0310545
TXN	grey	-0.0865225	0.0804087	0.482596	-0.45421	0.0603164	-0.158841	0.134038
ANKRD1	grey	0.0999918	-0.00168224	0.348791	-0.322087	0.0719467	-0.0572513	-0.126013
PTGS1	grey	-0.00495922	-0.250797	-0.515271	0.557331	-0.470474	0.0154091	-0.0329501
CA1	grey	0.170865	0.251899	-0.139947	-0.256101	-0.0887931	0.0461689	0.00754964
CEP112	grey	-0.200747	-0.336124	-0.487766	0.360491	-0.17873	0.0700138	-0.354455
NPL	grey	0.109895	-0.000234889	0.0608919	0.0588759	0.157227	0.101349	-0.164741
NCOA4	grey	0.0568715	-0.162407	-0.231363	0.0141367	-0.305964	-0.24715	-0.13365
AHSP	grey	0.102312	0.275453	-0.254476	-0.226574	0.00305407	0.138482	-0.0805641
EXOC6	grey	0.187509	0.575001	0.0824194	-0.580589	0.446093	0.310503	0.0527745
FSTL1	grey	-0.474511	-0.681556	-0.609478	0.795864	-0.408563	-0.500124	-0.132968
CXCR4	grey	-0.278131	-0.0383931	0.0164373	-0.257952	0.447088	-0.150858	-0.414969
CCNI	grey	-0.170805	-0.548479	-0.62735	0.504309	-0.658584	-0.294076	-0.251861
NOSTRIN	grey	-0.0387317	0.133234	-0.0568601	-0.542347	0.34211	0.0569329	-0.280213
FAHD1	grey	0.450874	0.218598	0.179778	-0.0303489	0.0143597	0.208927	0.265912
COL1A1	grey	0.223578	0.191535	-0.111531	0.440001	0.137141	0.313648	0.294311
ANKRD6	grey	0.160358	0.21934	-0.215839	0.0270721	0.182601	0.227749	-0.167487
EPB42	grey	0.0243386	0.136737	-0.189653	-0.108052	-0.277225	-0.0947325	0.0994914
IL24	grey	-0.321287	-0.0754175	0.134968	-0.603657	0.0913571	-0.377963	-0.336972
MLF1	grey	-0.203331	-0.0145143	0.0670508	-0.0236367	-0.231848	-0.114732	0.275178
ID1	grey	0.0540536	0.279497	-0.0548528	-0.547545	0.242898	-0.111132	-0.114041
CAPN1	grey	0.261958	0.258022	0.544502	0.0324592	0.179998	0.10103	0.554101
SARS	grey	-0.0101825	-0.32935	0.190872	-0.139629	-0.0498042	-0.251765	-0.331543
RPS21	grey	0.00333145	-0.545426	-0.241844	0.567828	-0.698584	-0.39554	0.0993216
PDGFRB	grey	-0.514277	-0.22844	-0.625578	0.202531	-0.0164506	-0.190132	-0.422562
RDX	grey	-0.123531	-0.247754	-0.391745	0.161152	0.0184886	0.0880799	-0.411437
SEMA3G	grey	0.305782	-0.0751214	-0.068598	0.211678	-0.125638	-0.0830081	0.144186
DEFA1B	grey	0.0861915	0.451977	0.437413	-0.581753	0.303625	0.0726604	0.171513
RCAN1	grey	-0.522732	-0.229739	-0.284335	-0.310649	0.265558	-0.472498	-0.490467
TALDO1	grey	0.259858	0.129499	0.396748	-0.420734	-0.0192743	-0.100563	0.176439
RBP7	grey	-0.518385	-0.363697	-0.617218	0.34312	-0.231155	-0.311053	-0.291315
AIF1L	grey	-0.484706	-0.222095	-0.465104	0.0743639	-0.0636315	-0.302955	-0.309344
ITGA2	grey	0.0307953	0.580159	0.246279	-0.650837	0.44098	0.209999	0.0768392
SLC25A39	grey	0.499284	0.388983	0.0373965	-0.10684	0.0705417	0.383993	0.207233
PSMA5	grey	0.0401444	0.443177	0.53298	-0.575282	0.303891	-0.0145186	0.376638
CNOT2	grey	-0.108323	-0.235962	-0.448252	0.0136253	-0.14147	0.0100422	-0.432176
C20orf112	grey	0.46789	0.445761	0.207255	-0.38375	0.347745	0.394066	0.0747
GADD45B	grey	-0.149739	0.447851	0.296144	-0.47383	0.464434	0.0067484	0.140946
TCTN3	grey	-0.315524	-0.311253	-0.148882	-0.0360347	0.157913	-0.439873	-0.32121
FPR1	grey	-0.0789419	0.0523035	0.453534	-0.350748	0.0820938	-0.235543	0.139462
FCGR2A	grey	-0.0874598	0.224076	0.322712	-0.411298	0.262166	-0.0566233	0.00402902
C6orf89	grey	0.361601	-0.203965	-0.00487839	0.338932	-0.556759	-0.0314219	0.120007
CTNNA1	grey	0.0240373	-0.366252	0.263602	0.317547	-0.524379	-0.407835	0.35808
OLFM4	grey	-0.381003	-0.228171	-0.038335	-0.183525	0.0254762	-0.361565	-0.331335
FMO3	grey	0.0843358	0.115081	-0.135901	-0.276281	0.0511794	0.185079	-0.191209
DDX3Y	grey	-0.441554	-0.14098	-0.305921	0.0677545	-0.0686838	-0.229157	-0.023916
TMEM43	grey	-0.223554	-0.386275	0.000893988	0.248437	-0.188807	-0.34453	-0.202604
TBL1XR1	grey	-0.176179	-0.175764	-0.305862	0.135013	-0.178114	-0.0999984	-0.289466
SCARA3	grey	-0.247659	0.0623463	-0.429383	0.269495	-0.0251165	-0.0257334	-0.0451968
HEY1	grey	-0.126514	-0.121611	-0.484663	0.0527191	-0.0623273	-0.218986	-0.270942
ADAP2	grey	0.172681	0.332016	0.176506	-0.114859	0.522012	0.470334	-0.156791
HSPA7	grey	-0.0393794	-0.191096	-0.0413326	0.59205	0.000811953	0.235158	0.102193
SULF1	grey	0.00820271	-0.20885	-0.347317	0.838992	-0.463775	0.0894112	0.246767
LPL	grey	-0.270831	-0.066118	0.0766406	-0.573827	0.0991885	-0.386445	-0.296465
MRPS6	grey	0.0377004	-0.492104	-0.218833	0.850421	-0.678231	-0.162863	0.263266
BCL6B	grey	0.179671	0.362347	-0.0256898	-0.487903	0.149243	0.133838	-0.0872997
MARCO	grey	0.149125	0.00567395	0.189457	0.267766	-0.206824	-0.0715988	0.359809
IGFBP3	grey	-0.0360488	-0.181507	-0.124235	0.638369	-0.502277	-0.0193701	0.369227
C1QA	grey	0.303973	0.329977	0.414875	0.140753	0.18298	0.385951	0.399549
COL11A1	grey	-0.109974	-0.343607	-0.220007	0.43619	-0.36569	-0.0891669	0.116889
CCT6A	grey	0.180448	-0.468827	0.0498605	0.479916	-0.490751	-0.193859	0.0978776
ITGB5	grey	-0.282429	-0.349955	-0.111583	0.463093	-0.452039	-0.32737	0.135144
SAT1	grey	0.45941	0.702376	0.66668	-0.691946	0.344363	0.494253	0.306458
COX5A	grey	0.0325478	-0.157467	0.22755	-0.110353	-0.497357	-0.287731	0.213702
LAMA2	grey	-0.0987573	-0.0401528	-0.524763	0.355154	0.0308463	0.21306	-0.193729
NDST1	grey	0.316787	0.133186	0.0716852	-0.0507473	-0.233379	0.435612	-0.0331129
GPNMB	grey	-0.105084	-0.239303	-0.32822	0.572698	-0.102526	-0.128717	-0.101344
SLC39A14	grey	-0.359741	-0.167341	0.140098	-0.145796	0.0784965	-0.298146	0.0316645
NGRN	grey	-0.246956	0.227105	-0.18599	-0.0937534	0.00726533	-0.00933926	0.116713
KRT13	grey	0.277714	0.424998	0.621579	-0.299228	0.372661	0.363462	0.286469
MGAT1	grey	-0.207905	0.249681	-0.141282	-0.364197	0.402072	-0.0322274	-0.260873
TNFRSF11B	grey	-0.367416	-0.585178	-0.292731	0.455888	-0.478917	-0.519107	-0.149629
SND1	grey	0.254467	-0.0699105	0.317822	0.159289	-0.425621	0.110218	0.225
B4GALT1	grey	0.421258	0.628123	0.465096	-0.524275	0.28657	0.220001	0.483764
CHD3	grey	0.163099	0.0115906	-0.205291	0.629908	-0.352376	0.466898	0.241387
FCGR1B	grey	0.085074	0.269715	0.349576	-0.180781	0.564476	0.417408	-0.150754
THBD	grey	-0.156794	0.125841	-0.0468904	-0.484076	0.5303	-0.189228	-0.322862
HECW2	grey	-0.14914	0.210839	0.194233	-0.796474	0.603808	-0.138619	-0.338501
ABCA8	grey	-0.364295	-0.656897	-0.598301	0.680434	-0.372401	-0.343827	-0.352561
HIST2H2AA4	grey	0.132961	0.395078	0.403136	-0.697512	0.420445	0.151569	-0.0640123
COL6A2	grey	-0.159656	0.303835	-0.366213	0.107757	0.348165	0.271957	0.0035699
MIR100HG	grey	-0.536123	-0.652763	-0.625017	0.784717	-0.380089	-0.489806	-0.174446
SLAMF8	grey	0.0846891	-0.0761099	0.00810616	0.301785	0.215258	0.302222	-0.160684
DENND4A	grey	-0.0247581	0.517874	-0.0807361	-0.650288	0.421411	0.32851	-0.160796
CAP1	grey	-0.352887	-0.0785451	0.296401	-0.326005	-0.0031793	-0.413503	0.0499806
VPS11	grey	-0.11375	0.170442	0.148725	-0.392889	0.223183	-0.222504	-0.067917
HEXB	grey	-0.455813	-0.0314796	-0.17332	-0.175533	0.453936	-0.396747	-0.289736
PYCR1	grey	-0.0357196	-0.0675639	0.24151	0.34669	-0.0480731	-0.117148	0.427565
HSPA1A	grey	0.176428	0.0164551	0.17407	0.364378	0.100959	0.315329	0.261929
SUMF2	grey	0.370892	-0.0341731	0.328599	0.322753	-0.494328	-0.0575056	0.47133
C14orf166	grey	-0.234083	-0.582481	-0.461769	0.312303	-0.37748	-0.389974	-0.331127
S100A8	grey	-0.293976	0.133239	0.335965	-0.688821	0.202076	-0.306006	-0.0436279
CPQ	grey	-0.412282	-0.302994	-0.386103	0.210917	-0.183014	-0.549344	-0.171209
VPS8	grey	0.335408	0.433904	0.12485	0.0167453	-0.0763445	0.513798	0.36174
H1F0	grey	0.0715862	0.415103	0.321235	-0.65158	0.459395	0.154112	-0.0758573
LSS	grey	0.463403	-0.0215429	0.383094	0.192547	-0.00530611	0.260255	0.109906
COL3A1	grey	-0.0664431	-0.228125	-0.364458	0.609113	0.00994928	-0.0590951	-0.0156897
P4HA2	grey	-0.190061	-0.604417	-0.168537	0.631564	-0.152444	-0.34297	-0.15075
CLDN5	grey	0.0849171	0.545037	0.234617	-0.878737	0.538999	0.138845	-0.125545
TGFB3	grey	-0.565451	-0.605954	-0.650201	0.474482	-0.289987	-0.560582	-0.376172
ADAM33	grey	0.0367336	0.0457455	-0.116632	0.522894	-0.0739943	0.451577	0.14972
FAM65B	grey	0.133457	0.448504	0.517771	-0.744911	0.187391	0.180834	0.0945415
SPOCK2	grey	-0.17139	0.288115	0.38593	-0.43996	0.546159	0.0580671	0.085275
SPTB	grey	0.105692	-0.0452329	-0.426766	0.0844735	-0.263778	-0.0165741	-0.158874
EFEMP2	grey	-0.368398	-0.268233	-0.361947	0.399859	0.0696821	-0.267101	-0.223737
SHISA9	grey	-0.176035	0.235898	-0.259721	-0.32221	0.297435	0.233384	-0.225859
PRDX2	grey	0.225491	-0.208857	-0.0227429	0.393953	-0.543059	0.00407103	0.215874
HSPH1	grey	0.113085	-0.273692	0.0732694	0.653307	-0.303424	0.141971	0.321194
GBP3	grey	-0.291466	0.193724	-0.20989	-0.293953	0.547471	0.257022	-0.330266
IFNGR1	grey	-0.0779506	0.00811975	0.154471	-0.610428	0.196757	-0.387073	-0.204136
CDC123	grey	0.312032	-0.0923129	0.278412	0.0501982	-0.242647	0.0155371	0.0632483
SLC38A1	grey	0.294072	0.150618	0.493157	-0.119329	-0.190328	0.16439	0.353165
FRZB	grey	-0.327165	-0.619687	-0.607617	0.848735	-0.499956	-0.354993	-0.0373637
GIMAP5	grey	0.0525725	0.401724	0.110289	-0.662432	0.472493	-0.0197677	0.000484237
TIMP2	grey	-0.50781	-0.556319	-0.681674	0.614779	-0.109568	-0.35432	-0.413242
RGPD8	grey	-0.343116	-0.503004	-0.552891	0.190446	-0.0891482	-0.349027	-0.468732
ARID4B	grey	0.108975	0.0996536	-0.145391	-0.0606219	-0.0327573	0.0768923	-0.0427981
WWP2	grey	0.214788	-0.135652	0.0633918	0.525772	-0.39226	0.243981	0.245244
GARS	grey	-0.407212	-0.30983	0.0173317	-0.387006	0.310963	-0.445158	-0.531742
HBA2	grey	0.0319192	0.399378	-0.148326	-0.362289	0.243758	0.164299	0.00787302
BIRC3	grey	0.114807	0.453982	0.494155	-0.463175	0.509863	0.314966	0.228407
CD2BP2	grey	0.175723	0.538353	0.285596	-0.446061	0.17914	0.240437	0.195108
HLA-DRB5	grey	0.108359	0.000211708	-0.077125	0.102829	0.0421297	-0.0429546	0.200134
EPS8	grey	-0.257736	-0.353979	-0.485519	0.567154	-0.405467	-0.0129474	-0.201571
PDIA3	grey	-0.219227	-0.358264	0.0792492	0.343755	-0.159362	-0.450483	0.186892
GNAS	grey	-0.170176	-0.422299	-0.44381	0.649601	-0.258167	-0.130929	-0.0148082
RBPJ	grey	0.0804651	0.0857261	0.190842	0.188923	0.000629495	0.423022	0.110162
ALDH18A1	grey	0.298503	0.035513	0.0720477	0.49143	-0.479588	0.178882	0.449733
FKBP1A-SDCBP2	grey	-0.442646	-0.0485851	-0.0495507	-0.543487	0.318091	-0.356942	-0.416383
C14orf132	grey	0.441784	-0.139884	0.00808008	0.300369	-0.533346	0.0164958	0.0654027
HSPA8	grey	0.077322	-0.358211	-0.0150631	0.705783	-0.361075	-0.0197588	0.245004
FN1	grey	-0.106607	-0.283495	-0.114912	0.484442	-0.171812	-0.193379	0.0185029
SH3D19	grey	-0.204574	-0.548197	-0.623363	0.674445	-0.438681	-0.138181	-0.262607
TMEM25	grey	0.296239	0.00834669	0.248976	0.271816	-0.289082	0.114093	0.30897
SVEP1	grey	-0.269111	-0.245705	-0.387528	0.152056	-0.274268	-0.302741	-0.251627
GANAB	grey	0.0853571	0.0602612	0.0888681	0.242001	-0.0982438	-0.0306482	0.307753
PSMC4	grey	0.12141	0.531741	0.567168	-0.789192	0.571571	0.237934	0.127913
SGK1	grey	-0.0259336	0.121377	-0.127599	-0.394015	0.442647	-0.10105	-0.290778
PLIN3	grey	0.0606361	-0.167846	0.13306	0.220701	-0.426009	-0.233324	0.270329
MCFD2	grey	-0.458842	-0.277335	-0.298932	-0.171429	-0.0224954	-0.275933	-0.438926
NACA	grey	-0.397655	-0.676643	-0.703288	0.417502	-0.371805	-0.514607	-0.427369
RBM3	grey	-0.199755	0.188461	-0.139587	-0.465015	0.017954	-0.221154	-0.137268
XPOT	grey	-0.273121	-0.244426	0.095723	-0.125808	-0.341615	-0.408109	-0.00725113
FGFR4	grey	-0.0587729	0.212059	-0.422769	-0.220337	0.180903	0.245501	-0.331542
SLC5A3	grey	-0.22147	-0.484748	-0.22037	0.721382	-0.332388	-0.0638661	0.00652797
RPL24	grey	0.0106277	-0.41719	-0.46141	0.358683	-0.483426	-0.20824	-0.177355
CPZ	grey	-0.0873161	0.070851	-0.221097	0.252974	0.357074	0.155581	-0.168903
COL8A1	grey	-0.310077	-0.657729	-0.288252	0.665223	-0.446358	-0.461334	-0.193791
CD68	grey	0.00862831	-0.318366	0.0838805	0.144974	-0.0720058	-0.218897	-0.237918
VPS35	grey	0.352612	0.0258477	0.336354	0.275023	-0.508384	0.106384	0.445982
CNN2	grey	0.202148	-0.389805	-0.130766	0.507488	-0.584985	-0.201906	-0.0144945
ERAP2	grey	-0.099841	0.233103	0.0125257	-0.0190921	0.539322	0.259536	-0.0652621
SASH1	grey	-0.205366	-0.0515545	-0.184754	-0.194209	0.352731	0.0995099	-0.444518
PLCH1	grey	0.556904	0.236025	0.466972	0.0224726	-0.118478	0.185165	0.440726
COPE	grey	-0.20754	0.14971	0.204674	-0.365963	0.30544	-0.377608	0.0807658
EIF3A	grey	0.247538	-0.0182873	0.152565	-0.131938	0.0959915	0.0634646	0.0304113
ARHGAP1	grey	-0.23491	-0.120126	-0.465582	0.265896	-0.117702	-0.206295	-0.0872204
CHI3L2	grey	-0.106619	-0.330524	-0.097074	0.212685	0.119348	0.170077	-0.362791
SRPX2	grey	0.0773654	-0.197706	-0.0811718	0.712768	-0.331861	0.122642	0.293211
LYVE1	grey	-0.334102	-0.277732	-0.274646	-0.13112	-0.0970593	-0.512416	-0.208931
DEFA1	grey	0.0861915	0.451977	0.437413	-0.581753	0.303625	0.0726604	0.171513
TUBA1C	grey	0.0566177	0.469606	0.482097	-0.532914	0.200207	0.0991302	0.379301
HSPE1	grey	-0.106904	-0.433615	0.0307266	0.498332	-0.239415	-0.104205	0.0991623
CELF2	grey	0.28954	0.423465	0.455929	-0.393078	0.262968	0.416449	0.0399548
ABCA9	grey	-0.271682	-0.193567	-0.639705	0.261032	0.0447589	0.131365	-0.479841
RNPS1	grey	-0.302977	0.131412	0.209375	-0.683709	0.453345	-0.285125	-0.167252
SRPR	grey	-0.196724	-0.000177065	0.289973	-0.28691	-0.102462	-0.379083	0.172841
PALD1	grey	0.0920071	0.20381	-0.02377	-0.545565	0.322209	0.212178	-0.310882
BRD2	grey	0.187411	0.231481	0.098851	-0.0219417	0.12878	0.370536	0.0723285
LYZ	grey	0.0374317	-0.395606	0.0897896	0.449952	-0.576584	-0.247818	0.2712
OLFML3	grey	-0.314756	-0.514686	-0.590335	0.703533	-0.155222	-0.332481	-0.14621
BNIP3L	grey	-0.289525	-0.390258	-0.474571	0.0971435	-0.198606	-0.379599	-0.397391
LTK	grey	0.346486	0.43828	0.238893	-0.363559	0.286062	0.438653	0.0331892
SEC61B	grey	-0.217423	-0.121028	-0.406118	0.0473065	-0.376424	-0.354462	0.0679456
RSL1D1	grey	-0.0417738	-0.188318	-0.589817	0.180565	-0.386067	-0.0604448	-0.198264
P2RX7	grey	0.126867	-0.107796	0.231592	0.286673	0.125513	0.363063	-0.100482
GAS6	grey	0.269562	0.0838147	-0.0845556	0.481841	-0.372806	0.108248	0.322494
LPHN2	grey	-0.31612	-0.0126865	-0.180463	-0.69712	0.330288	-0.324863	-0.51301
PLAUR	grey	0.289624	0.520621	0.693727	-0.521291	0.552733	0.285459	0.240423
MYO5B	grey	0.390322	0.454254	0.596935	-0.436454	0.067719	0.277817	0.424927
ARID5B	grey	-0.283594	-0.230951	-0.332625	0.304646	-0.366183	-0.277464	-0.0394229
NECAP2	grey	0.0590108	0.0381884	-0.0271431	-0.0108514	-0.158875	-0.26271	0.190867
C4A	grey	-0.107555	-0.090061	-0.0398724	0.38553	0.0430751	0.104975	0.0189098
SIGLEC14	grey	-0.148461	0.221058	0.122845	-0.388614	0.647717	0.0179054	-0.208439
HSPA4	grey	-0.0180192	-0.307012	0.292857	0.388682	-0.375902	-0.189202	0.307452
HSPA4L	grey	0.11384	-0.192679	0.179006	0.431408	-0.509144	-0.0169475	0.430264
RNF20	grey	0.135584	-0.262549	0.167546	0.24803	-0.210468	-0.0905525	0.0769252
PIM1	grey	0.16486	0.596788	0.185289	-0.610925	0.524824	0.391506	-0.00219629
ZC3HAV1	grey	-0.0961967	-0.280142	-0.0111929	0.353422	0.0906388	0.17256	-0.12759
STEAP4	grey	-0.10849	-0.174954	-0.284756	0.41719	-0.404868	0.0968108	0.0667408
CTSS	grey	0.430829	0.37204	0.494827	-0.00237153	0.0531615	0.187223	0.586882
ANO1	grey	-0.385419	-0.419292	-0.258902	0.456124	-0.509369	-0.349366	-0.0629708
PRPF6	grey	0.179099	-0.00380412	-0.180809	0.273213	-0.183429	0.325721	-0.0764417
UQCRFS1	grey	-0.131693	0.22855	0.277783	-0.536147	0.138401	-0.290423	0.0570174
PSMB2	grey	-0.161881	-0.0198552	0.495311	-0.153413	-0.0181106	-0.202568	0.244415
PDPK1	grey	0.377822	0.447918	0.681741	-0.238024	0.106065	0.519019	0.358232
INTS10	grey	0.196539	0.063513	0.424226	0.207935	-0.252572	0.0237834	0.567562
PFKFB3	grey	0.0645299	0.45744	0.460457	-0.676022	0.599154	0.1486	-0.0709211
SFRP4	grey	-0.190607	-0.603139	-0.380266	0.793556	-0.455163	-0.37988	-0.0615016
TFRC	grey	0.0803051	0.475734	0.265149	-0.719713	0.37972	-0.00633119	-0.00478831
AK2	grey	0.267249	0.381772	0.501253	-0.423995	0.0383014	0.381717	0.242682
DHRS3	grey	0.172823	-0.186504	-0.295494	0.736111	-0.588276	0.00373092	0.342506
HSP90AA1	grey	-0.000519591	-0.318446	0.106159	0.614106	-0.22041	0.0423999	0.265734
ANKRD20A2	grey	0.41816	0.456133	0.0752693	-0.309397	0.0417628	0.242743	0.246326
PRG4	grey	-0.13224	0.0598427	-0.326891	0.106865	0.343068	0.129303	-0.127634
RARRES2	grey	-0.333996	-0.542391	-0.653389	0.377414	-0.00590038	-0.265688	-0.598369
CFI	grey	0.167025	-0.167531	-0.182576	0.64255	-0.174454	0.0970946	0.147051
CYTL1	grey	-0.285318	-0.542827	-0.431404	0.655094	-0.46668	-0.222025	-0.0218311
GPR4	grey	-0.373603	-0.22803	-0.122367	-0.486567	0.21443	-0.414483	-0.486371
VNN1	grey	-0.213544	-0.172804	0.0467	-0.381898	-0.154947	-0.368248	-0.258768
DOK3	grey	-0.0224575	0.278704	0.348531	-0.441736	0.653643	0.134182	-0.160835
ANKFY1	grey	0.0982497	0.418449	0.039151	-0.25561	0.434433	0.487306	0.0695136
PRKY	grey	-0.118761	0.158072	-0.185716	-0.0224404	0.381365	0.23918	-0.0483295
STOML2	grey	-0.026782	-0.404591	0.0433618	0.134599	-0.362798	-0.288493	-0.0863001
SERPINE1	grey	0.0234865	0.459762	0.620387	-0.703737	0.514474	0.133604	0.189001
MEG3	grey	0.0978921	-0.0496835	-0.293399	0.710063	-0.19384	0.286023	0.291812
RPL13A	grey	0.158705	-0.238456	-0.252476	0.625382	-0.618397	-0.0710152	0.275708
HSPA1B	grey	0.213418	0.050936	0.224682	0.39841	0.137706	0.355442	0.306133
HEMGN	grey	-0.294771	-0.220407	-0.619887	-0.060619	0.0690218	-0.284423	-0.515062
SNRPB	grey	-0.25396	0.330521	0.148453	-0.803506	0.436072	-0.0850649	-0.115108
C15orf38-AP3S2	grey	0.159776	0.349346	0.00477895	0.0265834	0.143537	0.107085	0.361488
C17orf61-PLSCR3	grey	-0.135181	-0.0346136	-0.0917884	0.251213	0.0707241	-0.113606	0.155808
HNRNPH2	grey	-0.274148	-0.0209604	0.145523	-0.3053	0.135665	-0.171004	-0.185601
RANBP2	grey	0.317265	0.242529	0.258051	-0.0762374	0.0275433	0.405053	0.282204
CAST	grey	-0.359612	-0.255194	-0.0329656	-0.00554005	-0.267141	-0.341538	0.0366927
TGFBI	grey	0.139873	0.064113	0.195031	0.452017	-0.207124	0.11399	0.501553
ATP6V0E1	grey	0.0620615	-0.495075	0.00333785	0.529114	-0.510634	-0.46102	0.239097
AMD1	grey	0.186507	0.354485	0.419425	-0.483499	0.0532576	0.0330444	0.319697
COL6A6	grey	-0.150621	0.0503165	-0.399254	0.116815	0.170483	0.224954	-0.342823
DNAJC10	grey	0.110565	0.202574	0.136708	-0.0363553	-0.210195	-0.0408548	0.403587
HBA1	grey	0.122729	0.447888	-0.109363	-0.397824	0.248996	0.236033	0.00493993
RPL17-C18orf32	grey	-0.244802	-0.620231	-0.36287	0.590706	-0.206443	-0.473715	-0.231727
ITGA5	grey	0.0780849	0.351974	0.589459	-0.59052	0.2642	0.0882298	0.267632
ATP5F1	grey	-0.136444	-0.314731	-0.0632896	0.190225	-0.323651	-0.444644	0.09445
WISP2	grey	-0.521281	-0.404096	-0.222762	0.265198	-0.181617	-0.479311	-0.237375
FGR	grey	0.11927	0.47828	0.629746	-0.753146	0.443806	0.146409	0.128623
MSRB3	grey	-0.494041	-0.453497	-0.553177	0.359322	-0.556801	-0.535876	-0.164425
PHYHIP	grey	-0.222312	-0.396585	-0.306744	0.563066	-0.30837	-0.0292727	-0.173179
TNS3	grey	-0.0226143	0.0966869	-0.182553	-0.135108	0.113121	0.264589	-0.367321
ARL6IP1	grey	-0.0829341	-0.380638	-0.187391	0.450901	-0.0831121	-0.362398	0.0335259
ECH1	grey	0.0432324	-0.415665	0.293709	0.311097	-0.426556	-0.335508	0.243717
RBM17	grey	-0.0308928	0.513695	0.0149403	-0.726505	0.593458	0.239464	-0.174403
HSPD1	grey	-0.0400054	-0.505561	0.0464786	0.594565	-0.408487	-0.107085	0.0930771
SLC9A9	grey	-0.0933576	-0.0592506	-0.351472	0.316454	0.269192	0.288371	-0.313658
DPYD	grey	0.0693553	0.480959	0.195217	-0.629404	0.499801	0.339266	-0.178202
PRDX4	grey	-0.0394778	-0.22714	0.0538389	0.528311	-0.342368	-0.326495	0.487395
L2HGDH	grey	-0.447637	0.0502933	-0.427041	-0.320778	0.341668	-0.0802518	-0.380041
TSN	grey	0.202615	-0.0335408	0.226747	0.121964	-0.181579	-0.0851074	0.144372
HBG2	grey	0.0300636	0.0870409	-0.377753	-0.0135354	0.117614	0.0383837	-0.0827281
PALM2-AKAP2	grey	-0.179132	-0.23048	-0.407075	0.291529	-0.406606	-0.0356631	-0.12156
IDS	grey	0.0697609	0.114075	0.32559	0.156152	-0.401667	-0.0383137	0.490629
SLA	grey	0.143777	0.463258	0.409701	-0.497258	0.335932	0.165721	0.212714
LXN	grey	-0.278203	-0.368931	-0.631276	0.491656	-0.431252	-0.399028	-0.0850392
UPK3B	grey	-0.0593109	-0.231062	0.201694	0.230416	-0.071545	-0.164865	0.121597
KLHL21	grey	0.361075	0.4827	0.200138	-0.100052	-0.00961935	0.421593	0.472727
PI15	grey	-0.405055	0.0526007	0.0118058	-0.387888	0.468326	-0.0569748	-0.238882
ISCU	grey	-0.224331	-0.190218	-0.356246	0.433797	-0.290867	-0.228337	0.0426169
PHGDH	grey	-0.398838	-0.511687	-0.0337215	0.491193	-0.238509	-0.438406	0.108351
GPS1	grey	0.519706	0.710864	0.722643	-0.649833	0.312843	0.298911	0.46117
KIAA1551	grey	0.177114	0.261775	-0.0838335	-0.0887491	0.173083	0.43591	-0.0275032
CBS	grey	0.428719	-0.230591	0.222451	0.530736	-0.553318	0.0392547	0.383491
FKBP5	grey	-0.0516928	-0.00862224	0.192692	-0.41313	-0.0357641	-0.152394	-0.0982651
CLIC5	grey	0.123981	0.195173	0.322611	-0.465776	0.121665	0.00903426	-0.0843712
SETBP1	grey	0.338152	0.0448117	-0.0101444	0.349902	-0.0921698	0.432104	0.00386647
CDH11	grey	-0.0725508	-0.134866	-0.376442	0.0564129	0.0525227	-0.180809	-0.310832
UCP2	grey	0.452706	0.225237	0.372661	0.0540324	-0.394294	0.106615	0.579695
CXCR1	grey	-0.216311	-0.0871003	0.129919	-0.229689	-0.284318	-0.40711	0.09581
MMP8	grey	-0.138047	0.0548781	0.315712	-0.605013	0.0992801	-0.248182	-0.149911
ACY1	grey	0.0248688	0.283013	0.119688	-0.391562	0.00665471	-0.126308	0.242508
TREM2	grey	0.263805	-0.0395752	0.0771275	0.326247	-0.0479276	0.0668717	0.0912186
ATP5G3	grey	-0.517293	-0.0268754	0.0158253	-0.524055	0.390817	-0.398088	-0.315843
ADAMTS8	grey	-0.324874	-0.0383611	-0.0540212	-0.19573	-0.100261	-0.262242	-0.0704221
CRIP2	grey	-0.0866644	0.211594	-0.157351	0.280556	0.0256276	0.108773	0.302808
DIO2	grey	-0.469569	-0.440564	-0.369704	0.28427	-0.244934	-0.434884	-0.0558014
HERC2P9	grey	0.26123	0.134785	-0.159145	0.229232	0.0630005	0.482519	0.00983087
KIAA0922	grey	-0.0183384	0.339087	-0.176286	-0.365639	0.270356	0.353961	-0.243587
SCN7A	grey	-0.375435	-0.484932	-0.602302	0.202377	-0.0977079	-0.326658	-0.463815
VCAN	grey	-0.0341424	0.0789805	0.339507	0.120227	0.344761	0.245455	0.146778
GGTLC1	grey	0.178662	0.099269	0.493563	-0.371596	-0.130947	-0.0832279	0.138827
FAM46C	grey	0.166114	0.169981	-0.28236	0.193252	-0.0115632	0.325256	0.0530161
PREX1	grey	0.14376	0.58474	0.369942	-0.854223	0.526242	0.274884	-0.0427005
EIF3I	grey	-0.179955	-0.452206	0.0448223	0.209032	-0.221381	-0.395804	-0.144224
S100A12	grey	-0.346475	-0.00900771	0.240863	-0.598003	0.106527	-0.424678	-0.131336
PLP1	grey	-0.348297	-0.609556	-0.41891	0.71383	-0.543562	-0.316252	-0.00810865
MAGED1	grey	-0.25189	-0.396982	-0.161576	0.361637	-0.160295	-0.433483	0.0259295
USP8	grey	0.0453985	0.0411541	-0.364702	0.0780718	-0.174623	0.321126	-0.0971997
HOPX	grey	0.386767	-0.040301	0.581673	-0.27136	-0.252345	0.00470655	0.0948409
TPD52L2	grey	-0.233387	-0.484549	0.0813978	0.427826	-0.329978	-0.152819	-0.0370371
EXT2	grey	-0.204261	-0.137334	-0.278456	0.281201	-0.338712	-0.509979	0.262353
PDLIM7	grey	-0.265215	0.0895019	-0.114459	-0.00471109	0.0345169	-0.0508798	-0.00290461
RGS3	grey	-0.249854	-0.191661	-0.193791	0.0988705	0.055408	-0.2606	-0.257618
RAC2	grey	-0.433866	-0.347916	-0.181861	0.0214752	0.201591	-0.363423	-0.500249
DNAJA4	grey	0.151887	-0.0393355	0.0387999	0.581442	-0.252143	0.293156	0.449669
OSMR	grey	0.353129	0.155255	0.155203	-0.229639	0.00211809	0.135705	-0.0364161
PRMT2	grey	0.284899	-0.246167	-0.11925	0.766827	-0.464914	0.0529454	0.241016
FAM156B	grey	0.26687	0.307091	0.192157	-0.0545443	0.210122	0.282705	0.12647
RBMS2	grey	0.194555	0.217143	-0.0234244	-0.485752	0.22388	0.216367	-0.234873
IL1RL1	grey	-0.228994	0.0768327	0.193133	-0.786467	0.377099	-0.227248	-0.330936
TTLL7	grey	0.137141	-0.0971705	0.0256777	0.223534	-0.122608	0.346189	-0.213807
PDGFB	grey	0.321045	0.237497	0.0240422	-0.191199	0.17512	0.283589	-0.10783
UQCRB	grey	-0.141685	-0.580336	-0.674087	0.493057	-0.506984	-0.257884	-0.391592
LGALS3BP	grey	-0.0716131	0.141103	0.427298	0.0281283	0.390966	0.0991203	0.221139
UACA	grey	-0.346128	-0.214144	-0.673491	0.0942686	0.0615177	-0.0811017	-0.48496
EDF1	grey	0.0419923	-0.175087	-0.301425	0.437217	-0.213404	-0.0451777	0.154302
GOSR1	grey	-0.0503871	0.281349	-0.157742	-0.212992	0.334108	0.350779	-0.099358
DARC	grey	-0.383985	-0.117628	-0.397956	-0.0221542	-0.00663176	-0.405352	-0.055161
LMAN2	grey	0.132606	0.112855	0.467513	-0.0963982	-0.056563	-0.219865	0.452349
LSP1	grey	-0.384535	-0.0344845	0.0849206	-0.240742	-0.0114366	-0.396744	0.0123877
IGSF10	grey	-0.37331	-0.382843	-0.649219	0.19756	-0.326345	-0.287782	-0.503913
BMPR2	grey	-0.184735	-0.400624	-0.546749	0.125226	0.00676793	-0.340197	-0.498087
IL1R2	grey	-0.164687	0.178318	0.338755	-0.616301	0.263487	-0.151998	0.014325
ZKSCAN8	grey	0.031588	0.192959	-0.384201	0.020843	-0.240131	0.055233	0.0501717
CCDC80	grey	-0.278947	-0.538509	-0.523472	0.877718	-0.343142	-0.235003	-0.0689474
AZGP1	grey	0.438442	-0.0293911	0.377324	0.264613	-0.245512	0.231331	0.464184
PAMR1	grey	-0.245211	-0.0223454	-0.387264	0.399966	-0.140953	-0.198336	0.183698
TOP2A	grey	0.331156	0.13296	0.43927	0.327054	-0.0774754	0.425399	0.383183
CX3CL1	grey	-0.116242	0.13294	-0.203854	-0.29443	0.464671	-0.0268867	-0.245847
KIAA1191	grey	0.1502	-0.128417	-0.0680675	-0.0235905	-0.14986	0.157498	-0.250943
HIF1A	grey	-0.438019	-0.0959345	0.13056	-0.588074	0.238896	-0.506018	-0.283993
SPON2	grey	-0.323228	0.0757301	-0.181158	-0.141385	0.326386	-0.193947	-0.224853
INSR	grey	0.4766	0.0767131	0.10992	0.540137	-0.416373	0.465237	0.4457
USP22	grey	0.535645	0.206591	0.10244	0.361169	-0.257851	0.49693	0.345684
TMX2	grey	-0.339427	-0.258451	0.140262	-0.0686596	-0.0174412	-0.251745	-0.0796526
STC2	grey	-0.196317	0.0389419	0.0894383	-0.556296	0.423459	-0.135489	-0.409018
COL6A1	grey	-0.0376804	-0.0215875	-0.385812	0.613065	0.0880983	0.239591	0.09501
MMRN1	grey	-0.383649	-0.198387	-0.602314	0.00683924	0.224546	-0.244033	-0.414378
FOXO3	grey	-0.285409	-0.339994	-0.560942	0.247484	-0.325731	-0.118872	-0.353101
CTHRC1	grey	-0.0482367	-0.256069	-0.316944	0.602624	-0.196472	-0.20922	0.067357
KPNA6	grey	0.210115	0.554096	0.330332	-0.792682	0.250795	0.243972	0.118839
CSF1R	grey	0.228198	-0.00685008	0.196092	0.287518	0.0516377	0.120491	0.0756762
S100A9	grey	-0.25634	0.129329	0.37279	-0.66359	0.238598	-0.283428	-0.0568648
SLC4A1	grey	0.241866	0.27635	0.0277595	-0.383789	0.00402096	0.0843135	0.0109242
LILRB2	grey	0.193597	0.552362	0.568705	-0.596882	0.696032	0.475461	-0.0286676
PCOLCE	grey	-0.286906	-0.392833	-0.469577	0.792366	-0.107329	-0.179329	-0.0318119
ARHGAP21	grey	0.157095	0.0597083	-0.22069	0.242542	-0.339748	0.382867	0.0468176
ITM2B	grey	-0.185781	0.176348	-0.284774	-0.0290691	0.176623	-0.201764	0.124407
SLCO2A1	grey	0.249311	0.506985	0.228145	-0.685142	0.465325	0.143203	0.0884219
FYB	grey	0.203814	0.324179	0.319019	-0.437839	0.62743	0.521315	-0.30847
FENDRR	grey	0.312571	0.486387	0.370733	-0.648423	0.658541	0.336085	-0.0777716
IMMT	grey	0.201479	0.143631	0.172751	-0.296061	0.0600359	-0.0311359	0.0111474
TBC1D9B	grey	0.197118	0.277596	0.125076	0.0614385	0.262692	0.448429	0.0215007
DDX24	grey	-0.247842	0.154632	0.0169885	-0.544836	0.394586	-0.0827534	-0.434506
GAA	grey	0.43021	0.167994	0.270811	0.364844	-0.298958	0.207864	0.4894
HCK	grey	0.11088	0.515818	0.569096	-0.760247	0.382594	0.100493	0.138341
VIT	grey	-0.251996	-0.623887	-0.400248	0.816081	-0.406655	-0.422989	-0.0231412
PIEZO2	grey	0.185181	0.295305	-0.350073	0.258206	0.170563	0.479833	0.00705013
CNDP2	grey	0.445321	0.504408	0.703215	-0.509476	0.305181	0.195411	0.423382
CTNNB1	grey	0.180142	0.565091	0.439942	-0.344406	0.18339	0.204219	0.36262
LAMC3	grey	-0.421842	0.208623	-0.17421	-0.265699	0.161853	-0.206673	0.00780258
PLEKHO2	grey	0.127025	0.289454	-0.1732	0.0362714	0.173063	0.238329	0.0248137
SH2D3C	grey	-0.0289162	0.214325	-0.112195	-0.523656	0.374764	0.0346843	-0.305029
ZNF354A	grey	0.513576	0.336096	0.378819	-0.283851	-0.0633952	0.309701	0.294734
HYAL2	grey	-0.148918	0.198506	0.0302285	-0.738654	0.401718	-0.244705	-0.266386
BCL2A1	grey	-0.347461	-0.126316	0.112567	-0.397459	0.30952	-0.176659	-0.472915
NAMPT	grey	-0.387645	0.024211	0.197174	-0.736875	0.375836	-0.367778	-0.281752
CA4	grey	-0.293798	0.138361	-0.0204305	-0.768958	0.44453	-0.345056	-0.311276
XIST	grey	0.513817	0.297783	0.353313	-0.0893759	0.0400555	0.314602	0.200196
STIP1	grey	0.104555	-0.415126	0.0584177	0.595522	-0.43942	-0.0713846	0.185156
CYTIP	grey	-0.207756	0.0274215	0.0297074	-0.448859	0.125508	-0.352758	-0.149821
C2	grey	0.382518	0.112737	0.269229	0.537886	-0.0735265	0.403845	0.472762
PJA1	grey	-0.201929	-0.136448	-0.395463	0.323177	-0.454653	0.030027	0.0441124
CYB5R3	grey	-0.310507	-0.467341	-0.212547	0.625655	-0.535517	-0.480831	0.175529
CA3	grey	-0.105848	-0.270034	-0.6591	0.362758	-0.222292	-0.116739	-0.282489
P4HA1	grey	0.0963628	-0.350819	-0.0208411	0.777935	-0.529971	-0.0510101	0.342796
MYZAP	grey	-0.0621104	-0.00303236	-0.309553	-0.292669	-0.0463838	-0.149492	-0.238223
ZFAND5	grey	0.219154	0.580154	0.385827	-0.691386	0.306565	0.150288	0.230563
NAV3	grey	-0.326716	-0.0235872	-0.527345	-0.00387712	0.310332	0.182838	-0.4634
HNRNPA1P10	grey	0.0878553	-0.0336142	-0.327226	0.259168	-0.396611	-0.077602	0.275456
IGSF9B	grey	0.268689	0.136041	0.1192	0.353282	-0.207478	0.462187	0.235502
NDRG4	grey	-0.169919	-0.0715553	-0.0411414	-0.442565	0.436746	-0.160444	-0.44291
MXD1	grey	-0.409188	-0.14946	0.160942	-0.377128	0.324966	-0.362179	-0.356291
MANBA	grey	0.113149	0.184186	-0.170347	-0.031975	0.0923578	0.0682363	-0.0102686
BMX	grey	-0.0413772	-0.406737	-0.198326	0.192043	-0.336717	-0.182901	-0.22004
SLC39A1	grey	0.166289	0.192816	0.371906	-0.452381	0.0497113	-0.212269	0.231555
VNN2	grey	-0.239149	0.0131949	0.202664	-0.591489	0.196494	-0.299558	-0.245388
GJA5	grey	-0.0887772	-0.0450504	-0.0936228	-0.208446	0.385041	-0.215591	-0.346808
MYADM	grey	-0.2338	-0.0115169	0.133685	-0.158973	-0.0515789	-0.447958	0.220223
PLOD1	grey	-0.0600023	-0.32369	0.00697176	0.655887	-0.196649	-0.118257	0.208743
PLAU	grey	0.205335	0.386547	0.268588	-0.138285	0.316473	0.138562	0.209297
PRKCDBP	grey	-0.492557	0.144594	-0.301774	-0.107207	0.342763	-0.105917	-0.221463
TAF7	grey	-0.32018	-0.516129	-0.203997	0.518494	0.0875516	-0.295741	-0.206888
WDR1	grey	-0.18236	-0.0372017	0.0703565	-0.0556992	-0.358268	-0.227919	0.218118
C3AR1	grey	0.232542	0.437446	0.265599	-0.138841	0.34865	0.304925	0.181089
CFH	grey	-0.253651	-0.442369	-0.554194	0.805308	-0.427153	-0.216707	0.0212165
TRO	grey	-0.222859	-0.160262	-0.546655	0.511744	0.0563772	0.179828	-0.233176
APLNR	grey	-0.343641	-0.217874	-0.541842	0.174353	0.0357107	-0.395695	-0.252295
AKR1C2	grey	-0.25484	-0.466226	-0.302192	0.635304	-0.562037	-0.361813	0.218781
VAPA	grey	-0.20173	-0.136087	0.0219311	-0.365975	-0.274617	-0.307322	-0.152948
PIK3R3	grey	-0.460834	-0.502097	-0.594347	0.0841494	0.0731864	-0.415381	-0.647698
FBLN1	grey	-0.473381	-0.645395	-0.725921	0.795875	-0.366487	-0.451063	-0.259059
MYH10	grey	-0.372436	-0.582267	-0.487008	0.498838	-0.585118	-0.538168	-0.225609
DNAJA1	grey	-0.155252	-0.456562	-0.164703	0.699041	-0.29398	-0.143788	0.140247
ARG1	grey	-0.263108	-0.13313	0.148054	-0.457908	0.0334805	-0.376701	-0.285874
HBD	grey	0.11131	0.287338	-0.197702	-0.282307	-0.0494806	0.110529	-0.038734
TPM1	grey	-0.543725	-0.619144	-0.710694	0.508691	-0.537772	-0.519534	-0.370181
CRIM1	grey	-0.376973	-0.27725	-0.438883	-0.0661634	-0.0655475	-0.361061	-0.416709
HTRA3	grey	-0.216099	-0.572063	-0.558773	0.604935	-0.272959	-0.213916	-0.402248
VSIG4	grey	0.0961167	-0.0468915	0.330563	0.176376	-0.0223181	0.037438	0.15309
TINF2	grey	0.182683	0.327744	0.237512	-0.407379	0.34657	0.0250832	-0.0458471
B3GNT1	grey	-0.319382	-0.161612	-0.168796	-0.30922	0.0128208	-0.410224	-0.206916
MIAT	grey	0.0661681	0.596654	0.393178	-0.546407	0.640718	0.475835	0.119619
TXLNA	grey	0.219857	0.119458	0.0967899	0.477316	-0.202386	0.397452	0.382048
AIP	grey	0.0657581	-0.374447	-0.0401465	0.629269	-0.181453	0.0335099	0.064334
NOMO3	grey	-0.203655	-9.92433e-05	0.0445571	0.11318	0.241288	-0.0675589	-0.0768023
EMC7	grey	-0.121902	-0.428021	0.175891	0.270654	-0.300375	-0.496805	0.214792
CCND3	grey	-0.107473	0.131724	0.421076	-0.577575	0.240968	-0.145082	-0.0287056
LAMC1	grey	-0.459859	-0.322922	-0.265198	-0.0841277	-0.139486	-0.489109	-0.283541
EIF4G1	grey	0.224752	0.633313	0.442569	-0.798198	0.481836	0.266766	0.171281
DYRK1B	grey	0.353569	0.107272	0.228289	0.10269	0.0450909	0.227614	0.0281428
SEC23A	grey	-0.3605	-0.231929	0.0623874	0.130994	-0.111224	-0.396033	0.158162
PHLDB1	grey	0.196887	0.530279	-0.110071	-0.114504	0.380043	0.549107	0.114715
PSMA4	grey	-0.475091	-0.0705313	0.0858245	-0.414996	0.29616	-0.453032	-0.218345
TK1	grey	0.177674	-0.0106146	0.142542	0.348994	0.105366	0.273649	0.118958
EPB41	grey	0.272792	0.133823	-0.255697	0.0649982	-0.0306147	0.342114	-0.117654
TNC	grey	-0.211004	0.142251	0.102734	-0.267026	0.240877	-0.0736662	0.0123329
AFAP1L2	grey	-0.47136	-0.129084	-0.403088	0.139943	0.16132	-0.00129757	-0.34697
IGF2	grey	-0.452674	-0.356067	-0.614069	0.548646	-0.22622	-0.321432	-0.0867057
HSPA5	grey	0.075196	-0.183718	0.334733	0.285317	-0.211908	-0.170715	0.372312
RPA1	grey	-0.229957	-0.642526	-0.435848	0.702502	-0.383142	-0.425799	-0.242925
SRPRB	grey	0.149165	-0.202591	0.335455	0.224687	-0.37466	-0.312532	0.443497
UBAP2L	grey	0.197086	0.240656	0.122031	-0.442857	0.112599	0.266418	-0.100979
MOB1A	grey	-0.197288	0.0299133	0.0950015	-0.44981	0.406701	-0.213317	-0.285611
NXF3	grey	0.230443	0.317819	0.20509	-0.503979	0.550106	0.409289	-0.230863
ITM2A	grey	-0.287856	-0.539298	-0.577078	0.607742	-0.375649	-0.518669	-0.10526
BUB1B	grey	0.144482	0.357299	0.318284	-0.0418179	0.481505	0.341946	0.119062
JMJD1C	grey	-0.0094764	0.193725	-0.144961	-0.156781	0.244303	0.383895	-0.312607
OLFML2B	grey	-0.137806	-0.258815	-0.45937	0.785671	-0.187605	0.115217	-0.026204
PA2G4	grey	-0.154393	-0.266179	-0.129187	0.0873711	-0.475097	-0.292505	0.0719642
VCAM1	grey	-0.0582254	0.0629123	-0.33816	0.382995	0.108746	0.00822146	0.112623
PKM	grey	-0.0802036	0.0561054	0.434109	0.109667	-0.000138479	0.0246825	0.363817
C6orf106	grey	-0.0106258	0.451865	0.131508	-0.595059	0.355712	0.20409	0.0695676
QSOX1	grey	0.1918	0.302235	0.32235	-0.155624	0.114242	0.147368	0.287037
CCT5	grey	-0.0886159	-0.328336	0.252195	0.296878	-0.328434	-0.412028	0.373145
CNP	grey	-0.425346	-0.269323	-0.300966	0.22394	0.1183	-0.344127	-0.196547
RAMP2	grey	-0.0952861	-0.257283	-0.465949	0.082079	-0.0175977	-0.334986	-0.339442
KDM5D	grey	-0.425082	-0.204103	-0.333495	0.158803	0.0288634	-0.14678	-0.133804
PSME3	grey	-0.113594	0.39441	0.372102	-0.550882	0.148438	-0.0372044	0.288991
LRPAP1	grey	0.298381	0.0319066	0.306377	0.422978	-0.281643	0.0161458	0.569562
MAT2A	grey	0.182354	0.532088	0.309437	-0.334448	0.237811	0.079341	0.438981
CTSC	grey	0.251567	0.464463	0.298841	-0.156224	0.290062	0.280991	0.40519
PRPF3	red	-0.016392	0.138899	0.036384	-0.319283	0.72121	0.282934	-0.401854
CXCR2P1	red	-0.136199	0.33834	0.137698	-0.343218	0.7668	0.432704	-0.278957
XAF1	red	0.0836292	0.349094	0.0836649	-0.271984	0.846865	0.526727	-0.245501
ARHGAP26	red	0.103971	0.55965	0.180011	-0.585383	0.661904	0.592854	-0.0983702
SOCS3	red	-0.187745	0.327876	0.0201456	-0.394818	0.669075	-0.00184818	-0.0410147
GNLY	red	-0.0418658	0.404293	0.126347	-0.259193	0.648008	0.143795	0.0965674
ADAR	red	0.0381689	0.489387	0.163281	-0.466036	0.873614	0.549336	-0.185697
NONO	red	0.344348	-0.0641572	-0.0463959	0.610221	-0.639512	0.251172	0.3486
HLA-C	red	-0.0920807	0.302893	0.230787	-0.479825	0.703532	-0.0901022	-0.000534395
RNASE4	red	-0.120349	-0.406298	-0.273615	0.715414	-0.719522	-0.31279	0.298068
EIF4EBP2	red	-0.0992189	-0.697196	-0.353415	0.541002	-0.7386	-0.460662	-0.143487
PAG1	red	-0.0889106	0.553468	0.152085	-0.575742	0.473429	0.317961	-0.0202858
PLA1A	red	-0.152785	0.134503	-0.105705	-0.530226	0.719505	0.0553801	-0.539668
OASL	red	-0.282731	0.295637	0.148435	-0.637441	0.783397	-0.0667577	-0.255291
GIMAP7	red	-0.093401	-0.016067	-0.328736	-0.0683088	0.565051	0.157615	-0.531923
DDX60L	red	-0.129074	0.498725	0.131759	-0.693835	0.858645	0.335463	-0.246976
STX16	red	0.239208	0.554015	0.34565	-0.251085	0.567761	0.367014	0.270033
EIF3M	red	-0.132163	-0.542422	-0.611633	0.369649	-0.547791	-0.448611	-0.283811
OTOF	red	-0.223072	0.104604	0.146352	-0.25872	0.711461	0.275017	-0.266125
STAT1	red	-0.208568	0.36744	0.0618162	-0.584561	0.815572	0.0925435	-0.36347
CYTH4	red	-0.00376656	0.481309	0.374371	-0.55069	0.855324	0.404223	-0.0651066
SH2D1B	red	-0.224564	0.10083	-0.0438275	-0.330774	0.439337	-0.167281	-0.120016
TRAFD1	red	-0.00163353	0.374769	0.36105	-0.494447	0.821055	0.245334	-0.155497
HAVCR2	red	0.0625174	0.22741	0.239544	-0.167154	0.669736	0.253319	-0.0977188
DOCK2	red	0.114013	0.429829	0.329533	-0.50183	0.725105	0.458412	-0.230553
PARP14	red	0.158091	0.682144	0.266476	-0.576161	0.805061	0.455298	0.127886
IFIT2	red	-0.341423	0.122062	0.0165109	-0.477288	0.887702	-0.0167965	-0.484124
RAMP1	red	-0.126664	-0.347008	-0.13609	0.219939	-0.653335	-0.406884	0.0492868
DDX60	red	-0.336972	0.108149	-0.0736729	-0.259324	0.756977	-0.0631346	-0.202424
RPL21	red	-0.0547008	-0.505729	-0.338641	0.552541	-0.748854	-0.284759	0.023827
TRIM21	red	-0.0152086	0.487648	0.196868	-0.439456	0.862299	0.469333	-0.143829
NLRC5	red	0.272948	0.804363	0.345969	-0.589071	0.840969	0.650328	0.1052
VAMP3	red	-0.176581	-0.457671	-0.239628	0.260303	-0.61862	-0.466518	-0.0282573
LPAR6	red	0.1634	0.284636	0.292987	-0.183232	0.70683	0.461144	-0.110158
RSAD2	red	-0.231183	0.136379	0.041761	-0.510341	0.800594	-0.0905203	-0.357427
UBE2L6	red	-0.493596	-0.104688	-0.275608	-0.131717	0.809729	-0.0602865	-0.545147
OAS1	red	-0.27601	0.154272	0.0441961	-0.394364	0.904636	0.0913883	-0.34644
IL15RA	red	-0.289231	0.165204	0.10721	-0.535371	0.767807	-0.0751023	-0.233345
GBP4	red	-0.22008	0.195499	-0.185613	-0.434195	0.822853	0.0974684	-0.461421
IRF1	red	-0.0860239	0.518008	0.0622588	-0.424767	0.823713	0.418524	-0.0716317
BTN3A2	red	0.117243	0.331314	0.0613185	-0.109795	0.739634	0.476945	-0.114587
C8orf4	red	0.0414342	0.305583	0.000304138	-0.396882	0.631739	0.184734	-0.230076
SAMD9L	red	0.0218811	0.458535	0.11481	-0.438308	0.914688	0.454967	-0.296727
ADAMTS4	red	-0.134504	0.526771	0.203442	-0.712043	0.711469	0.203823	-0.0303295
GREM1	red	-0.390835	0.140666	-0.0322579	-0.368025	0.575128	0.0116474	-0.249999
MCL1	red	-0.115472	0.440596	0.18872	-0.554264	0.770239	0.277372	-0.130194
BST2	red	-0.209106	-0.142714	-0.101835	0.0562365	0.616848	0.0172788	-0.35937
DDX58	red	-0.151359	0.304237	0.10044	-0.541191	0.94372	0.26544	-0.407224
BTN3A1	red	0.0496463	0.117134	-0.0313347	-0.0705158	0.661905	0.301857	-0.257189
FGD2	red	0.273522	0.534096	0.516041	-0.550927	0.722059	0.52745	-0.0550771
GBP1	red	-0.324203	0.211961	-0.0256146	-0.350008	0.917334	0.0863513	-0.29883
IFIH1	red	-0.199644	0.148157	0.126369	-0.351072	0.813915	0.106403	-0.243254
PARP9	red	0.0173384	0.511049	0.237935	-0.596328	0.931466	0.324408	-0.130306
TRIM22	red	0.134301	0.61374	0.369014	-0.542784	0.862705	0.419319	-0.0188976
ATF3	red	-0.441692	0.0903121	0.0552987	-0.339429	0.663803	0.0325648	-0.277622
CXCL11	red	-0.36811	0.184322	-0.00529492	-0.546423	0.911516	0.0121607	-0.421582
NKG7	red	-0.349975	0.128147	-0.18343	-0.419502	0.653944	-0.166502	-0.416653
OAS3	red	-0.0499264	0.30671	0.205371	-0.465168	0.882717	0.272985	-0.341116
KLRK1	red	-0.0312229	0.314066	0.0814209	-0.236973	0.746986	0.199754	-0.061522
KAT6A	red	0.0268624	0.402526	0.122148	-0.495283	0.446081	0.460092	-0.109379
FAM26F	red	0.0695344	0.417281	0.339527	-0.203654	0.666467	0.332931	0.113748
UFC1	red	-0.0357613	-0.403628	-0.350346	0.61029	-0.785687	-0.385808	0.317789
PLK2	red	-0.0399926	0.462224	0.0900511	-0.605114	0.757715	0.312268	-0.29392
IFIT1	red	-0.311314	0.0541535	-0.0100754	-0.377417	0.770854	-0.000796924	-0.460377
IFI44	red	-0.412003	0.122519	-0.323883	-0.267397	0.74955	0.0763067	-0.486666
IL18BP	red	-0.00672059	0.390125	0.179441	-0.516502	0.915876	0.396589	-0.311433
HERC6	red	-0.103383	0.19777	0.0487818	-0.549193	0.800737	0.080426	-0.485679
APOL1	red	-0.11816	0.27486	0.0236849	-0.341001	0.776782	0.106874	-0.103061
OAS2	red	-0.0677207	0.403659	0.125979	-0.557819	0.916847	0.232476	-0.280948
STAU1	red	-0.0390107	-0.403712	-0.335809	0.504109	-0.820867	-0.359222	0.204774
IL10RA	red	0.224414	0.578897	0.373738	-0.292438	0.696491	0.540758	0.0853238
GBP5	red	-0.0094067	0.311354	0.0342332	-0.21268	0.844612	0.384818	-0.218299
IRF9	red	-0.235683	0.15252	0.0533182	-0.191441	0.757831	0.0657986	-0.252305
TYMP	red	0.331026	0.701412	0.501747	-0.490347	0.822925	0.602552	0.14444
HCP5	red	0.111447	0.522071	0.21885	-0.619833	0.87459	0.304434	-0.111368
TMEM100	red	-0.0774515	0.0731422	0.0136014	-0.494862	0.605435	-0.129978	-0.305479
ISG15	red	-0.411567	0.0252276	-0.0513534	-0.412883	0.899231	-0.0423895	-0.552195
MOV10	red	0.264098	0.595545	0.253211	-0.412871	0.748486	0.695681	-0.011451
KIAA0247	red	0.0241123	0.525023	0.334739	-0.618977	0.703781	0.302651	-0.118679
CCL8	red	-0.283397	0.273917	0.0505915	-0.491388	0.774341	0.152873	-0.232065
SLC25A6	red	0.0652101	-0.208922	-0.0735557	0.256437	-0.703019	-0.29027	0.232137
EIF3L	red	0.0245016	-0.402739	-0.496828	0.469979	-0.747076	-0.321548	0.0172164
PSMD1	red	-0.182959	0.175968	0.182365	-0.616328	0.669938	-0.00817075	-0.405649
HS3ST1	red	-0.00982486	0.416622	0.366574	-0.401343	0.530615	-0.00612411	0.3544
PRF1	red	-0.241176	0.270436	-0.0949108	-0.42558	0.734986	0.0038029	-0.269732
RAMP3	red	0.0553237	0.255572	0.042936	-0.54153	0.611926	0.0981763	-0.238203
DOCK4	red	0.190339	0.671059	0.221394	-0.73155	0.734032	0.47654	-0.0921526
PLSCR1	red	-0.32897	0.00105086	-0.00217131	-0.592044	0.627068	-0.127462	-0.493216
TNFRSF14	red	0.199308	0.450714	0.168865	-0.199118	0.683247	0.474893	-0.0537761
LAP3	red	-0.513708	-0.195321	-0.245721	-0.245705	0.559941	-0.264937	-0.51297
PSME2	red	-0.0503932	0.495636	0.35802	-0.607406	0.882333	0.200806	0.0409518
IFITM1	red	-0.611143	-0.2765	-0.274962	-0.0938756	0.659781	-0.185374	-0.614931
WARS	red	0.00274943	0.279705	0.136327	-0.39767	0.810274	0.199367	-0.228502
RND3	red	-0.107014	0.370831	0.224684	-0.770201	0.696843	0.146647	-0.314087
MX2	red	-0.271944	-0.0105136	0.17203	-0.183911	0.672473	0.0427927	-0.259873
CCNG1	red	0.125957	-0.391058	-0.231946	0.714897	-0.76688	-0.150306	0.197549
CD274	red	-0.204396	0.268529	0.23582	-0.594486	0.641737	-0.0269261	-0.130015
SLC25A3	red	-0.197837	-0.533271	-0.281584	0.322489	-0.692029	-0.636843	0.00383052
ANKRD20A3	red	-0.137148	0.304092	0.0405627	-0.542952	0.665427	0.280982	-0.332296
IFI27	red	-0.233615	0.0872917	-0.000430199	-0.42124	0.861	-0.0243787	-0.432656
TNFAIP3	red	0.114237	0.7253	0.372566	-0.63872	0.701472	0.554013	0.125585
HLA-DQA1	red	-0.148523	0.0565121	-0.0910203	-0.297704	0.650074	-0.118878	-0.337357
IDO1	red	-0.0339892	0.290327	0.0884799	-0.482552	0.907198	0.239785	-0.368702
CHMP2A	red	-0.310883	-0.431655	-0.418084	0.253447	-0.649132	-0.54602	0.00271184
CXCL10	red	-0.380844	0.219653	0.00106857	-0.527716	0.893177	0.0486945	-0.421048
ACTN1	red	-0.425365	-0.616157	-0.483919	0.654289	-0.714406	-0.613753	0.0476835
HDLBP	red	0.262159	-0.292681	-0.0615596	0.738722	-0.645016	0.143486	0.316986
FAM65A	red	-0.0327005	0.291448	0.0856152	-0.616352	0.663399	0.194221	-0.377987
DBNDD2	red	-0.127896	-0.488887	-0.344816	0.472359	-0.634496	-0.40026	-0.0761055
TAP1	red	-0.121031	0.398992	0.163401	-0.493595	0.916297	0.192334	-0.129749
RNF213	red	0.291562	0.709096	0.408965	-0.402781	0.794819	0.72728	0.10129
IFI6	red	-0.337216	-0.146817	0.089887	-0.122642	0.706324	-0.115147	-0.368001
IFI44L	red	-0.30619	0.108905	-0.199487	-0.206935	0.857155	0.135168	-0.429345
IFI35	red	-0.141761	0.126309	0.101624	-0.340894	0.868758	0.116085	-0.404711
VTI1B	red	-0.153067	-0.694085	-0.513758	0.426913	-0.680129	-0.514227	-0.345366
DNAJC11	red	0.211771	0.572691	0.462791	-0.666209	0.623557	0.433684	-0.0480767
ETV7	red	-0.00362633	0.562788	0.156443	-0.627705	0.761587	0.471303	-0.125895
EPSTI1	red	-0.499575	-0.047114	-0.1846	-0.312396	0.812592	-0.128429	-0.575047
CREM	red	-0.456071	-0.138636	0.0486881	-0.294405	0.598205	-0.322384	-0.317037
GZMB	red	-0.245066	0.324749	0.115395	-0.520483	0.844273	0.0373747	-0.198407
MX1	red	-0.195986	0.267652	0.0366003	-0.466706	0.910905	0.168311	-0.410206
COX7C	red	-0.0328557	-0.539291	-0.423291	0.717836	-0.682618	-0.228723	0.0464411
IFIT3	red	-0.317072	0.232698	0.0156707	-0.524464	0.927668	0.12449	-0.393177
CD248	red	-0.37408	0.00103554	-0.330122	0.164835	0.582511	0.0634119	-0.241514
RTFDC1	red	-0.146132	-0.668851	-0.207208	0.578643	-0.704392	-0.517901	-0.0265317
HLA-DRB6	red	-0.217976	0.264486	0.175075	-0.52136	0.64834	0.00627565	-0.154196
SYNPO	red	-0.148266	-0.454528	-0.167974	0.543513	-0.644494	-0.320498	0.0678151
PSMB9	red	-0.408006	0.027626	-0.187053	-0.476812	0.825637	-0.154594	-0.586374
MYO9B	turquoise	0.465033	0.74571	0.582844	-0.260292	0.407893	0.816299	0.447584
STK25	turquoise	0.653245	0.742823	0.397685	-0.109449	0.295689	0.855076	0.507405
CDC25B	turquoise	0.59012	0.539332	0.512241	-0.208254	0.402672	0.689575	0.322023
ABR	turquoise	0.480334	0.695987	0.376129	-0.484111	0.400193	0.766877	0.131016
HDAC7	turquoise	0.449176	0.539381	0.238885	-0.173298	0.241725	0.848473	0.123484
RARRES3	turquoise	0.715916	0.744676	0.537683	-0.327778	0.347585	0.7029	0.438297
UNC13B	turquoise	0.67125	0.728734	0.550802	-0.489111	0.463675	0.806096	0.184992
LPIN3	turquoise	0.590413	0.407	0.502462	0.144139	0.196898	0.781134	0.337975
RBM6	turquoise	0.61135	0.70727	0.478578	-0.202788	0.430414	0.925829	0.343894
ITSN1	turquoise	0.322423	0.409	0.067348	0.068495	0.058228	0.707098	0.183598
ASTN2	turquoise	0.0426579	0.367969	-0.106087	-0.384884	0.300724	0.437723	-0.169795
TANC2	turquoise	0.876532	0.729309	0.678654	-0.286453	0.144322	0.766447	0.554234
BSDC1	turquoise	0.620149	0.293135	0.272352	0.0966849	-0.066474	0.656293	0.197232
RNF43	turquoise	0.514745	0.665966	0.265522	-0.27665	0.0717472	0.708277	0.390527
VAT1	turquoise	-0.537391	-0.431152	-0.417779	-0.0305095	0.0243432	-0.656586	-0.536428
HMGXB4	turquoise	0.294118	0.615301	0.381761	-0.664305	0.608886	0.66463	-0.0448773
44446	turquoise	-0.778495	-0.696073	-0.660276	0.356613	-0.235799	-0.730196	-0.432394
ARMCX3	turquoise	-0.556313	-0.283122	-0.289671	-0.0349935	-0.193929	-0.63713	-0.128539
WASH7P	turquoise	0.664583	0.74057	0.472796	-0.251508	0.197642	0.869957	0.438281
CLIC4	turquoise	-0.780447	-0.649798	-0.558798	0.0756638	-0.259847	-0.784922	-0.596517
ALOX5AP	turquoise	-0.176506	-0.207464	0.302573	-0.236302	-0.212859	-0.551351	-0.00213727
SH3PXD2B	turquoise	0.429566	0.279358	0.0938071	0.324741	-0.049733	0.583164	0.257879
44441	turquoise	-0.644697	-0.435764	-0.505812	-0.0711313	-0.0463695	-0.757686	-0.521537
SZT2	turquoise	0.695295	0.520815	0.243281	0.0775152	0.0903176	0.872044	0.256374
ANKRD36	turquoise	0.651416	0.632154	0.257965	-0.012432	0.0818834	0.837545	0.359044
ABCC5	turquoise	0.61404	0.468102	0.184399	0.236972	0.0397156	0.834915	0.335245
NCOR1	turquoise	0.510818	0.601565	0.267709	-0.121756	0.114103	0.858718	0.269648
HCG18	turquoise	0.743533	0.828963	0.50036	-0.409719	0.19436	0.80253	0.506117
IST1	turquoise	0.226932	0.493866	0.371671	-0.270611	0.0117144	0.494615	0.329978
HELZ	turquoise	0.587547	0.486413	0.17715	0.0108326	0.27292	0.869935	0.119592
C4BPA	turquoise	0.612852	0.734399	0.687803	-0.289463	0.427446	0.756062	0.527937
RSF1	turquoise	0.28878	0.0124734	-0.0343722	0.16908	-0.0165276	0.482258	-0.0654788
AP2A2	turquoise	0.613526	0.584667	0.660271	-0.0287243	0.347582	0.765423	0.509751
HIVEP1	turquoise	0.673174	0.558697	0.305021	-0.0862656	0.225407	0.866882	0.296134
SMARCC2	turquoise	0.44312	0.457524	0.117806	0.0599095	0.0724026	0.762247	0.169132
FAM20A	turquoise	0.817952	0.718221	0.606731	-0.0648378	0.236524	0.892576	0.628385
DOCK8	turquoise	0.46912	0.623067	0.552539	-0.361339	0.557128	0.690501	0.163439
LOC150776	turquoise	0.699573	0.777067	0.454526	-0.247029	0.296455	0.836891	0.374802
CLK2	turquoise	0.628706	0.528258	0.467192	-0.115201	0.392487	0.861943	0.189912
TNFSF15	turquoise	0.839089	0.817139	0.668183	-0.349285	0.284934	0.895893	0.55683
CXXC1	turquoise	0.72096	0.429893	0.548813	-0.122604	0.278499	0.704219	0.21603
GDI1	turquoise	0.457039	0.711005	0.6251	-0.310952	0.439058	0.799161	0.406063
MTRNR2L6	turquoise	0.62514	0.628978	0.200912	0.00977566	-0.123704	0.809733	0.482992
STOX2	turquoise	0.482487	0.68268	0.286334	-0.310564	0.0285664	0.628409	0.390883
DNAH1	turquoise	0.772059	0.732792	0.411463	-0.0675589	0.250494	0.946741	0.468459
CHKB	turquoise	0.6853	0.658516	0.385915	-0.0557557	0.186261	0.891391	0.423242
SPON1	turquoise	-0.489122	-0.39797	-0.620864	0.274572	-0.294942	-0.477793	-0.345474
ANKRD11	turquoise	0.559121	0.426019	0.32092	-0.102561	-0.00319041	0.749593	0.228565
CLMN	turquoise	0.451375	0.634857	0.447089	-0.0637209	0.0288806	0.664904	0.597382
SLC26A11	turquoise	0.728235	0.600202	0.492092	0.023113	0.0008482	0.705555	0.562858
PPT1	turquoise	-0.233577	-0.339842	0.255844	0.24493	-0.188662	-0.41738	0.131575
MUC4	turquoise	0.76401	0.551206	0.478424	0.200677	-0.188925	0.771093	0.735683
KAT2A	turquoise	0.618343	0.365538	0.324732	0.355483	0.0368081	0.778995	0.445838
RGS2	turquoise	-0.647531	-0.505848	-0.336304	0.306165	-0.0890192	-0.653653	-0.278323
RHPN1	turquoise	0.714137	0.796762	0.644616	-0.130251	0.133412	0.863047	0.714906
RBM12	turquoise	0.704621	0.664601	0.47202	0.00150217	0.0195892	0.806417	0.562875
PILRB	turquoise	0.674185	0.659593	0.557004	-0.0426323	0.406159	0.854538	0.446903
SLU7	turquoise	-0.335217	-0.49822	-0.564358	0.220355	-0.490639	-0.439535	-0.346198
COX6B1	turquoise	-0.474187	-0.346026	-0.200406	-0.138411	0.0163572	-0.635503	-0.156073
NOD1	turquoise	0.527777	0.61042	0.218321	-0.20266	0.403633	0.854624	0.158583
SP1	turquoise	0.543192	0.63187	0.198681	-0.262926	0.286811	0.638752	0.0967413
HSPA9	turquoise	-0.380427	-0.37733	0.148362	-0.106185	-0.209563	-0.539561	-0.012036
MBNL1	turquoise	0.383353	0.637658	0.181081	-0.249628	0.468293	0.771089	0.0766443
REXO1L1	turquoise	0.082049	0.36955	-0.106903	-0.380248	0.306142	0.44839	-0.14926
NPIP	turquoise	0.480511	0.208541	0.0880739	0.37154	0.00365932	0.760353	0.149887
KIAA1328	turquoise	0.539429	0.5042	0.0395748	-0.0765853	0.214099	0.731645	0.0949708
VPS52	turquoise	0.715655	0.614531	0.198784	0.0564996	0.0618733	0.827367	0.331221
HEMK1	turquoise	0.692055	0.449861	0.48823	0.166496	0.0193472	0.68413	0.462055
GPX3	turquoise	-0.555246	-0.625571	-0.441945	0.13927	-0.401465	-0.711019	-0.403346
NOV	turquoise	-0.424347	-0.567698	-0.22016	0.494585	-0.283981	-0.551603	-0.138121
PDHB	turquoise	-0.54883	-0.623139	-0.577181	0.335482	-0.307928	-0.756879	-0.350722
PARM1	turquoise	0.270203	0.00103913	0.0374852	0.66244	-0.0662588	0.471577	0.290181
MS4A14	turquoise	0.568104	0.470155	0.370583	0.0315858	0.105151	0.826744	0.315118
CCDC88A	turquoise	0.299617	0.450792	0.191304	-0.14147	0.273481	0.717246	0.100709
ITPR3	turquoise	0.886107	0.699136	0.632971	-0.082535	0.126411	0.892723	0.601676
CDK11A	turquoise	0.54666	0.631536	0.339246	-0.242894	0.356794	0.846707	0.247462
GOLGA3	turquoise	0.448653	0.34231	0.442212	0.202961	0.0587174	0.671816	0.419946
LAIR1	turquoise	0.484684	0.712499	0.622182	-0.352501	0.585881	0.708104	0.36838
DNAJC5	turquoise	0.434006	0.555579	0.451637	-0.128667	0.00682534	0.694955	0.38331
TPCN1	turquoise	0.815356	0.664592	0.373525	0.00899387	-0.0167664	0.908201	0.511325
NIPBL	turquoise	0.571379	0.331484	0.294172	-0.0337898	0.197929	0.706804	0.0804111
IRF3	turquoise	0.397971	0.571734	0.531582	-0.210829	0.575362	0.741481	0.285174
KDM5A	turquoise	0.561658	0.46743	0.359177	-0.0534171	0.165568	0.782235	0.198425
WDR6	turquoise	0.717936	0.481401	0.419741	0.288897	-0.0141231	0.779056	0.570492
VASH1	turquoise	0.438543	0.21282	-0.0120778	0.360242	0.0759302	0.572883	0.0916282
ASH1L	turquoise	0.44012	0.3654	0.025317	-0.035137	0.162893	0.764977	-0.0447649
NCOA3	turquoise	0.119301	0.347504	0.168462	-0.243204	0.329663	0.558926	-0.0314842
LOC729737	turquoise	0.195235	0.311821	0.415959	-0.455051	0.330754	0.415531	-0.0724047
CREBBP	turquoise	0.264123	0.182866	0.00650311	0.0449517	-0.0983478	0.572485	-0.110792
C1GALT1C1	turquoise	-0.247189	-0.285508	0.180736	0.185068	-0.0363766	-0.488233	0.186198
ANKRD17	turquoise	0.56763	0.413102	0.358957	0.188953	0.0162684	0.767694	0.407705
C6orf48	turquoise	-0.333417	-0.358133	-0.401638	0.00136665	-0.246244	-0.487796	-0.348366
SRRT	turquoise	0.724129	0.695424	0.437114	-0.0589787	0.0491128	0.880649	0.570887
DMTF1	turquoise	0.377011	0.208697	-0.135075	0.145562	0.00467152	0.63414	-0.0603779
TRANK1	turquoise	0.271581	0.357292	-0.127118	0.215634	0.249379	0.615995	0.0238781
POLR2M	turquoise	-0.483683	-0.637401	-0.687781	0.38153	-0.408899	-0.587765	-0.370596
AGPAT6	turquoise	0.506363	0.685673	0.692494	-0.392179	0.384355	0.686503	0.44991
KIAA1109	turquoise	0.0849163	0.21485	-0.312751	0.033285	-0.0698719	0.432087	-0.113297
HRNR	turquoise	0.442007	0.60672	0.198025	0.047748	0.336067	0.806811	0.352707
RAB24	turquoise	0.437608	0.628997	0.548492	-0.399308	0.739861	0.714391	0.104327
IFFO1	turquoise	0.306209	0.511269	0.108473	-0.0928684	0.271439	0.741658	0.121906
DTX2	turquoise	0.574955	0.661941	0.533062	-0.077473	0.214162	0.829528	0.493182
BAZ2B	turquoise	0.478238	0.433336	-0.0225004	-0.0671123	0.227186	0.733397	0.0266552
NISCH	turquoise	0.71354	0.615543	0.305433	-0.00669572	0.187551	0.942856	0.317592
QTRT1	turquoise	0.825831	0.781386	0.50439	-0.171047	0.0987561	0.808735	0.61588
MAPK13	turquoise	0.853265	0.632501	0.753071	-0.159741	0.0769907	0.754858	0.61485
CDK5RAP3	turquoise	0.761123	0.560621	0.46456	0.121258	0.160224	0.869292	0.442798
OSBPL9	turquoise	-0.643851	-0.580053	-0.684808	0.277124	-0.44156	-0.611189	-0.37539
LAMP2	turquoise	-0.452017	-0.496027	-0.0826862	0.179225	-0.140871	-0.744782	-0.112846
ASXL1	turquoise	0.570905	0.788619	0.438733	-0.282261	0.234212	0.876928	0.457579
ABCC1	turquoise	0.534484	0.514696	0.368527	-0.0770169	0.181871	0.85351	0.295972
SNRNP200	turquoise	0.502083	0.802256	0.200243	-0.326625	0.333894	0.810333	0.324346
ENGASE	turquoise	0.327375	0.0218779	0.0701003	0.457381	0.0877971	0.611605	0.0849798
TTLL5	turquoise	0.614087	0.548276	0.14855	-0.0480407	0.0725659	0.86312	0.23378
GCN1L1	turquoise	0.605368	0.594371	0.431826	0.123197	-0.056358	0.824243	0.668399
LPCAT1	turquoise	0.873053	0.739806	0.647793	-0.180386	0.0356729	0.680272	0.677692
TMEM63A	turquoise	0.410271	0.739239	0.6271	-0.35244	0.639349	0.71138	0.394003
FAM50A	turquoise	0.548864	0.742327	0.516017	-0.293618	0.21109	0.848295	0.426796
MAST2	turquoise	0.656355	0.479458	0.40339	0.13325	-0.118753	0.728758	0.48896
MATR3	turquoise	-0.627742	-0.575566	-0.548287	0.366957	-0.457421	-0.690075	-0.157893
TUG1	turquoise	0.493968	0.658708	0.0734678	-0.0293022	0.294513	0.804128	0.283389
GOLM1	turquoise	0.496599	0.413969	0.386592	0.121509	0.183101	0.51274	0.606169
SDCCAG8	turquoise	0.687139	0.584704	0.343733	0.0278589	0.110084	0.832187	0.439003
ALPK3	turquoise	0.241858	0.092145	-0.0521096	0.146063	-0.260311	0.375755	0.102745
ASCC3	turquoise	0.780367	0.855375	0.614759	-0.243168	0.271301	0.880944	0.605007
EPHA2	turquoise	0.598952	0.778656	0.599508	-0.417492	0.578833	0.760622	0.369162
PAIP2	turquoise	-0.536396	-0.777207	-0.449039	0.384496	-0.470993	-0.742303	-0.268586
ST3GAL1	turquoise	0.578711	0.579952	0.51878	-0.256103	0.30061	0.715359	0.393106
MTRNR2L1	turquoise	0.65148	0.675573	0.24422	-0.0474087	-0.0768013	0.83796	0.493891
HIF3A	turquoise	0.246093	0.270764	-0.0973968	-0.0809258	0.312356	0.618954	-0.212312
CPSF3L	turquoise	0.742579	0.545665	0.527841	-0.0194234	-0.0323505	0.706357	0.644094
TSC2	turquoise	0.647944	0.688391	0.557398	-0.119237	0.274874	0.882397	0.495475
SPTAN1	turquoise	0.500004	0.548812	0.241895	0.0931304	0.331727	0.72078	0.42731
PPIG	turquoise	0.60686	0.579853	0.259875	-0.340445	0.287271	0.6855	0.164543
STBD1	turquoise	-0.481561	-0.497987	-0.450731	0.19495	-0.201644	-0.528194	-0.458621
PDXDC2P	turquoise	0.528979	0.586513	0.255295	0.0617398	0.0322081	0.733022	0.433749
CBLB	turquoise	0.220935	0.49131	0.0177293	-0.250885	0.221657	0.621476	0.0437983
DUOXA1	turquoise	0.888624	0.784507	0.769273	-0.388876	0.0164496	0.676486	0.655065
GLT25D1	turquoise	0.514518	0.674245	0.655435	-0.118111	0.380681	0.718071	0.558494
DENND4B	turquoise	0.603784	0.572551	0.504905	-0.0346005	0.424207	0.794939	0.363966
TBC1D3C	turquoise	0.351694	0.402713	0.251232	-0.23327	0.355754	0.674023	-0.148906
RRBP1	turquoise	0.751435	0.750073	0.578531	-0.0943835	0.212602	0.728014	0.703116
CSNK1D	turquoise	0.668177	0.844913	0.684475	-0.355876	0.222435	0.697701	0.665963
TP53BP1	turquoise	0.511301	0.471402	0.201348	0.203206	-0.019209	0.672461	0.562508
PRPF38B	turquoise	0.503718	0.446528	0.137511	0.0153778	0.0813293	0.824753	0.237158
CHKA	turquoise	0.795532	0.496624	0.337837	0.223844	-0.0745101	0.805903	0.514228
C11orf30	turquoise	0.61002	0.69305	0.32421	-0.269991	0.375905	0.831949	0.315095
PHIP	turquoise	0.646878	0.43261	0.315372	-0.0402667	0.235476	0.805923	0.0885438
ZNF276	turquoise	0.73498	0.877883	0.615921	-0.324715	0.397887	0.917029	0.525522
DNM1P46	turquoise	0.349469	0.474906	0.0253694	0.00434128	0.0145713	0.687467	0.231078
BPTF	turquoise	0.487283	0.239046	-0.088028	0.245021	-0.0236247	0.683011	0.100035
FNBP4	turquoise	0.430742	0.796494	0.281078	-0.417163	0.318683	0.785137	0.286271
REEP5	turquoise	-0.261019	-0.207778	0.311672	-0.11827	0.00869349	-0.550665	0.137874
DENND3	turquoise	0.508204	0.605811	0.561342	-0.538522	0.323009	0.656884	0.204339
SCARB2	turquoise	-0.685031	-0.457489	-0.403416	0.0769648	0.203022	-0.388062	-0.615263
TCIRG1	turquoise	0.686073	0.779378	0.743911	-0.254615	0.36072	0.870099	0.573195
PDS5A	turquoise	0.311988	0.176839	-0.125333	0.252791	-0.222581	0.486211	0.214975
SPCS2	turquoise	-0.461377	-0.599015	-0.231189	0.367341	-0.380763	-0.707202	-0.0513673
FAM65C	turquoise	0.165568	-0.0436924	0.0956776	0.396913	0.184106	0.457052	-0.0366238
SUPT6H	turquoise	0.0283789	0.288805	-0.241688	-0.146009	-0.03744	0.401202	-0.104714
ZNFX1	turquoise	0.397696	0.773536	0.193554	-0.493651	0.541716	0.692055	0.187443
GIT2	turquoise	0.293172	0.172903	-0.0851873	0.233945	0.110837	0.579378	-0.0828879
GGA2	turquoise	0.62047	0.559443	0.452845	-0.0952397	0.316206	0.761527	0.288119
TOP1	turquoise	0.412458	0.555494	0.506484	-0.556713	0.371003	0.600851	0.131122
ATF6B	turquoise	0.593887	0.693512	0.568381	-0.157424	0.387712	0.816915	0.396555
A2M	turquoise	-0.611871	-0.642247	-0.761275	0.29851	-0.300385	-0.611178	-0.602597
RBM10	turquoise	0.394358	0.439239	0.500116	-0.0664111	0.00242834	0.576888	0.448523
NCOR2	turquoise	0.727103	0.807598	0.585929	-0.327937	0.183469	0.888256	0.465381
CCAR1	turquoise	0.598527	0.637236	0.225186	-0.171073	0.117553	0.883228	0.243822
MYO15B	turquoise	0.649859	0.573861	0.281399	-0.0989495	0.385205	0.823964	0.172461
TSPAN7	turquoise	-0.453409	-0.444421	-0.502559	0.12665	-0.10987	-0.635589	-0.267838
PI4KAP1	turquoise	0.602276	0.561236	0.33295	0.017184	0.106249	0.85771	0.366967
ATF7	turquoise	0.376986	0.402403	0.0583178	0.0515523	0.138268	0.686862	0.129463
CIITA	turquoise	0.573567	0.627005	0.396441	-0.0559169	0.495997	0.822014	0.308921
HP1BP3	turquoise	0.50713	0.216135	0.0610862	0.395097	-0.048067	0.716146	0.218677
HCFC1	turquoise	0.636191	0.829335	0.544975	-0.352391	0.472109	0.872421	0.405099
SPINK5	turquoise	0.756239	0.433773	0.250584	0.193426	-0.173919	0.734206	0.416157
NDUFA13	turquoise	-0.477453	-0.21973	-0.0965709	-0.0502946	-0.137861	-0.533239	0.0309422
ACADVL	turquoise	0.823868	0.785897	0.751253	-0.280772	0.286632	0.812127	0.627274
KIAA0319L	turquoise	0.775932	0.673624	0.650146	-0.147139	0.144688	0.712232	0.636334
IL18	turquoise	0.658796	0.45109	0.518501	-0.00715245	0.240318	0.748374	0.281697
NOTCH2	turquoise	0.335494	0.287208	-0.019219	0.204917	-0.164675	0.525497	0.133361
VWA3A	turquoise	0.511152	0.72524	0.382646	-0.254517	0.0492979	0.726187	0.469438
NCOA6	turquoise	0.298771	0.47334	0.106199	-0.260094	0.331997	0.74659	-0.0558363
PARVG	turquoise	0.522827	0.262588	0.569694	0.0521575	0.210998	0.604506	0.199938
ATP5A1	turquoise	-0.168729	-0.399186	0.102751	0.211578	-0.234232	-0.59185	0.181346
LOC146880	turquoise	0.748704	0.583887	0.343871	-0.029862	0.12857	0.90211	0.36209
ENTPD6	turquoise	0.670232	0.669089	0.716785	-0.0358916	0.125235	0.737391	0.765987
HMHA1	turquoise	0.783346	0.833178	0.758721	-0.349475	0.35177	0.815137	0.573691
GHITM	turquoise	-0.436736	-0.538657	0.0140301	-0.105608	-0.13043	-0.797158	-0.21142
CHD7	turquoise	0.363437	0.646644	0.14325	-0.518286	0.289701	0.583789	0.155256
CXCL2	turquoise	0.50619	0.804544	0.671226	-0.272749	0.356077	0.693402	0.639283
ZMAT1	turquoise	0.112231	0.0960968	-0.146346	0.0135913	0.408116	0.549738	-0.430881
RAB6A	turquoise	-0.734471	-0.803261	-0.469754	0.201489	-0.16408	-0.8207	-0.638081
CHD2	turquoise	0.531161	0.686973	0.322759	-0.410565	0.297172	0.789973	0.266234
TRAK2	turquoise	-0.667676	-0.652298	-0.672593	0.137214	-0.355423	-0.655807	-0.613636
STAB1	turquoise	0.278628	0.165389	0.446941	0.076809	0.288594	0.486754	0.0914059
CABIN1	turquoise	0.709546	0.679819	0.356712	0.0351437	0.244025	0.889491	0.483623
GUSBP11	turquoise	0.540178	0.711083	0.343668	-0.173603	0.360962	0.901181	0.27429
PTPN6	turquoise	0.519232	0.679507	0.484777	-0.396014	0.385128	0.616937	0.318377
ATP6AP2	turquoise	-0.600919	-0.541491	-0.0685522	0.0926218	0.193845	-0.582136	-0.422161
CUL7	turquoise	0.655494	0.612648	0.532519	0.0912779	0.181399	0.694525	0.57776
TAF1C	turquoise	0.565959	0.785295	0.296906	-0.2805	0.209015	0.806174	0.452086
AMPD2	turquoise	0.427206	0.478853	0.672556	-0.0282425	0.0597759	0.461935	0.585851
ATXN2L	turquoise	0.61216	0.828089	0.592071	-0.365276	0.32982	0.875675	0.473391
CALCOCO1	turquoise	0.402685	0.161392	0.176345	0.428968	-0.0559482	0.509045	0.232921
AAK1	turquoise	0.158557	0.155726	0.0498698	0.155921	0.100739	0.576313	-0.0922485
UBR4	turquoise	0.468046	0.67963	0.504581	-0.132957	0.0125141	0.729162	0.620429
MAST3	turquoise	0.646939	0.555797	0.579396	-0.200096	0.391235	0.796212	0.204514
TNIK	turquoise	0.477409	0.450177	0.0855729	-0.0252126	0.193297	0.750828	0.0919628
PKD1	turquoise	0.575066	0.423976	0.274352	0.302382	-0.191616	0.673154	0.544965
PHKG2	turquoise	0.733011	0.823719	0.662788	-0.500616	0.377192	0.827075	0.429979
PLCG1	turquoise	0.362435	0.351738	-0.156886	0.246762	0.289989	0.71375	0.0798751
ANKRD10	turquoise	0.654166	0.750547	0.447208	-0.107455	0.369638	0.878454	0.488249
RBM33	turquoise	0.600374	0.620993	0.221806	-0.131114	0.15389	0.883458	0.282675
SLC40A1	turquoise	-0.364885	-0.517985	-0.5863	0.225526	-0.43222	-0.596819	-0.41258
ZNF692	turquoise	0.796922	0.72399	0.526905	-0.149901	0.249306	0.927498	0.484772
SUPT5H	turquoise	0.722096	0.67227	0.711259	-0.231969	0.237787	0.843861	0.506741
PRKCD	turquoise	0.614212	0.711709	0.762062	-0.223364	0.187651	0.680926	0.673044
RBM19	turquoise	0.576011	0.768577	0.574021	-0.340678	0.250717	0.865761	0.427092
RUNX1	turquoise	0.461269	0.733453	0.344747	-0.15364	0.396424	0.834334	0.388454
PRR14L	turquoise	0.488623	0.66472	0.622204	-0.401956	0.454787	0.67806	0.276709
CCNL2	turquoise	0.670027	0.764544	0.244525	-0.131694	0.279726	0.914618	0.388388
P4HTM	turquoise	0.751754	0.835347	0.687553	-0.323142	0.340877	0.817848	0.543438
LOC440434	turquoise	0.761524	0.641855	0.33813	0.0640849	0.0333322	0.898027	0.539016
MYO18A	turquoise	0.211168	0.343431	0.135222	-0.00513769	0.159443	0.635293	0.0880712
PRRC2C	turquoise	0.528266	0.498644	0.242164	-0.176793	0.163226	0.798914	0.161817
WDR60	turquoise	0.301796	0.318519	-0.00422283	0.259419	-0.0129341	0.654148	0.281401
SRGN	turquoise	-0.593646	-0.319658	-0.0814373	-0.253987	0.149317	-0.657062	-0.346679
SCARB1	turquoise	0.43237	0.420207	0.225586	0.313943	0.148247	0.619814	0.460675
LOC100131257	turquoise	-0.0302164	0.35451	-0.17085	-0.367907	0.336764	0.398102	-0.197748
NUP210	turquoise	0.541335	0.622683	0.543776	-0.116592	0.435014	0.706045	0.422655
ACAP1	turquoise	0.170968	0.454924	0.479699	-0.329437	0.69438	0.457344	-0.00125425
SH3RF2	turquoise	0.733744	0.702186	0.523178	-0.166073	0.151065	0.866948	0.50088
CLUHP3	turquoise	0.715976	0.701355	0.330399	-0.134796	-0.0351375	0.820747	0.455566
RGS5	turquoise	-0.456816	-0.677656	-0.694461	0.549203	-0.394283	-0.640528	-0.386008
OSTC	turquoise	-0.261946	-0.618353	-0.204292	0.437394	-0.361079	-0.638005	-0.1248
EZH1	turquoise	0.477209	0.184209	0.0951339	0.28521	0.0879734	0.704934	0.0082484
HIVEP2	turquoise	0.374192	0.571017	0.246562	-0.272585	0.0745093	0.657154	0.2445
HNRNPF	turquoise	-0.290141	-0.168072	-0.0308117	-0.174041	-0.1062	-0.513132	0.0974102
TUBGCP2	turquoise	0.87316	0.816964	0.760972	-0.278252	0.14275	0.757332	0.723827
AGPAT2	turquoise	0.771341	0.798018	0.73591	-0.355196	0.21497	0.568792	0.711869
CLU	turquoise	-0.48523	-0.683924	-0.428418	0.681782	-0.536667	-0.615627	-0.0868049
NAV1	turquoise	0.508027	0.492276	0.037025	0.0721238	0.189344	0.696582	0.299389
SPATA20	turquoise	0.580466	0.740781	0.50498	-0.210419	0.176463	0.750971	0.44145
PSMB5	turquoise	-0.441695	-0.491935	-0.07326	0.217532	-0.200197	-0.641639	0.0361387
MTRNR2L3	turquoise	0.657329	0.623321	0.212474	0.0154407	-0.125694	0.816124	0.489296
COX5B	turquoise	-0.734038	-0.489776	-0.567296	-0.0319123	-0.166308	-0.674692	-0.456852
TOR1AIP2	turquoise	0.444764	0.506329	0.426819	-0.360668	0.438281	0.664823	0.0520354
HIPK2	turquoise	0.290773	0.246892	0.207346	-0.237432	-0.129673	0.449663	0.0955116
SREK1	turquoise	0.619739	0.444967	0.310306	0.100287	0.133532	0.812204	0.316366
PLA2G4B	turquoise	0.735347	0.528379	0.356873	0.0497439	-0.018534	0.719097	0.448778
SERBP1	turquoise	-0.566857	-0.645934	-0.503288	0.198657	-0.447067	-0.535694	-0.439992
MROH1	turquoise	0.783391	0.787176	0.732752	-0.252022	0.185854	0.802732	0.684342
ARHGAP27	turquoise	0.68026	0.812124	0.676528	-0.365086	0.524415	0.844766	0.434279
RANGAP1	turquoise	0.505892	0.374787	0.712041	-0.0122112	0.0761267	0.573107	0.51079
ANKRD36B	turquoise	0.641352	0.824112	0.354542	-0.329567	0.46909	0.877909	0.26484
PPP1R14A	turquoise	-0.585802	-0.576635	-0.368006	0.0826969	-0.288862	-0.696976	-0.451436
ATP13A1	turquoise	0.716178	0.819591	0.732026	-0.3118	0.391539	0.786147	0.599922
DCAF5	turquoise	0.703931	0.682694	0.470877	-0.059517	0.191408	0.944071	0.421553
PRKRA	turquoise	-0.524486	-0.515573	-0.334802	0.0196152	-0.274685	-0.551751	-0.484029
GSS	turquoise	0.499276	0.804073	0.564996	-0.32233	0.479976	0.634943	0.57553
SLC38A10	turquoise	0.579788	0.649117	0.254105	-0.0428969	0.359071	0.777934	0.343156
ULK4	turquoise	0.677107	0.669054	0.44685	-0.139091	0.0292241	0.699736	0.569021
CYP2B7P1	turquoise	0.780393	0.580673	0.584871	-0.257691	0.107748	0.704485	0.378681
RGPD5	turquoise	0.368931	0.445631	0.0709448	-0.0343828	-0.0373954	0.568035	0.309715
SULT1C2	turquoise	0.625326	0.623957	0.210292	-0.136352	0.170262	0.761038	0.361269
SPG11	turquoise	0.45171	0.693782	0.159107	-0.493191	0.306905	0.59159	0.126736
SLC17A9	turquoise	0.686574	0.785599	0.583514	-0.175815	0.283609	0.70316	0.668185
MLL3	turquoise	0.230316	0.317256	0.00677255	-0.100167	0.311762	0.721812	-0.143044
DDX39A	turquoise	0.576714	0.782704	0.604994	-0.60281	0.572778	0.758198	0.214119
SEC13	turquoise	-0.239709	-0.45734	0.077593	0.173318	-0.325358	-0.572506	0.048634
AGO2	turquoise	0.550896	0.538864	0.381394	-0.0703433	0.0931432	0.818479	0.299973
PRKDC	turquoise	0.636372	0.837828	0.544091	-0.204956	0.284964	0.793354	0.66347
ATXN2	turquoise	0.507258	0.641082	0.260216	-0.16715	0.216586	0.879636	0.29115
ZKSCAN1	turquoise	0.526053	0.651857	0.362046	-0.103042	0.149786	0.82603	0.455296
ENPP2	turquoise	-0.569317	-0.461215	-0.326929	0.0428439	0.0312415	-0.662487	-0.369549
VPS53	turquoise	0.689591	0.862667	0.48249	-0.399517	0.376952	0.9208	0.360282
SAR1A	turquoise	-0.613465	-0.605883	-0.221395	-0.0171176	0.00113583	-0.631605	-0.536742
MAVS	turquoise	0.421976	0.459292	0.285343	-0.0460523	0.261683	0.814646	0.129733
SMG1	turquoise	0.506594	0.460287	0.336989	0.0563298	0.178391	0.800551	0.355962
PDK4	turquoise	-0.554611	-0.328506	-0.189257	-0.347437	0.136331	-0.531422	-0.437101
CWC25	turquoise	0.497649	0.678128	0.124286	-0.385671	0.18311	0.738769	0.14138
ARHGEF5	turquoise	0.676594	0.728628	0.590776	-0.413225	0.205748	0.753792	0.357777
COX6A1	turquoise	-0.554053	-0.459004	-0.144852	0.1701	-0.0815558	-0.708389	0.00210869
SRCAP	turquoise	0.677187	0.670013	0.427349	-0.045409	0.244477	0.96394	0.435215
TEP1	turquoise	0.539625	0.402714	0.5005	0.125225	0.175101	0.778906	0.351093
TSC1	turquoise	0.457313	0.393591	0.379754	0.141346	0.117014	0.645182	0.338563
DMXL2	turquoise	0.300962	0.552012	0.546004	-0.178604	0.522826	0.577693	0.34265
KIAA0146	turquoise	0.810313	0.666535	0.539208	-0.0673768	0.143314	0.934407	0.444779
LOC100132247	turquoise	0.591323	0.729016	0.3199	-0.222868	0.428806	0.939311	0.232922
PSMD4	turquoise	-0.440263	-0.499532	-0.300833	-0.0620557	-0.339677	-0.644129	-0.362928
LUC7L3	turquoise	0.639173	0.593415	0.252114	-0.0611385	0.269025	0.930052	0.241407
SCO2	turquoise	0.511417	0.580007	0.513638	-0.2194	0.64039	0.786377	0.157178
PSMC5	turquoise	0.290992	0.356088	0.190324	-0.07008	-0.0148306	0.619137	0.122349
NLRP1	turquoise	0.294189	0.377678	0.0958021	-0.0506311	0.189579	0.592353	0.0146186
TRAK1	turquoise	0.783097	0.669817	0.636652	-0.0813272	0.200464	0.802769	0.508648
EIF4H	turquoise	-0.230473	-0.390967	-0.126966	0.224089	-0.532457	-0.636391	0.0916307
SELM	turquoise	-0.835297	-0.662809	-0.650344	0.190357	-0.0726845	-0.657634	-0.619103
NSUN7	turquoise	0.628367	0.659135	0.406327	-0.338643	-0.15199	0.585819	0.468786
LPIN1	turquoise	0.518263	0.392337	0.33057	0.196344	0.165751	0.744704	0.339594
WDR13	turquoise	0.673214	0.533595	0.498515	0.0147787	-0.0924855	0.773599	0.577845
CYFIP2	turquoise	0.670288	0.623494	0.728405	-0.190916	0.092405	0.671455	0.584246
RASSF7	turquoise	0.927744	0.796013	0.730371	-0.247648	0.0707683	0.780782	0.688541
PLCB2	turquoise	0.686784	0.49871	0.485888	0.0028756	0.0888189	0.698513	0.412804
ARL1	turquoise	-0.146521	-0.336478	0.00752184	0.23798	-0.27921	-0.449102	0.0198732
GON4L	turquoise	0.65354	0.69614	0.338168	-0.203092	0.408598	0.937284	0.238785
UBA7	turquoise	0.469554	0.649414	0.310972	-0.267877	0.595149	0.628879	0.145702
YEATS2	turquoise	0.290812	0.647375	0.23823	-0.253834	0.576539	0.789808	0.0630735
NOP2	turquoise	0.577248	0.521253	0.472273	-0.131659	0.163232	0.791854	0.365034
TANC1	turquoise	0.545647	0.738444	0.433117	-0.397299	0.175029	0.769399	0.342389
HECTD4	turquoise	0.668612	0.532099	0.323982	0.0291593	0.134084	0.889832	0.257509
INF2	turquoise	0.586509	0.736984	0.509235	-0.248277	0.47751	0.805518	0.358482
LYST	turquoise	0.274909	0.628438	0.185409	-0.44616	0.293422	0.624029	0.133377
TMC8	turquoise	0.482787	0.54599	0.364001	-0.16411	0.486206	0.6606	0.0930267
BZW1	turquoise	-0.417709	-0.452336	-0.165378	0.0576468	-0.38563	-0.64707	-0.0659574
CTBP1	turquoise	0.664147	0.654914	0.450352	-0.109501	0.197792	0.935258	0.350911
SUGP1	turquoise	0.532276	0.539106	0.444263	-0.0935311	0.102402	0.751015	0.321996
MC1R	turquoise	0.44954	0.361784	-0.055433	0.2163	-0.185671	0.652535	0.217547
KIAA2026	turquoise	0.361826	0.401917	0.0495701	-0.165755	0.253362	0.752296	-0.137988
TNFAIP8L1	turquoise	0.679331	0.7426	0.416359	-0.262059	0.153693	0.750587	0.565801
NXF1	turquoise	0.775093	0.493058	0.311028	0.103261	-0.0876076	0.824884	0.445117
RAB31	turquoise	-0.480355	-0.409371	-0.275333	-0.0186888	-0.13126	-0.524769	-0.397763
SLC35E2B	turquoise	0.671232	0.293208	0.32554	0.31421	-0.141174	0.659711	0.339821
CCDC93	turquoise	0.514966	0.628251	0.444723	-0.310108	0.485043	0.824509	0.198356
INTS3	turquoise	0.587072	0.358644	0.252705	0.410507	0.0866917	0.758211	0.425536
TRPM4	turquoise	0.581745	0.681722	0.39416	-0.183528	0.16058	0.899252	0.390851
ACSS2	turquoise	0.812564	0.738972	0.625367	-0.065361	0.0375809	0.901556	0.654892
DENND5A	turquoise	0.298242	0.691144	0.533274	-0.56292	0.510616	0.64708	0.203817
MTRNR2L2	turquoise	0.685309	0.667335	0.326358	-0.107449	-0.0465099	0.852229	0.466938
RAI1	turquoise	0.613941	0.834926	0.418147	-0.281061	0.308943	0.872745	0.457756
FMNL3	turquoise	0.310905	0.410666	-0.15055	-0.0473488	0.22319	0.531872	-0.0226478
SYMPK	turquoise	0.751269	0.717406	0.684523	-0.308394	0.344645	0.886498	0.42641
JUNB	turquoise	0.218305	0.675927	0.233037	-0.278314	0.501837	0.463096	0.276633
ERP44	turquoise	-0.562917	-0.646505	-0.188504	0.320934	-0.277169	-0.77556	-0.134636
ABHD11	turquoise	0.881024	0.815143	0.725928	-0.296225	0.201077	0.757231	0.625333
INPP5D	turquoise	0.234023	0.531428	0.197642	-0.477212	0.531132	0.648304	-0.17576
ACIN1	turquoise	0.767889	0.607331	0.366701	0.045397	0.145499	0.911218	0.38949
AGXT2L2	turquoise	0.781666	0.653675	0.445698	-0.0967144	0.14477	0.759304	0.426471
ZC3H11A	turquoise	0.139185	0.297264	-0.255848	0.0958667	-0.0823343	0.46855	0.136596
ADH1B	turquoise	-0.694583	-0.745061	-0.64617	0.252727	-0.311209	-0.70282	-0.644846
AMY2B	turquoise	0.375636	0.654924	0.0571474	-0.472886	0.353924	0.63173	0.0184067
JAK3	turquoise	0.246775	0.476781	0.458934	-0.195358	0.667381	0.648845	0.114429
MYO1G	turquoise	0.430519	0.715145	0.618702	-0.425056	0.600239	0.621577	0.265677
HIVEP3	turquoise	0.326551	0.541106	0.0924997	-0.118565	0.312452	0.785528	0.115121
TUBGCP6	turquoise	0.842223	0.694125	0.504544	-0.0494019	0.186295	0.869528	0.487321
MTRNR2L7	turquoise	0.680787	0.727038	0.309191	-0.0704041	-0.0750936	0.839622	0.563488
FAM193B	turquoise	0.534899	0.70892	0.490871	-0.239502	0.313458	0.856861	0.41234
LOC613037	turquoise	0.5597	0.582438	0.327021	-0.145907	0.314963	0.889308	0.147248
VPS13C	turquoise	0.32696	0.490339	0.168112	-0.0607592	0.205529	0.732111	0.237232
SCAF11	turquoise	0.231731	0.215827	-0.238359	0.128994	0.137296	0.596788	-0.0976512
DENND2D	turquoise	0.604509	0.61876	0.459033	-0.24958	0.434337	0.599764	0.313379
HERC2P2	turquoise	0.419562	0.0850038	0.0586513	0.524709	0.0438808	0.607831	0.202703
SLCO2B1	turquoise	0.502483	0.542785	0.546477	-0.0513637	0.279407	0.573293	0.432376
PRDM2	turquoise	0.629332	0.517807	0.241642	0.0799708	0.282317	0.889389	0.269906
TMEM59	turquoise	-0.268681	-0.407277	0.0636145	0.254365	-0.36811	-0.621031	0.264453
FLJ14186	turquoise	0.565158	0.525992	0.267916	-0.135407	0.330276	0.883816	0.0583295
MAN2B1	turquoise	0.457975	0.749803	0.503589	-0.157096	0.388723	0.684589	0.495061
UBN2	turquoise	0.320858	0.418122	0.0359436	0.122231	0.0750735	0.76208	0.189382
ARPC4-TTLL3	turquoise	0.563775	0.532479	0.208099	0.0815506	0.0250158	0.67744	0.354394
NADSYN1	turquoise	0.662526	0.645346	0.565489	-0.111778	0.381931	0.830857	0.382669
MTRNR2L8	turquoise	0.690478	0.6748	0.305405	-0.053044	-0.088181	0.849054	0.51553
NFAT5	turquoise	0.203915	0.300813	-0.186772	0.0344979	0.208524	0.677278	-0.132505
TAF1D	turquoise	0.542316	0.628025	0.261914	-0.361985	0.257377	0.776412	0.215916
PCED1A	turquoise	0.704217	0.549382	0.267306	0.158914	0.0826861	0.788689	0.379897
TRMT1	turquoise	0.781295	0.622092	0.583862	-0.0962456	0.0998436	0.760257	0.561476
SRP14	turquoise	-0.666364	-0.795746	-0.702882	0.626466	-0.461639	-0.763034	-0.316352
PKD1P1	turquoise	0.565944	0.369553	0.379509	0.314875	-0.00784273	0.779581	0.46776
GBE1	turquoise	-0.506986	-0.441542	-0.0777862	-0.13463	-0.125517	-0.783462	-0.27372
DNPEP	turquoise	0.278704	0.463745	0.155745	-0.277197	0.468032	0.45413	0.114951
SMARCA4	turquoise	0.672171	0.824607	0.52337	-0.520161	0.277763	0.836818	0.400603
NPIPL3	turquoise	0.494295	0.494416	0.159253	-0.0765824	0.209128	0.840353	0.117304
ITGAX	turquoise	0.547829	0.726659	0.735096	-0.359822	0.358632	0.760595	0.447002
HIP1R	turquoise	0.657717	0.755504	0.629026	-0.22713	0.192913	0.710558	0.612845
C2orf68	turquoise	0.346791	0.00758692	-0.332994	0.417788	-0.0528706	0.44642	-0.0759939
ADCY4	turquoise	0.273472	0.451303	-0.0460934	-0.0825171	0.343652	0.525079	0.133673
MICAL1	turquoise	0.555737	0.747117	0.610318	-0.222475	0.362867	0.807987	0.46617
NBPF14	turquoise	0.559268	0.504798	0.164471	0.0761764	0.0902119	0.86887	0.243435
LBH	turquoise	-0.394835	-0.359435	-0.487921	0.123628	-0.124986	-0.50656	-0.394632
YIPF3	turquoise	0.0195122	-0.349731	-0.271308	0.483199	-0.631875	-0.458947	0.283305
HNRNPUL2-BSCL2	turquoise	0.350266	0.344472	-0.00622824	0.266002	-0.103094	0.600036	0.337849
MLLT4	turquoise	0.684108	0.819865	0.56373	-0.486869	0.309642	0.848244	0.381288
PLXNA3	turquoise	0.693956	0.299786	0.411508	0.39274	-0.254169	0.693712	0.5357
ATRX	turquoise	0.382375	0.278902	-0.124586	0.196406	0.146065	0.650848	-0.0201633
SLTM	turquoise	0.577245	0.541731	0.289152	-0.263592	0.309708	0.795609	0.132986
PSMB6	turquoise	-0.168963	-0.178906	0.205756	0.0292909	-0.349424	-0.537463	0.345986
PHC3	turquoise	0.681405	0.558781	0.390922	0.0697096	0.113536	0.90964	0.393207
ZNF609	turquoise	0.73104	0.610519	0.41458	0.145284	0.0842354	0.847835	0.601888
EXOSC10	turquoise	0.487871	0.570677	0.171803	-0.282718	0.327926	0.747839	0.0512368
ATG4B	turquoise	0.780166	0.586648	0.476336	-0.113727	0.291932	0.888429	0.317719
PEAK1	turquoise	0.22178	0.430702	-0.154229	-0.0934941	0.26724	0.669635	-0.113151
KCNQ1OT1	turquoise	0.0292186	0.38141	-0.113168	-0.378318	0.331579	0.445996	-0.167719
EDNRB	turquoise	-0.654014	-0.35364	-0.422393	-0.405787	0.126996	-0.540303	-0.681472
ATN1	turquoise	0.491567	0.521202	0.131577	0.00706349	0.091625	0.820926	0.299062
TMED2	turquoise	-0.0955408	-0.315525	0.200996	0.109954	-0.221773	-0.547438	0.217651
MT1X	turquoise	-0.460747	-0.164265	0.0101328	-0.376597	0.129773	-0.358135	-0.224555
MST1	turquoise	0.647321	0.601931	0.238831	0.140423	0.155489	0.802327	0.410152
PRDX3	turquoise	-0.443485	-0.459145	0.0483809	-0.0736635	0.129587	-0.512411	-0.437174
SERPINE2	turquoise	-0.527225	-0.427205	-0.309446	0.476886	-0.233663	-0.584319	0.0921171
LILRB1	turquoise	0.146749	0.180617	0.339017	0.0793134	0.479198	0.497797	-0.0104152
DNMBP	turquoise	0.143173	0.549345	0.24193	-0.325083	0.15626	0.501975	0.303402
AP1G2	turquoise	0.796867	0.57165	0.584072	0.0820083	0.168887	0.826449	0.546772
PCM1	turquoise	0.529802	0.150189	0.0436009	0.242888	-0.0958226	0.615276	0.0504395
SUGP2	turquoise	0.548823	0.809446	0.487545	-0.227399	0.408956	0.73819	0.519953
ORAI2	turquoise	0.271715	0.490887	-0.00175694	-0.204044	0.296232	0.61593	0.117835
MSLN	turquoise	0.827574	0.666649	0.670434	-0.24929	-0.132772	0.532473	0.692644
TNFAIP2	turquoise	0.49601	0.760833	0.48211	-0.283407	0.4378	0.708895	0.374254
MCM3AP	turquoise	0.717198	0.740594	0.48058	-0.255438	0.226805	0.90903	0.344164
FABP4	turquoise	-0.522366	-0.549877	-0.365997	0.465317	-0.539612	-0.579993	0.0515931
[truncated: 372 more rows]
