# Supplementary material for: Transcriptional Profiling and Machine Learning Unveil a Concordant Biosignature of Type I Interferon-Inducible Host Response Across Nasal Swab and Pulmonary Tissue for COVID-19 Diagnosis
Source: Front Immunol. 2021 Nov 22;12:733171. doi: 10.3389/fimmu.2021.733171 (PMC8647662; doi:10.3389/fimmu.2021.733171)
Supplement: Supplementary file 3 [file DataSheet_3.xlsx]

## Sheet: GSE163151-nasal swab-COVID-19
Gene	GSM4972905-NPS	GSM4972906-NPS	GSM4972910-NPS	GSM4972912-NPS	GSM4972913-NPS	GSM4972918-NPS	GSM4972920-NPS	GSM4972921-NPS	GSM4972922-NPS	GSM4972923-NPS	GSM4972924-NPS	GSM4972925-NPS	GSM4972926-NPS	GSM4972928-NPS	GSM4972930-NPS	GSM4972931-NPS	GSM4972932-NPS	GSM4972933-NPS	GSM4972934-NPS	GSM4972935-NPS	GSM4972936-NPS	GSM4972937-NPS	GSM4972938-NPS	GSM4972939-NPS	GSM4972940-NPS	GSM4972941-NPS	GSM4972942-NPS	GSM4972943-NPS	GSM4972945-NPS	GSM4972947-NPS	GSM4972948-NPS	GSM4972949-NPS	GSM4972950-NPS	GSM4972951-NPS	GSM4972952-NPS	GSM4972953-NPS	GSM4972955-NPS	GSM4972956-NPS	GSM4972957-NPS	GSM4972958-NPS	GSM4972959-NPS	GSM4972961-NPS	GSM4972963-NPS	GSM4972964-NPS	GSM4972965-NPS	GSM4972966-NPS	GSM4972967-NPS	GSM4972969-NPS	GSM4972970-NPS
A1BG	1.46517	1.46517	1.46517	2.74864	1.46517	1.46517	1.46517	1.74963	2.15211	2.45217	1.46517	2.31739	1.46517	1.46517	1.46517	2.78465	1.46517	1.46517	1.46517	2.46715	2.39405	1.46517	1.46517	2.37486	1.46517	1.46517	1.46517	1.46517	1.46517	1.46517	1.46517	1.46517	1.46517	1.46517	2.5593	2.67885	1.46517	1.46517	1.46517	1.46517	3.00514	1.46517	1.46517	1.46517	1.46517	1.46517	1.46517	1.46517	1.46517
A1BG_AS1	1.46517	1.46517	2.34604	1.46517	1.46517	1.46517	1.46517	1.46517	1.46517	1.46517	1.46517	2.31739	1.46517	1.46517	1.46517	1.46517	1.46517	1.46517	1.46517	1.46517	1.46517	1.46517	1.46517	1.46517	1.46517	1.46517	1.46517	1.46517	1.46517	1.46517	1.46517	2.30314	1.46517	3.04252	1.46517	1.46517	1.46517	2.60116	1.46517	1.46517	1.46517	1.46517	1.46517	1.46517	1.46517	1.46517	1.46517	1.46517	1.46517
A1CF	1.46517	1.46517	3.15596	1.46517	1.46517	2.6131	1.46517	2.35214	2.15211	1.46517	1.46517	1.46517	1.46517	1.46517	4.9708	1.46517	1.46517	1.46517	1.46517	2.8563	1.46517	1.46517	1.46517	1.46517	1.46517	1.46517	2.31248	1.46517	2.90087	1.46517	1.46517	2.30314	2.93571	1.46517	1.46517	1.46517	2.64613	1.46517	1.46517	2.41187	1.46517	1.46517	1.46517	2.09843	1.46517	1.94732	2.76032	2.2903	1.46517
A2M	3.52013	3.3769	3.15596	2.38718	2.57666	3.49756	3.18515	3.20443	3.19446	2.59789	2.62485	3.42819	1.46517	3.51353	3.17374	1.46517	1.46517	1.46517	2.38316	2.8563	3.97251	3.65586	2.70069	3.20709	2.68634	1.46517	3.26762	3.17767	3.42594	2.91942	2.45859	3.07925	2.52651	1.46517	2.97938	3.13743	2.77703	3.59699	2.3817	2.78197	4.48949	1.46517	3.13101	2.96092	3.47837	3.17567	3.42761	3.11495	4.34595
A2M_AS1	1.46517	1.46517	1.46517	1.46517	2.11731	1.94407	1.46517	2.09721	2.63403	2.04234	1.46517	1.46517	1.46517	2.13007	1.46517	1.46517	1.46517	1.46517	1.46517	1.46517	1.46517	1.46517	1.46517	1.46517	2.34116	1.46517	1.46517	2.14481	1.46517	1.46517	1.46517	1.46517	1.46517	1.46517	1.46517	1.46517	1.46517	1.46517	1.46517	1.46517	1.46517	2.28513	1.46517	2.09843	1.46517	1.94732	1.46517	1.46517	1.46517
A2ML1	4.19665	2.0314	5.29649	5.76494	3.99516	2.41037	2.67519	2.15645	3.30029	2.27614	3.06628	1.46517	1.46517	3.14367	6.05007	2.78465	1.46517	2.88292	1.46517	5.41852	2.39405	2.18356	2.70069	3.81316	1.46517	1.46517	4.23556	3.17767	3.62316	3.97413	1.46517	2.63468	3.47062	1.46517	2.5593	1.46517	1.46517	3.34759	2.3817	5.07188	5.18657	3.13353	4.12186	1.46517	6.45006	2.14394	5.72657	1.94585	5.15727
A2MP1	2.5556	2.26096	2.34604	3.01399	2.11731	3.10936	2.27025	2.47192	4.04815	3.75105	2.62485	1.46517	3.23499	2.27602	1.46517	3.27574	1.46517	1.46517	1.46517	1.46517	1.46517	1.46517	1.46517	1.46517	2.94069	2.4975	1.46517	1.46517	2.50042	1.46517	2.84483	2.63468	1.46517	1.46517	1.46517	2.67885	2.06788	1.46517	1.46517	1.46517	1.46517	1.46517	1.46517	2.09843	1.46517	1.46517	2.39583	1.46517	2.70557
A3GALT2	1.46517	2.26096	2.94849	1.46517	1.46517	2.1394	1.46517	1.74963	2.15211	2.59789	2.29592	1.46517	1.46517	1.46517	1.46517	1.46517	1.46517	1.46517	1.46517	1.46517	2.39405	2.18356	1.46517	1.46517	1.46517	1.46517	1.46517	2.14481	1.46517	1.46517	1.46517	1.46517	1.46517	1.46517	1.46517	1.46517	1.46517	1.46517	1.46517	1.46517	3.00514	1.46517	1.46517	1.46517	1.46517	1.46517	1.46517	1.94585	1.46517
A4GALT	4.74072	4.39916	5.48002	4.9514	4.90407	4.3795	5.65447	4.85006	5.44692	5.49852	4.84718	5.04705	4.26561	5.37331	4.18124	4.78242	5.88108	4.17763	4.56667	4.35021	3.97251	4.96044	3.76203	4.61465	4.14452	3.78874	4.31021	4.23639	5.55164	5.58732	4.22741	5.27998	3.47062	4.65845	4.39105	4.8095	5.23218	4.4185	4.24389	4.84131	5.65248	4.92907	3.7181	5.0852	4.59264	5.44731	5.17926	4.01679	4.6289
A4GNT	1.46517	1.46517	1.46517	1.46517	1.46517	1.46517	1.46517	1.46517	1.46517	1.46517	1.46517	1.46517	1.46517	1.46517	1.46517	1.46517	1.46517	1.46517	1.46517	1.46517	1.46517	1.46517	1.46517	1.46517	1.46517	1.46517	1.46517	1.46517	1.46517	1.46517	1.46517	1.46517	1.46517	1.46517	1.46517	1.46517	1.46517	1.46517	1.46517	1.46517	1.46517	1.46517	3.13101	1.46517	1.46517	1.46517	1.46517	1.46517	1.46517
AA06	1.46517	1.46517	1.46517	1.46517	1.46517	1.46517	1.46517	1.46517	1.46517	1.46517	1.46517	1.46517	1.46517	1.46517	1.46517	1.46517	1.46517	1.46517	1.46517	1.46517	1.46517	1.46517	1.46517	1.46517	1.46517	1.46517	1.46517	1.46517	1.46517	1.46517	1.46517	1.46517	1.46517	1.46517	1.46517	1.46517	1.46517	1.46517	2.0002	1.46517	1.46517	1.46517	1.46517	1.46517	1.46517	1.46517	1.46517	1.46517	1.46517
AAAS	3.52013	3.61136	3.96822	3.22883	3.11407	3.72637	3.578	3.46986	2.94944	3.34258	3.2354	3.42819	3.23499	3.59123	4.18124	2.78465	1.46517	2.88292	2.74321	3.72946	2.39405	3.95543	4.33677	3.68615	3.85202	2.4975	3.41805	3.46924	1.46517	2.91942	2.84483	3.07925	3.47062	3.04252	2.79045	2.67885	3.67203	3.98676	3.34313	2.78197	3.00514	3.36133	1.46517	3.26186	3.47837	3.06063	3.42761	2.99422	3.50594
AACS	4.4402	4.67071	4.06565	3.957	4.19403	3.95123	3.87865	4.0804	4.15806	4.02219	4.52806	4.3232	4.07263	4.47184	3.77158	1.46517	4.73625	4.58349	4.24744	4.5369	4.79469	4.35932	3.98168	3.92912	3.61429	4.03251	4.51278	4.65489	4.08252	4.73296	4.96111	5.20663	3.23258	4.65845	4.39105	4.13081	3.41614	4.84216	4.27346	3.89398	4.48949	4.43696	4.12186	4.77644	3.47837	4.77307	4.59911	4.51225	4.86434
AACSP1	1.46517	2.91156	3.48697	4.83727	3.6282	4.00913	3.78581	2.98088	4.30804	4.69075	2.29592	2.31739	2.75336	3.03039	1.46517	3.89829	1.46517	2.88292	1.46517	1.46517	3.0249	2.47115	2.70069	2.37486	2.68634	2.31387	1.46517	1.46517	2.50042	1.46517	3.12667	2.63468	1.46517	3.04252	2.5593	3.13743	2.06788	1.46517	2.2176	1.46517	1.46517	2.61015	1.46517	2.09843	1.46517	1.46517	1.46517	2.4138	3.99017
AADAC	1.46517	2.0314	1.46517	1.46517	1.46517	2.41037	1.93397	2.5434	1.46517	2.27614	1.46517	1.46517	1.46517	1.46517	1.46517	1.46517	1.46517	2.48701	1.46517	3.14008	1.46517	1.46517	1.46517	1.46517	1.46517	1.46517	2.64739	2.14481	1.46517	1.46517	1.46517	1.46517	1.46517	1.46517	2.5593	1.46517	1.46517	1.46517	2.0002	3.0531	1.46517	2.28513	1.46517	1.46517	1.46517	2.52437	1.46517	2.14189	2.70557
AADACL2	1.46517	2.81166	3.33249	2.74864	4.28362	3.76091	2.82668	4.81148	2.94944	3.27181	2.8681	3.10482	1.46517	2.50326	1.46517	2.78465	3.75759	3.17113	3.22175	2.8563	1.46517	2.47115	2.70069	3.92912	1.46517	3.84115	3.55243	3.2827	1.46517	1.46517	3.12667	2.63468	2.93571	3.04252	3.28328	1.46517	2.06788	1.46517	3.787	1.46517	3.55918	2.95307	3.45831	3.70552	3.47837	2.93286	3.02771	4.09943	1.46517
AADACL2_AS1	3.27757	2.81166	2.34604	2.38718	3.6282	3.10936	2.39094	3.57046	2.63403	2.45217	2.29592	2.90262	1.46517	1.46517	1.46517	1.46517	1.46517	2.88292	2.38316	3.56158	2.39405	2.18356	2.70069	2.37486	2.34116	2.06955	3.09602	2.41783	1.46517	3.64867	2.45859	3.24946	1.46517	1.46517	2.5593	1.46517	2.31155	1.46517	2.2176	3.0531	1.46517	3.29001	1.46517	3.16981	1.46517	2.29278	2.39583	3.62384	1.46517
AADACL3	1.46517	1.46517	2.94849	1.46517	1.46517	1.94407	1.46517	1.46517	2.42789	1.46517	1.46517	1.46517	1.46517	1.46517	1.46517	1.46517	1.46517	1.46517	1.46517	1.46517	1.46517	1.46517	1.46517	2.37486	1.46517	2.64928	1.46517	2.14481	1.46517	1.46517	1.46517	1.46517	2.52651	1.46517	1.46517	1.46517	1.46517	1.46517	1.46517	1.46517	1.46517	2.28513	3.13101	1.46517	3.47837	1.46517	1.46517	1.94585	1.46517
AADACL4	2.5556	1.46517	2.34604	1.46517	1.46517	1.46517	1.46517	1.46517	1.46517	1.46517	1.46517	1.46517	1.46517	1.46517	1.46517	1.46517	1.46517	1.46517	1.46517	1.46517	1.46517	1.46517	1.46517	1.46517	1.46517	1.46517	1.46517	1.46517	1.46517	1.46517	1.46517	1.46517	1.46517	1.46517	1.46517	1.46517	1.46517	1.46517	1.46517	2.41187	1.46517	1.46517	1.46517	1.46517	1.46517	1.46517	1.46517	1.46517	1.46517
AADACP1	2.5556	1.46517	2.34604	2.38718	3.00245	3.41129	1.93397	3.73883	1.46517	2.93766	2.8681	2.31739	3.23499	2.39752	1.46517	2.78465	3.75759	3.17113	3.00762	2.46715	1.46517	3.56902	2.70069	2.732	3.3231	1.46517	3.78549	3.17767	2.50042	1.46517	1.46517	2.87971	3.67103	1.46517	2.5593	2.67885	1.46517	1.46517	3.9813	3.0531	3.00514	2.46297	3.13101	2.54542	2.94176	2.14394	2.39583	3.32481	1.46517
AADAT	2.97446	3.08788	3.48697	1.46517	3.216	3.05074	3.13262	3.36063	1.46517	2.59789	3.2354	2.65407	4.07263	3.34233	1.46517	2.78465	1.46517	3.17113	3.56232	2.46715	2.39405	2.47115	3.76203	3.20709	3.3231	4.48479	2.89473	1.46517	1.46517	1.46517	1.46517	1.46517	1.46517	1.46517	3.28328	2.67885	2.64613	1.46517	2.83662	3.45799	1.46517	3.66779	3.45831	3.26186	1.46517	2.70799	2.39583	3.27564	1.46517
AAED1	3.27757	3.16688	2.69296	2.74864	3.00245	3.41129	2.27025	3.02486	2.42789	2.45217	3.06628	2.65407	1.46517	1.46517	3.77158	2.78465	1.46517	3.59841	2.38316	1.46517	2.39405	3.14634	2.70069	2.732	3.3231	1.46517	3.41805	2.79001	1.46517	2.5143	2.84483	2.30314	1.46517	1.46517	2.24788	3.13743	2.31155	2.60116	3.21917	2.78197	3.00514	3.29001	1.46517	2.70352	1.46517	2.62058	2.39583	3.50415	1.46517
AAGAB	2.97446	4.39916	4.06565	3.41118	4.28362	4.52345	4.39517	4.80026	4.20988	3.34258	3.63663	3.42819	4.26561	3.6997	3.77158	5.32127	4.6139	4.29072	4.41617	2.8563	3.97251	3.56902	3.4986	3.20709	2.94069	4.48479	3.98372	4.58061	3.94613	3.44975	2.84483	3.24946	4.48365	4.65845	4.39105	3.94357	3.98144	4.4185	4.11887	3.89398	4.6985	4.20093	3.13101	4.3421	4.59264	3.87289	3.85909	4.57056	3.50594
AAK1	4.91051	4.78906	5.73208	5.24736	4.95878	5.18277	5.12966	5.54568	5.16704	5.04682	4.64265	4.64691	5.0666	5.59517	4.9708	4.90778	5.59092	5.32144	4.63627	4.98267	4.59458	4.58941	3.4986	5.63278	4.30972	5.68906	4.57426	4.50217	5.18869	4.81424	4.11581	4.71737	5.12921	5.10606	4.99695	4.29554	5.0298	5.09308	5.02496	5.01765	5.54944	4.79137	3.93502	4.26144	5.32272	4.97384	5.08067	5.06368	5.47271
AAMDC	3.52013	3.3108	2.34604	2.74864	2.87863	2.51746	2.82668	2.8116	2.80356	3.11659	3.06628	3.10482	3.84782	2.50326	1.46517	1.46517	2.69798	3.40287	3.22175	3.36856	2.39405	3.01289	4.33677	3.38772	2.34116	1.46517	3.98372	2.41783	2.50042	1.46517	2.45859	1.46517	1.46517	3.35635	2.5593	3.72615	3.09436	3.59699	3.21917	3.27225	3.55918	2.46297	4.28627	3.42754	2.94176	2.99854	3.02771	3.11495	3.1725
AAMP	5.49326	6.02867	4.83854	4.06454	5.35446	5.2891	5.26898	4.91903	5.33688	4.94484	5.92883	5.83187	5.77513	5.79504	4.9708	5.64155	5.71411	5.72871	6.24684	5.27024	6.23485	5.58475	5.72016	5.75939	5.85471	6.307	6.13125	5.89953	5.87791	5.83938	5.87029	5.73542	6.0522	5.10606	5.52867	5.61109	5.30573	5.93695	5.76941	5.4848	5.18657	5.40752	6.194	5.93249	5.20367	5.81847	5.22611	5.52951	5.40014
AANAT	1.46517	2.0314	3.33249	1.46517	1.46517	2.41037	1.93397	1.74963	2.15211	2.04234	1.46517	2.90262	1.46517	1.46517	1.46517	3.27574	2.69798	1.46517	1.46517	2.46715	1.46517	1.46517	1.46517	1.46517	2.68634	1.46517	1.46517	2.14481	1.46517	1.46517	2.45859	1.46517	1.46517	1.46517	2.24788	3.72615	1.46517	1.46517	1.46517	1.46517	1.46517	2.46297	1.46517	2.09843	1.46517	1.46517	2.76032	2.14189	1.46517
AAR2	2.97446	3.3769	3.96822	3.41118	3.31	3.21854	2.58986	3.39282	3.48818	2.72405	2.62485	3.10482	3.84782	3.95187	1.46517	3.89829	2.69798	3.17113	3.70371	3.36856	3.0249	3.56902	4.33677	3.54556	2.94069	3.42092	2.89473	3.06252	3.79441	3.21363	2.84483	3.07925	1.46517	3.35635	3.5264	3.46569	1.46517	3.03494	3.081	3.27225	3.00514	2.46297	3.13101	2.70352	3.85356	2.93286	2.76032	2.6172	2.70557
AARD	1.46517	1.46517	2.34604	1.46517	1.46517	1.94407	1.46517	1.74963	1.46517	1.46517	1.46517	1.46517	1.46517	1.46517	1.46517	1.46517	1.46517	1.46517	1.46517	1.46517	1.46517	2.68563	1.46517	1.46517	1.46517	1.46517	1.46517	1.46517	1.46517	1.46517	1.46517	1.46517	1.46517	1.46517	1.46517	2.67885	1.46517	1.46517	1.46517	1.46517	1.46517	1.46517	1.46517	1.46517	1.46517	1.46517	1.46517	1.46517	1.46517
AARS	4.4402	5.31446	5.17388	4.50363	4.48517	5.2191	4.65644	5.04766	5.14104	5.06637	5.73805	4.75804	3.84782	4.45199	4.9708	2.78465	4.33167	5.47044	5.72184	5.50948	4.44337	5.20017	5.38955	4.47232	5.39492	5.22018	4.68971	5.33216	3.79441	4.96402	4.89608	5.27998	5.12921	5.10606	5.20795	3.72615	4.02674	5.23872	5.12427	4.63985	3.55918	4.71714	4.12186	4.13089	4.14618	5.21197	5.17926	5.12932	3.99017
AARS2	4.82816	3.43968	3.86325	3.22883	3.6282	3.41129	3.68601	3.39282	3.79743	4.02219	3.2354	2.65407	4.26561	3.03039	4.9708	3.27574	1.46517	3.40287	3.70371	4.13449	3.0249	3.65586	3.76203	3.54556	3.14728	3.3479	3.78549	3.96764	1.46517	2.91942	2.84483	1.46517	3.23258	2.60689	3.28328	3.13743	3.34325	3.34759	3.081	2.78197	4.48949	2.95307	4.12186	2.96092	3.47837	3.77399	3.42761	2.85904	1.46517
AARSD1	1.46517	1.46517	1.46517	2.38718	2.11731	1.46517	1.46517	1.74963	1.46517	1.46517	1.46517	1.46517	2.75336	1.46517	1.46517	1.46517	1.46517	1.46517	1.46517	1.46517	1.46517	1.46517	1.46517	1.46517	1.46517	1.46517	1.46517	1.46517	1.46517	2.5143	1.46517	1.46517	1.46517	1.46517	1.46517	1.46517	1.46517	1.46517	1.46517	1.46517	1.46517	2.61015	1.46517	1.46517	3.85356	1.46517	3.02771	1.46517	1.46517
AASDH	2.5556	2.57718	1.46517	2.74864	3.47901	2.98897	2.82668	3.18577	2.42789	2.45217	3.2354	3.10482	3.23499	2.76261	3.77158	1.46517	2.69798	2.48701	2.38316	3.8784	2.39405	2.86167	3.1661	1.46517	1.46517	2.06955	3.09602	2.79001	3.42594	3.64867	2.84483	2.30314	3.67103	1.46517	2.5593	3.13743	2.64613	3.03494	2.51786	2.41187	3.00514	3.49282	1.46517	3.70552	2.94176	3.22927	3.24407	3.66141	2.70557
AASDHPPT	3.27757	4.2066	3.15596	3.01399	3.82424	3.76091	2.75373	3.72662	3.0784	3.34258	4.40325	3.56308	1.46517	3.14367	3.77158	4.4924	3.16255	2.48701	2.74321	2.8563	3.24095	3.88659	3.76203	2.99443	3.95668	4.27704	3.78549	3.84328	3.42594	3.44975	1.46517	4.21114	3.23258	2.60689	4.13587	3.13743	3.34325	4.14619	4.11887	3.89398	3.00514	3.55381	3.93502	3.57398	3.47837	3.50957	3.42761	4.07244	3.1725
AASS	2.5556	2.43391	2.69296	2.74864	3.39734	3.26963	3.615	3.68929	2.94944	3.11659	3.06628	3.68521	4.07263	2.96929	3.17374	3.27574	2.69798	2.88292	2.74321	3.14008	3.58426	3.01289	1.46517	2.37486	3.61429	2.4975	2.64739	3.17767	1.46517	3.21363	2.45859	2.63468	2.93571	3.60659	2.97938	2.67885	3.55042	3.59699	2.74124	2.41187	1.46517	2.95307	3.93502	3.34746	3.85356	3.66713	3.85909	3.54529	2.70557
AATBC	2.5556	2.43391	3.48697	2.38718	2.57666	2.7	2.27025	2.50838	3.19446	3.03061	2.8681	3.27716	4.72225	3.79993	3.17374	4.32127	2.69798	3.40287	3.40354	2.46715	3.0249	2.47115	3.76203	3.20709	3.73848	4.20026	2.31248	1.46517	2.50042	1.46517	3.54566	2.30314	1.46517	1.46517	3.28328	4.13081	2.49472	3.80607	2.92417	2.41187	1.46517	2.46297	3.13101	2.35383	1.46517	2.78839	2.39583	2.4138	3.50594
AATF	5.13229	6.19933	5.64267	5.56552	4.87591	5.56755	5.37551	5.38701	5.35958	5.21378	5.4572	5.97552	5.34362	6.31182	4.18124	5.40831	5.77195	5.42247	6.15607	5.16207	6.21195	5.74417	5.65986	5.07298	5.5651	6.08432	6.06933	6.05687	5.55164	5.8774	6.08846	5.089	5.31152	6.22166	5.14103	5.67117	5.91058	6.2423	5.23201	5.4028	5.54944	4.99322	4.43322	5.65065	4.59264	5.8809	5.55415	5.66804	5.54179
AATK	4.64751	3.61136	3.62475	5.0052	2.37991	3.61698	3.41834	3.04623	3.79743	4.02219	3.38377	3.90004	5.16504	5.18392	5.47477	6.12441	6.24981	4.0544	4.33437	4.24655	3.85522	3.88659	4.61926	3.54556	4.14452	4.51659	3.78549	3.46924	5.06546	6.43107	4.89608	4.42302	3.67103	5.81718	4.20422	4.44275	4.37856	4.74758	3.00529	4.12147	3.55918	3.36133	4.43322	3.76667	6.34192	2.93286	3.58782	3.11495	4.17952
AATK_AS1	1.46517	2.26096	2.34604	2.74864	1.46517	1.46517	1.46517	1.9563	1.46517	2.59789	1.46517	1.46517	1.46517	2.13007	3.17374	1.46517	1.46517	1.46517	2.38316	1.46517	2.39405	1.46517	1.46517	1.46517	2.34116	1.46517	1.46517	1.46517	2.50042	1.46517	1.46517	1.46517	1.46517	2.60689	1.46517	1.46517	1.46517	2.60116	2.2176	2.41187	1.46517	1.46517	1.46517	1.46517	1.46517	1.46517	1.46517	1.46517	3.1725
ABALON	3.52013	2.0314	1.46517	2.74864	2.73882	2.92364	2.1253	2.67166	2.42789	2.45217	3.2354	1.46517	1.46517	2.50326	1.46517	1.46517	2.69798	1.46517	2.74321	1.46517	1.46517	2.47115	1.46517	3.92912	2.94069	2.78049	2.64739	2.93463	1.46517	2.91942	3.35374	2.30314	1.46517	3.35635	2.97938	1.46517	2.99825	1.46517	2.92417	2.41187	3.00514	3.04683	2.67396	2.09843	1.46517	2.52437	1.46517	1.94585	1.46517
ABAT	4.32376	4.87709	4.24188	4.77655	4.87591	4.92827	3.90823	4.7251	3.65192	4.63921	4.40325	3.56308	3.84782	4.13949	3.17374	3.27574	3.16255	4.49255	4.94052	4.44667	2.75793	3.56902	4.48513	4.0359	2.94069	3.55545	4.51278	3.70617	3.94613	4.11147	4.42677	3.39874	3.67103	4.30052	3.5264	4.13081	2.64613	3.03494	5.15589	3.45799	4.6985	2.8507	4.28627	3.9866	3.85356	4.72239	4.18469	3.92882	4.34595
ABCA1	5.38276	3.3769	5.70289	4.16422	3.82424	3.85944	5.95797	3.77481	4.10421	4.4423	3.38377	4.58787	4.84656	3.76735	5.73313	5.40831	4.6139	4.96668	4.63627	4.91746	5.07584	4.14321	4.95873	5.84752	4.52567	5.07953	4.23556	4.69061	5.30213	4.23629	5.90356	4.86837	3.99864	4.30052	3.63254	4.44275	5.39263	4.64621	3.787	4.4875	5.31803	4.61167	4.56616	3.16981	5.20367	4.02311	4.52548	3.8347	5.73103
ABCA10	3.27757	3.00314	3.48697	3.22883	3.47901	2.6131	3.01996	3.14755	1.46517	2.8362	2.62485	3.27716	2.75336	3.03039	3.17374	2.78465	3.16255	3.40287	3.40354	3.14008	4.52102	3.26628	2.70069	2.732	3.3231	2.89696	3.78549	3.90689	2.50042	3.97413	2.45859	2.30314	3.23258	3.60659	3.5264	2.67885	2.06788	3.98676	2.51786	2.78197	1.46517	3.66779	3.7181	3.88113	1.46517	1.94732	1.46517	3.46164	1.46517
ABCA11P	1.46517	2.70128	2.34604	2.74864	2.73882	2.28729	1.93397	2.83746	2.15211	2.27614	2.29592	1.46517	1.46517	3.19647	1.46517	1.46517	2.69798	1.46517	1.46517	2.8563	2.75793	3.01289	1.46517	1.46517	2.34116	2.31387	3.09602	1.46517	1.46517	1.46517	1.46517	2.30314	1.46517	1.46517	1.46517	1.46517	2.06788	1.46517	2.0002	2.78197	1.46517	1.46517	1.46517	2.09843	1.46517	2.62058	2.39583	1.46517	2.70557
ABCA12	3.52013	2.26096	3.33249	2.38718	3.00245	3.21854	2.67519	3.62461	3.30029	3.47311	1.46517	2.65407	3.23499	2.90467	1.46517	3.27574	2.69798	2.48701	3.22175	2.46715	3.0249	2.18356	3.76203	2.732	2.34116	3.3479	2.64739	3.17767	4.52327	3.21363	2.84483	3.53214	1.46517	2.60689	3.82208	2.67885	3.72885	2.60116	2.83662	3.0531	3.9444	2.8507	3.13101	2.83997	1.46517	4.28153	3.85909	2.70438	3.1725
ABCA13	8.95618	8.73163	8.66821	7.7277	9.2988	8.68331	8.69458	9.05847	7.94235	8.67904	8.71601	8.7745	8.79075	8.72768	8.49955	7.81869	7.66195	8.35536	8.20221	8.60022	8.6608	9.1535	8.41435	9.25057	8.79855	7.74448	9.39638	8.73531	8.44395	8.54363	7.56459	7.9589	8.62443	7.79585	9.05029	8.91306	8.81199	9.38908	8.72456	9.04086	8.27443	9.24867	8.68022	9.73748	7.88086	8.33669	9.14686	9.51662	7.60182
ABCA17P	2.97446	1.46517	2.69296	2.38718	1.46517	2.28729	1.93397	1.9563	2.42789	1.46517	1.46517	1.46517	1.46517	1.46517	1.46517	1.46517	2.69798	1.46517	1.46517	2.46715	1.46517	1.46517	1.46517	1.46517	2.68634	2.4975	2.31248	1.46517	1.46517	2.5143	1.46517	1.46517	2.52651	2.60689	1.46517	1.46517	2.06788	1.46517	2.636	1.46517	1.46517	1.46517	1.46517	1.46517	2.94176	2.29278	3.02771	1.94585	2.70557
ABCA2	3.90056	3.71437	5.13055	4.50363	4.5583	4.11804	3.65099	4.11763	4.39971	4.83496	3.38377	3.42819	4.84656	3.6997	4.18124	3.27574	4.6139	4.0544	4.15469	4.01247	4.08046	4.35932	4.95873	4.97153	4.38548	4.07641	4.68971	4.28437	3.79441	3.97413	3.86086	3.86577	5.61843	4.76001	4.83659	2.67885	3.88603	4.93082	3.9813	4.4875	1.46517	5.31049	3.7181	3.82512	4.14618	3.22927	4.18469	3.27564	3.99017
ABCA3	3.27757	2.70128	4.32222	4.9514	3.11407	3.45516	2.9592	2.8116	4.20988	4.13981	3.38377	4.3232	4.58593	3.62839	6.45979	3.62395	4.95312	2.88292	4.05522	3.36856	4.08046	3.81403	3.76203	4.0359	4.30972	3.3479	3.67413	3.17767	4.20654	3.21363	4.11581	1.46517	4.48365	3.04252	2.97938	3.46569	2.64613	4.28902	2.92417	3.89398	5.31803	3.04683	4.56616	3.07006	5.62993	2.93286	3.58782	2.99422	3.77003
ABCA4	2.97446	2.26096	3.62475	2.38718	3.11407	3.05074	2.67519	3.39282	3.30029	3.1967	3.38377	3.56308	3.23499	2.836	1.46517	1.46517	1.46517	2.48701	1.46517	3.14008	1.46517	2.68563	3.1661	1.46517	3.14728	2.64928	2.31248	2.79001	2.90087	2.5143	1.46517	2.30314	3.84483	3.04252	3.14107	1.46517	2.31155	1.46517	2.2176	2.41187	3.00514	2.46297	2.67396	2.83997	4.14618	1.46517	3.42761	2.52125	3.50594
ABCA5	5.26301	3.76301	4.47018	3.84018	5.22698	4.65398	5.10506	5.08961	4.15806	4.34861	4.894	4.90989	5.0666	3.73396	4.75342	4.32127	5.22668	4.58349	5.04602	4.70162	5.17438	4.96044	3.76203	4.86227	4.38548	4.63706	4.84689	5.41928	4.32032	4.81424	4.60118	4.21114	5.31152	3.81631	5.52867	4.69754	5.09359	5.43263	4.65491	4.4875	3.55918	4.92907	4.7994	6.05506	4.14618	4.68757	4.73571	5.12932	2.70557
ABCA6	1.46517	2.81166	3.48697	2.38718	2.11731	2.51746	2.1253	2.72996	2.15211	2.72405	2.29592	2.65407	2.75336	1.93739	3.17374	1.46517	2.69798	2.88292	3.00762	3.14008	2.75793	3.26628	2.70069	2.37486	2.68634	2.31387	3.09602	2.79001	1.46517	1.46517	2.45859	1.46517	2.52651	1.46517	1.46517	1.46517	2.64613	2.60116	2.0002	2.78197	1.46517	2.28513	2.67396	1.46517	1.46517	2.14394	1.46517	2.52125	2.70557
ABCA7	5.43908	4.9397	5.84324	5.94	4.84717	5.57689	5.85888	4.95482	5.5491	5.69898	4.64265	5.00278	5.57556	5.60408	6.59579	5.40831	5.88108	5.32144	5.55394	5.595	4.85556	5.47528	5.05595	4.31386	5.7172	5.4657	5.41225	5.52121	5.55164	5.91444	5.19504	5.73542	5.57163	5.18085	5.07081	5.10044	5.50606	5.43263	5.00771	5.73966	5.92349	4.90703	5.77313	4.77644	5.62993	5.39469	6.04574	5.1421	4.6289
ABCA8	1.46517	1.46517	3.15596	1.46517	1.46517	2.41037	1.46517	1.74963	2.15211	1.46517	1.46517	1.46517	3.23499	2.13007	3.17374	1.46517	1.46517	1.46517	1.46517	2.8563	1.46517	1.46517	1.46517	1.46517	1.46517	2.06955	2.89473	1.46517	1.46517	1.46517	1.46517	1.46517	3.47062	1.46517	1.46517	1.46517	1.46517	1.46517	1.46517	1.46517	1.46517	1.46517	1.46517	1.46517	2.94176	1.46517	1.46517	1.46517	2.70557
ABCA9	1.46517	2.43391	3.48697	2.38718	2.57666	2.77995	2.1253	2.67166	2.15211	2.27614	2.29592	3.10482	3.57745	1.46517	1.46517	1.46517	1.46517	1.46517	3.00762	3.36856	3.58426	3.01289	2.70069	2.37486	3.14728	2.06955	3.09602	2.93463	1.46517	1.46517	1.46517	1.46517	3.67103	1.46517	1.46517	1.46517	1.46517	1.46517	3.00529	1.46517	1.46517	1.46517	2.67396	3.50285	1.46517	2.41663	1.46517	3.05616	1.46517
ABCA9_AS1	1.46517	1.46517	1.46517	1.46517	1.46517	1.46517	1.46517	1.46517	1.46517	1.46517	1.46517	1.46517	1.46517	1.46517	1.46517	1.46517	1.46517	1.46517	1.46517	1.46517	1.46517	1.46517	1.46517	1.46517	1.46517	1.46517	1.46517	1.46517	1.46517	1.46517	1.46517	1.46517	1.46517	1.46517	1.46517	1.46517	1.46517	1.46517	1.46517	1.46517	1.46517	1.46517	1.46517	1.46517	1.46517	1.46517	1.46517	1.46517	1.46517
ABCB1	1.46517	2.0314	3.15596	2.74864	2.11731	2.7	2.27025	2.03138	2.94944	2.04234	2.62485	2.90262	4.26561	1.93739	1.46517	1.46517	2.69798	1.46517	1.46517	1.46517	2.39405	3.26628	1.46517	1.46517	2.94069	2.31387	2.89473	2.41783	2.90087	1.46517	2.45859	1.46517	2.93571	1.46517	2.5593	3.46569	2.31155	2.60116	2.2176	1.46517	1.46517	2.04881	1.46517	2.54542	2.94176	1.94732	3.02771	2.78458	2.70557
ABCB10	2.5556	2.43391	3.48697	3.01399	3.82424	3.57839	3.07765	3.4396	3.48818	3.69999	3.63663	2.90262	2.75336	3.14367	4.49639	1.46517	3.75759	3.17113	2.74321	3.14008	3.72668	2.47115	3.4986	2.732	3.477	3.61778	3.09602	3.37944	2.50042	3.44975	3.54566	2.87971	3.84483	1.46517	3.63254	1.46517	2.89324	3.03494	3.55937	4.01248	3.9444	3.42878	3.45831	3.76667	1.46517	2.78839	2.76032	3.17094	3.50594
ABCB11	2.5556	3.66388	3.74936	2.74864	3.88366	3.85944	3.18515	3.84397	3.72668	3.5915	3.7467	3.27716	4.26561	3.73396	1.46517	4.32127	3.97696	3.59841	3.83138	3.14008	2.39405	3.14634	3.76203	3.54556	2.68634	2.06955	3.26762	4.37561	3.42594	3.64867	2.45859	3.653	1.46517	1.46517	4.39105	4.13081	3.34325	3.34759	3.15209	2.41187	3.00514	4.52704	3.7181	4.68746	1.46517	3.55079	4.44778	4.09943	2.70557
ABCB4	2.5556	2.26096	2.94849	2.74864	2.11731	2.6131	2.75373	2.30791	2.94944	2.93766	3.94279	2.31739	3.84782	1.93739	4.18124	2.78465	3.97696	3.17113	1.46517	2.8563	1.46517	2.68563	3.4986	1.46517	2.68634	1.46517	2.31248	2.14481	1.46517	2.5143	2.45859	2.30314	2.52651	1.46517	3.28328	4.29554	1.46517	3.34759	1.46517	2.78197	3.00514	2.8507	3.13101	2.96092	1.46517	1.46517	3.58782	1.46517	2.70557
ABCB5	2.97446	1.46517	3.48697	2.38718	2.11731	2.28729	1.46517	2.26093	2.63403	1.46517	1.46517	2.65407	1.46517	1.93739	1.46517	1.46517	1.46517	1.46517	1.46517	1.46517	1.46517	1.46517	2.70069	1.46517	1.46517	1.46517	1.46517	1.46517	1.46517	1.46517	1.46517	1.46517	2.52651	1.46517	1.46517	1.46517	3.48504	1.46517	1.46517	1.46517	3.00514	2.28513	1.46517	2.70352	2.94176	1.94732	2.39583	1.94585	1.46517
ABCB6	4.74072	3.16688	4.66637	3.57042	3.82424	3.57839	3.23547	3.59782	3.30029	3.47311	3.94279	4.46179	3.57745	3.34233	3.17374	2.78465	3.75759	3.17113	3.40354	4.70162	4.08046	2.86167	3.76203	3.81316	3.477	3.89159	3.98372	3.96764	4.32032	3.64867	2.45859	3.653	3.47062	3.04252	3.9076	3.46569	3.72885	3.03494	2.83662	3.27225	3.55918	3.96047	4.28627	3.07006	4.14618	3.2806	3.7304	4.15187	3.99017
ABCB7	3.27757	3.3108	3.15596	2.74864	3.88366	2.92364	3.53991	3.52831	3.57264	3.34258	3.63663	2.65407	1.46517	2.27602	3.17374	1.46517	1.46517	1.46517	2.74321	1.46517	2.75793	3.14634	2.70069	2.732	2.34116	1.46517	2.89473	2.62201	3.42594	2.5143	3.12667	3.24946	2.52651	1.46517	3.5264	3.72615	3.09436	2.60116	3.787	2.41187	1.46517	2.46297	1.46517	3.70552	1.46517	2.86304	3.58782	3.54529	1.46517
ABCB8	4.05662	3.80992	4.60397	4.16422	4.0982	3.76091	3.87865	3.83269	3.57264	3.80022	3.51642	2.90262	4.07263	4.41142	4.18124	3.62395	2.69798	3.76832	3.56232	3.14008	3.72668	3.81403	3.76203	3.54556	3.95668	4.41892	3.98372	4.33074	3.62316	3.82129	3.54566	4.48704	2.93571	4.15734	3.5264	4.13081	3.93458	3.34759	3.65521	4.40463	4.6985	3.55381	4.28627	3.42754	3.47837	3.46698	3.7304	3.80181	4.34595
ABCB9	1.46517	2.26096	2.69296	3.01399	2.57666	2.77995	1.46517	2.03138	2.42789	2.45217	1.46517	1.46517	1.46517	2.59773	1.46517	1.46517	1.46517	1.46517	1.46517	2.8563	1.46517	1.46517	1.46517	1.46517	2.34116	1.46517	1.46517	2.79001	3.94613	1.46517	2.84483	2.63468	2.52651	3.04252	2.24788	2.67885	1.46517	3.59699	2.51786	1.46517	1.46517	2.04881	2.67396	2.35383	3.85356	3.06063	1.46517	2.14189	2.70557
ABCC1	5.26301	4.39916	5.48002	4.77655	4.5583	4.86835	5.3959	5.1214	4.64335	5.4841	4.79875	4.64691	4.07263	5.17196	4.9708	4.32127	5.05026	4.82561	4.76593	4.5369	5.72145	4.45595	4.33677	3.81316	5.20171	4.63706	4.44847	4.65489	5.45699	4.23629	5.29903	5.44841	4.48365	4.76001	5.55456	5.67117	5.17443	4.14619	4.53894	4.63985	5.65248	4.90703	5.17497	4.91334	4.14618	4.39463	5.72657	5.1421	5.78894
ABCC10	4.4402	3.3769	3.62475	4.64669	3.94056	4.1694	4.12411	4.00275	3.65192	4.38054	3.51642	3.68521	4.58593	4.36964	3.17374	3.62395	4.47989	4.17763	4.15469	4.01247	3.0249	4.02094	3.4986	3.54556	4.59083	3.3479	3.41805	4.08154	3.79441	3.82129	4.33066	4.28542	3.99864	4.30052	3.7307	3.72615	3.34325	3.98676	4.11887	4.56574	4.24367	4.63879	3.93502	3.93489	3.47837	3.66713	3.9765	3.41766	3.50594
ABCC11	1.46517	2.26096	2.69296	1.46517	1.46517	1.94407	2.1253	1.46517	2.42789	1.46517	1.46517	1.46517	1.46517	1.46517	1.46517	2.78465	2.69798	1.46517	1.46517	2.46715	1.46517	1.46517	1.46517	1.46517	1.46517	2.31387	1.46517	2.14481	1.46517	1.46517	1.46517	1.46517	1.46517	1.46517	2.24788	1.46517	1.46517	3.03494	1.46517	2.78197	1.46517	1.46517	1.46517	1.46517	1.46517	2.14394	2.39583	2.52125	1.46517
ABCC12	1.46517	1.46517	3.33249	1.46517	2.11731	1.46517	1.46517	1.46517	1.46517	1.46517	2.29592	1.46517	1.46517	1.46517	1.46517	1.46517	1.46517	1.46517	1.46517	2.46715	1.46517	1.46517	1.46517	1.46517	1.46517	1.46517	1.46517	1.46517	1.46517	1.46517	1.46517	1.46517	2.52651	1.46517	1.46517	1.46517	1.46517	1.46517	1.46517	1.46517	1.46517	1.46517	1.46517	1.46517	1.46517	1.46517	1.46517	1.46517	1.46517
ABCC13	1.46517	1.46517	1.46517	1.46517	2.11731	1.46517	1.46517	1.86682	2.15211	2.27614	1.46517	1.46517	1.46517	1.46517	3.17374	1.46517	1.46517	1.46517	1.46517	1.46517	1.46517	1.46517	2.70069	1.46517	1.46517	2.06955	1.46517	1.46517	1.46517	1.46517	1.46517	1.46517	1.46517	1.46517	1.46517	1.46517	1.46517	1.46517	1.46517	1.46517	3.00514	1.46517	1.46517	1.46517	1.46517	1.46517	1.46517	1.46517	1.46517
ABCC2	2.5556	2.0314	3.96822	3.01399	3.00245	3.21854	2.1253	2.60969	3.39775	3.27181	1.46517	2.65407	1.46517	2.39752	3.77158	1.46517	1.46517	1.46517	1.46517	3.14008	2.39405	2.86167	1.46517	1.46517	2.34116	2.06955	2.64739	1.46517	1.46517	2.91942	1.46517	1.46517	1.46517	3.04252	1.46517	2.67885	1.46517	3.34759	2.636	2.41187	1.46517	2.61015	1.46517	2.09843	3.85356	2.14394	2.76032	2.2903	2.70557
ABCC3	3.27757	3.3108	3.15596	3.01399	3.47901	2.7	3.46016	2.57713	2.63403	3.53367	2.62485	3.27716	3.23499	4.00816	3.77158	3.27574	3.16255	3.59841	3.94793	2.8563	3.58426	3.01289	3.1661	1.46517	2.68634	3.09851	3.26762	3.46924	3.62316	3.97413	2.84483	3.07925	3.23258	4.15734	3.28328	4.57592	2.89324	3.59699	3.00529	3.0531	3.55918	3.04683	3.93502	2.70352	3.47837	4.18391	2.76032	3.41766	4.75152
ABCC4	2.97446	2.70128	3.33249	2.38718	3.00245	2.7	3.9655	3.6378	4.10421	3.75105	3.94279	3.68521	2.75336	3.14367	3.17374	1.46517	3.75759	1.46517	2.38316	2.8563	1.46517	3.01289	1.46517	1.46517	3.3231	3.84115	2.89473	2.79001	2.90087	2.5143	1.46517	2.87971	1.46517	1.46517	3.28328	3.46569	3.88603	3.59699	2.51786	2.41187	3.9444	3.04683	3.45831	4.55933	2.94176	3.73932	2.39583	3.58516	3.77003
ABCC5	4.91051	4.99966	5.54731	5.63512	5.72805	5.62271	5.00216	5.6549	4.68014	6.04134	5.4879	5.39355	5.83593	5.63917	4.49639	5.56794	5.30733	5.095	5.32243	5.27024	5.43476	5.30644	4.61926	5.07298	5.7738	6.06323	5.712	5.85345	5.18869	4.81424	3.99431	5.20663	5.70767	4.549	5.89542	5.10044	5.0298	5.70684	5.39966	6.01228	5.74862	5.88228	4.90301	5.23853	4.59264	4.86928	5.17926	5.82625	4.6289
ABCC5_AS1	1.46517	2.26096	1.46517	2.38718	2.37991	1.94407	1.46517	2.26093	2.15211	2.72405	1.46517	2.31739	1.46517	1.46517	1.46517	1.46517	1.46517	1.46517	2.38316	2.46715	1.46517	2.18356	1.46517	1.46517	1.46517	2.31387	1.46517	1.46517	1.46517	1.46517	1.46517	1.46517	1.46517	1.46517	2.5593	1.46517	2.31155	1.46517	1.46517	1.46517	1.46517	1.46517	1.46517	1.46517	1.46517	2.29278	1.46517	2.2903	1.46517
ABCC6	4.05662	3.3108	3.86325	3.41118	3.11407	3.36583	3.01996	3.46986	2.63403	3.75105	3.63663	2.90262	3.23499	3.73396	3.77158	2.78465	1.46517	3.76832	4.24744	3.56158	3.42425	3.73731	1.46517	2.732	4.30972	1.46517	3.67413	3.84328	3.79441	4.11147	1.46517	3.24946	4.37737	3.99751	3.4107	3.13743	2.06788	4.4185	3.50865	4.40463	3.9444	3.04683	3.7181	3.42754	3.85356	3.22927	4.08455	3.62384	4.49456
ABCC6P1	1.46517	2.0314	2.34604	2.38718	1.46517	2.41037	1.46517	2.15645	1.46517	2.59789	2.29592	2.31739	1.46517	1.46517	1.46517	1.46517	1.46517	2.48701	1.46517	1.46517	1.46517	1.46517	1.46517	2.732	1.46517	1.46517	1.46517	2.14481	1.46517	1.46517	1.46517	1.46517	1.46517	1.46517	1.46517	1.46517	2.06788	1.46517	1.46517	1.46517	1.46517	1.46517	1.46517	1.46517	1.46517	1.46517	2.39583	1.46517	1.46517
ABCC6P2	1.46517	1.46517	1.46517	1.46517	1.46517	2.28729	1.46517	2.35214	1.46517	1.46517	1.46517	1.46517	1.46517	2.27602	3.17374	1.46517	1.46517	1.46517	1.46517	2.46715	1.46517	1.46517	1.46517	3.20709	1.46517	1.46517	1.46517	1.46517	1.46517	1.46517	1.46517	1.46517	1.46517	1.46517	2.24788	1.46517	1.46517	1.46517	2.3817	2.41187	1.46517	1.46517	3.13101	1.46517	1.46517	1.46517	1.46517	1.46517	1.46517
ABCC8	2.97446	1.46517	4.24188	3.22883	2.11731	2.51746	1.93397	1.46517	2.42789	2.04234	1.46517	2.31739	1.46517	1.93739	1.46517	1.46517	1.46517	1.46517	1.46517	2.46715	1.46517	2.18356	1.46517	1.46517	1.46517	1.46517	1.46517	2.62201	2.50042	2.5143	1.46517	1.46517	1.46517	1.46517	2.24788	1.46517	2.31155	1.46517	1.46517	2.41187	3.00514	1.46517	2.67396	2.09843	1.46517	1.46517	1.46517	2.14189	3.50594
ABCC9	4.82816	2.70128	3.86325	2.74864	1.46517	1.46517	1.93397	1.46517	2.42789	2.59789	2.62485	3.68521	1.46517	1.93739	4.9708	1.46517	1.46517	3.17113	1.46517	2.46715	2.39405	2.18356	1.46517	1.46517	1.46517	1.46517	2.64739	1.46517	2.50042	1.46517	1.46517	2.63468	2.93571	1.46517	1.46517	1.46517	2.06788	3.03494	2.2176	1.46517	1.46517	1.46517	1.46517	3.07006	1.46517	1.94732	3.02771	2.4138	1.46517
ABCD1	4.05662	3.61136	5.78873	4.89548	3.39734	3.76091	3.90823	3.10807	3.39775	3.5915	3.06628	3.68521	4.07263	3.62839	1.46517	3.62395	3.49452	3.17113	3.94793	4.62167	3.0249	4.30838	3.4986	3.54556	3.14728	3.67726	3.09602	3.96764	3.42594	4.11147	4.60118	3.96067	1.46517	5.25191	3.7307	3.72615	4.19426	3.34759	4.11887	4.4875	4.88049	3.61205	5.40327	2.70352	6.16275	3.87289	5.51703	3.27564	4.96884
ABCD2	3.90056	2.57718	2.69296	2.38718	2.87863	3.05074	1.93397	3.14755	2.42789	2.45217	1.46517	3.42819	1.46517	1.46517	1.46517	1.46517	1.46517	1.46517	1.46517	2.8563	2.39405	3.01289	2.70069	2.732	3.3231	1.46517	2.89473	2.93463	2.50042	2.5143	2.45859	1.46517	1.46517	2.60689	2.24788	1.46517	2.89324	1.46517	2.51786	2.41187	1.46517	2.8507	3.7181	2.96092	2.94176	1.94732	2.76032	2.78458	3.50594
ABCD3	5.26301	6.42611	4.72612	4.06454	5.64753	5.15803	5.57633	5.52213	5.26655	4.98651	6.67775	5.35895	5.0666	5.24228	5.15927	4.90778	5.93269	5.32144	5.51786	5.41852	4.79469	5.9046	5.31317	5.45696	5.65828	4.99244	5.7651	5.61637	5.24654	5.33702	4.11581	5.95228	4.84293	4.65845	6.26758	6.28434	4.96301	6.49405	5.89606	4.71025	4.24367	4.99322	5.17497	6.82049	5.07377	5.88852	5.08067	6.08527	5.06617
ABCD4	3.724	3.61136	4.06565	3.84018	3.55575	4.03718	4.09892	3.48472	3.72668	4.28245	3.63663	3.79695	2.75336	3.79993	4.49639	4.12603	3.16255	2.48701	3.40354	3.72946	3.85522	3.88659	4.33677	3.54556	3.85202	2.31387	3.98372	4.61824	1.46517	3.21363	3.99431	4.28542	3.47062	3.99751	4.13587	3.46569	3.26582	4.28902	4.01701	3.89398	3.9444	3.49282	3.93502	3.76667	3.47837	3.965	3.85909	3.66141	3.50594
ABCE1	1.46517	3.85525	3.33249	2.38718	4.23955	3.49756	3.87865	4.27371	3.79743	3.03061	3.84833	3.27716	2.75336	2.59773	1.46517	3.62395	1.46517	2.88292	3.22175	1.46517	2.75793	4.02094	3.4986	4.22729	3.477	2.64928	3.67413	2.93463	2.50042	3.21363	2.45859	3.24946	1.46517	3.35635	3.63254	3.13743	3.61265	3.03494	3.28271	1.46517	3.55918	3.36133	3.13101	4.13089	4.14618	3.80777	3.42761	3.92882	2.70557
ABCF1	6.02106	6.70181	5.17388	5.76494	5.45265	5.908	5.59407	5.80454	5.83432	5.78373	6.62366	5.78061	6.10644	6.73235	6.77837	6.07221	6.89446	6.47875	6.61369	6.16895	6.32299	6.56825	6.41018	5.49389	6.05055	5.63282	5.44521	6.11007	5.98339	6.21078	6.19971	6.92327	6.6325	6.35619	6.01193	6.12191	6.35225	6.46488	6.55714	5.67135	6.28545	5.75314	6.45301	6.63665	6.55065	6.33542	6.07153	6.31594	5.94986
ABCF2	3.52013	4.36886	3.15596	4.25717	3.99516	3.92132	3.90823	4.0898	3.79743	3.69999	4.64265	3.27716	2.75336	4.47184	3.17374	3.62395	4.33167	3.76832	3.56232	2.8563	3.85522	4.20049	3.76203	3.81316	4.38548	3.73417	4.84689	4.08154	4.42548	3.97413	3.12667	4.42302	3.84483	3.35635	4.26933	4.44275	3.61265	3.80607	3.9813	4.12147	3.00514	4.27257	4.12186	4.3421	5.20367	4.39463	4.27804	4.09943	2.70557
ABCF3	4.91051	4.71925	4.66637	4.06454	4.87591	4.35766	4.41554	4.21509	4.30804	4.78851	4.64265	4.3232	3.57745	4.49141	3.77158	4.4924	4.33167	4.29072	3.83138	4.35021	4.79469	4.82348	5.23248	4.54529	4.52567	3.55545	3.98372	4.54194	3.94613	4.11147	5.0233	4.48704	4.13679	4.549	4.95852	5.78426	4.27095	4.74758	4.21369	3.76404	4.6985	4.6915	3.45831	3.82512	4.77182	4.10587	3.9765	4.29819	3.99017
ABCG1	4.4402	4.24061	4.78345	4.42622	4.48517	4.89863	5.00216	4.0518	4.56674	5.3789	4.52806	4.58787	4.58593	4.13949	5.32571	4.12603	4.16572	4.49255	4.70259	3.8784	5.17438	4.25548	3.4986	3.92912	4.59083	4.23918	4.98836	5.28652	4.85792	3.97413	4.42677	3.86577	4.58243	4.15734	4.70315	4.29554	4.37856	5.37087	3.9813	4.56574	5.54944	5.01397	4.6876	4.52539	4.93081	4.45832	4.3655	4.43052	3.77003
ABCG2	3.90056	1.46517	2.69296	1.46517	1.46517	1.46517	1.46517	1.86682	1.46517	2.04234	1.46517	2.31739	2.75336	1.46517	1.46517	1.46517	1.46517	1.46517	1.46517	1.46517	1.46517	1.46517	1.46517	1.46517	1.46517	1.46517	1.46517	1.46517	1.46517	1.46517	1.46517	1.46517	1.46517	1.46517	1.46517	1.46517	1.46517	1.46517	2.0002	1.46517	1.46517	1.46517	2.67396	2.09843	3.85356	1.94732	1.46517	1.46517	1.46517
ABCG4	2.5556	2.0314	3.48697	3.84018	2.73882	3.1652	2.1253	1.9563	2.63403	2.93766	1.46517	2.90262	3.23499	2.59773	1.46517	2.78465	1.46517	1.46517	1.46517	4.98267	3.58426	1.46517	3.1661	1.46517	1.46517	1.46517	3.09602	1.46517	2.50042	1.46517	1.46517	1.46517	1.46517	1.46517	1.46517	2.67885	1.46517	1.46517	1.46517	2.78197	1.46517	1.46517	1.46517	1.46517	1.46517	1.46517	1.46517	1.46517	1.46517
ABCG5	1.46517	1.46517	2.69296	1.46517	2.11731	1.46517	1.46517	2.15645	2.15211	2.04234	1.46517	1.46517	1.46517	1.46517	1.46517	1.46517	1.46517	1.46517	1.46517	1.46517	1.46517	1.46517	1.46517	1.46517	1.46517	1.46517	1.46517	1.46517	1.46517	1.46517	1.46517	1.46517	1.46517	1.46517	1.46517	1.46517	2.49472	1.46517	2.2176	1.46517	1.46517	2.04881	1.46517	2.09843	2.94176	1.46517	2.76032	1.46517	1.46517
ABCG8	1.46517	1.46517	2.34604	1.46517	1.46517	1.46517	1.46517	1.46517	1.46517	1.46517	1.46517	1.46517	1.46517	1.46517	1.46517	1.46517	1.46517	1.46517	1.46517	1.46517	1.46517	1.46517	1.46517	1.46517	2.34116	1.46517	1.46517	1.46517	1.46517	1.46517	2.84483	1.46517	1.46517	1.46517	1.46517	3.13743	1.46517	1.46517	1.46517	2.78197	1.46517	2.46297	1.46517	1.46517	1.46517	1.46517	2.39583	2.14189	1.46517
ABHD1	2.5556	2.26096	2.34604	1.46517	2.11731	1.94407	1.46517	1.74963	1.46517	2.04234	2.8681	1.46517	2.75336	1.46517	1.46517	3.27574	1.46517	1.46517	1.46517	1.46517	1.46517	2.18356	1.46517	2.37486	1.46517	2.06955	2.64739	2.14481	1.46517	1.46517	1.46517	1.46517	2.52651	1.46517	1.46517	2.67885	1.46517	1.46517	2.0002	1.46517	3.00514	1.46517	1.46517	2.35383	1.46517	2.52437	1.46517	1.46517	1.46517
ABHD10	3.52013	3.49949	3.15596	3.22883	3.55575	3.21854	3.13262	4.0127	3.0784	3.1967	3.63663	2.65407	2.75336	2.50326	1.46517	3.27574	3.16255	3.59841	2.74321	1.46517	2.75793	3.81403	1.46517	3.20709	2.68634	4.45224	3.26762	3.46924	3.19204	3.64867	3.54566	2.63468	3.47062	3.35635	3.82208	3.72615	3.88603	3.80607	3.34313	3.27225	1.46517	3.91592	3.13101	4.03641	1.46517	3.50957	3.24407	3.86681	2.70557
ABHD11	4.91051	4.30622	4.15659	4.57698	4.78789	4.86835	4.12411	4.63307	4.10421	4.41176	4.79875	4.24835	4.96084	4.62125	3.77158	4.4924	4.33167	4.74942	3.94793	4.01247	4.44337	4.35932	4.48513	4.74388	4.14452	3.78874	3.88826	4.23639	3.19204	4.64671	3.99431	4.54826	3.47062	3.81631	4.55576	4.13081	3.61265	3.80607	4.35854	4.22244	1.46517	4.23721	4.6876	3.26186	4.38723	4.18391	5.02869	4.43052	2.70557
ABHD11_AS1	1.46517	2.91156	2.69296	3.57042	2.37991	3.49756	2.49599	2.30791	2.42789	2.72405	2.8681	2.65407	1.46517	2.27602	1.46517	1.46517	3.49452	2.48701	1.46517	3.14008	1.46517	2.68563	1.46517	2.37486	3.73848	2.06955	2.89473	2.41783	2.50042	1.46517	3.54566	1.46517	2.93571	1.46517	2.5593	1.46517	2.99825	3.59699	2.0002	1.46517	1.46517	3.21431	3.45831	1.46517	1.46517	2.41663	2.39583	3.17094	3.1725
ABHD12	3.27757	3.16688	3.96822	4.42622	3.99516	4.03718	4.24356	3.72662	4.15806	4.10172	2.8681	3.68521	3.23499	2.76261	4.18124	3.27574	3.97696	3.17113	3.40354	1.46517	3.58426	4.02094	3.76203	2.732	4.22959	3.78874	3.09602	3.77649	4.08252	3.82129	3.54566	3.96067	3.23258	2.60689	3.14107	1.46517	3.55042	2.60116	3.45585	4.12147	4.6985	4.04541	3.45831	2.54542	3.47837	3.77399	3.42761	3.89817	3.1725
ABHD12B	2.97446	3.3108	2.69296	3.71219	3.99516	3.72637	3.23547	3.18577	3.72668	3.11659	3.63663	3.27716	1.46517	2.90467	4.18124	3.27574	4.16572	3.40287	3.22175	3.14008	2.39405	3.14634	1.46517	3.92912	2.34116	3.18749	4.15664	3.17767	1.46517	2.91942	3.35374	3.39874	4.37737	3.35635	3.63254	1.46517	3.34325	2.60116	3.74451	2.41187	1.46517	3.36133	1.46517	3.34746	1.46517	3.55079	2.39583	4.0449	1.46517
ABHD13	2.5556	2.57718	3.62475	2.74864	3.31	3.1652	3.78581	3.80984	3.19446	3.03061	3.7467	4.16922	2.75336	2.50326	4.18124	4.4924	3.49452	4.39529	3.94793	2.46715	3.0249	3.47592	4.33677	3.68615	3.61429	3.98714	3.55243	3.70617	3.19204	3.21363	3.35374	1.46517	3.23258	4.15734	3.82208	2.67885	3.48504	5.09308	3.74451	3.45799	3.55918	4.12538	4.43322	3.9866	3.85356	3.55079	3.02771	3.86681	3.1725
ABHD14A	1.46517	2.0314	1.46517	1.46517	1.46517	1.46517	1.46517	2.39403	2.80356	2.04234	1.46517	2.31739	2.75336	1.46517	1.46517	1.46517	1.46517	1.46517	1.46517	1.46517	1.46517	2.18356	1.46517	1.46517	1.46517	1.46517	2.31248	2.14481	1.46517	1.46517	1.46517	2.30314	1.46517	1.46517	1.46517	3.13743	2.06788	1.46517	2.636	1.46517	1.46517	3.36133	1.46517	1.46517	1.46517	1.94732	2.76032	2.52125	1.46517
ABHD14A_ACY1	1.46517	1.46517	1.46517	1.46517	1.46517	1.46517	1.46517	1.46517	1.46517	1.46517	1.46517	1.46517	1.46517	1.46517	1.46517	1.46517	1.46517	1.46517	1.46517	1.46517	1.46517	1.46517	1.46517	1.46517	1.46517	1.46517	1.46517	1.46517	1.46517	1.46517	1.46517	1.46517	1.46517	1.46517	1.46517	1.46517	1.46517	1.46517	1.46517	1.46517	1.46517	1.46517	1.46517	1.46517	1.46517	1.46517	1.46517	1.46517	1.46517
ABHD14B	3.27757	3.3769	3.15596	4.42622	3.00245	4.14396	3.23547	3.6378	3.30029	3.27181	3.63663	2.90262	1.46517	2.27602	3.17374	4.32127	2.69798	3.17113	1.46517	2.8563	1.46517	2.18356	2.70069	2.732	4.30972	4.54769	3.78549	3.06252	2.50042	1.46517	1.46517	3.07925	2.93571	3.04252	3.14107	3.94357	2.31155	1.46517	2.83662	3.0531	4.24367	3.66779	1.46517	2.70352	1.46517	3.06063	3.42761	2.6172	3.50594
ABHD15	2.5556	3.49949	2.94849	4.06454	2.87863	3.41129	2.9592	3.08782	3.48818	3.53367	3.38377	2.90262	1.46517	3.95187	3.17374	4.4924	3.16255	2.48701	4.05522	2.46715	3.0249	3.26628	3.98168	3.38772	3.85202	3.0022	2.89473	2.93463	2.90087	3.21363	3.12667	2.87971	3.84483	3.04252	3.63254	3.72615	3.41614	4.28902	3.21917	3.27225	1.46517	2.73752	2.67396	3.64141	4.14618	3.37726	2.76032	3.22442	3.50594
ABHD16A	3.90056	3.76301	4.47018	4.50363	4.19403	3.76091	3.81748	3.6378	3.30029	4.13981	3.84833	3.10482	4.26561	3.86278	1.46517	4.32127	3.75759	3.91893	3.56232	4.44667	3.42425	4.08344	4.33677	4.54529	3.61429	3.67726	3.78549	3.84328	4.32032	4.45652	4.11581	3.07925	4.37737	4.43028	3.28328	3.13743	4.34361	4.84216	3.74451	3.61998	3.55918	3.91592	3.93502	3.82512	4.38723	3.84073	4.66906	4.09943	3.50594
ABHD16B	2.5556	2.26096	3.15596	3.01399	2.57666	2.51746	2.89495	2.57713	1.46517	3.27181	1.46517	2.31739	1.46517	2.59773	3.17374	1.46517	1.46517	2.88292	2.74321	1.46517	1.46517	3.37548	1.46517	3.38772	3.14728	2.78049	3.09602	2.14481	1.46517	1.46517	3.99431	2.63468	2.52651	1.46517	2.97938	1.46517	2.64613	3.03494	1.46517	2.78197	3.55918	3.21431	3.13101	2.35383	2.94176	2.41663	3.42761	3.17094	3.1725
ABHD17A	2.5556	3.08788	3.86325	3.01399	3.39734	2.41037	3.41834	3.10807	2.94944	3.47311	1.46517	2.65407	1.46517	3.14367	3.77158	3.27574	3.49452	3.40287	1.46517	3.14008	3.42425	2.47115	1.46517	2.732	2.68634	1.46517	2.89473	2.41783	1.46517	1.46517	2.45859	2.63468	1.46517	3.60659	2.5593	3.46569	3.67203	2.60116	2.2176	3.0531	1.46517	3.13353	1.46517	3.16981	3.85356	3.17567	3.58782	2.14189	3.1725
ABHD17B	4.32376	4.02267	3.62475	3.84018	4.23955	3.82739	3.65099	4.03239	3.48818	3.80022	3.38377	3.10482	4.07263	2.76261	4.75342	2.78465	4.16572	3.76832	3.40354	4.24655	3.58426	3.14634	4.17065	4.31386	2.34116	3.0022	3.41805	3.77649	4.7814	2.5143	2.84483	3.39874	3.47062	3.99751	3.82208	3.13743	2.99825	3.34759	3.787	3.61998	1.46517	3.61205	3.7181	3.88113	3.47837	3.37726	3.9765	3.8347	3.50594
ABHD17C	3.724	3.08788	3.33249	2.74864	3.99516	3.1652	3.28378	3.20443	3.72668	3.53367	3.2354	1.46517	1.46517	2.27602	1.46517	1.46517	1.46517	3.76832	2.74321	3.56158	3.42425	1.46517	3.4986	3.54556	3.477	2.4975	3.67413	2.41783	3.94613	3.21363	2.84483	3.24946	2.52651	3.99751	3.63254	1.46517	2.89324	3.59699	2.51786	3.0531	3.00514	3.36133	2.67396	3.26186	3.47837	2.70799	3.24407	2.6172	3.50594
ABHD2	6.31917	6.31327	5.9213	5.85514	6.35308	6.31143	6.11952	6.79705	6.31143	6.31764	6.33472	6.24483	6.00426	6.05073	4.9708	5.96175	5.22668	6.16668	6.10845	5.595	6.16501	5.81769	6.17233	6.28611	6.28252	5.68906	6.62276	6.70995	5.87791	6.05373	5.83623	6.19834	6.48914	5.50533	7.18366	6.32224	6.53086	6.01958	6.07141	6.3325	4.88049	7.31218	6.38364	6.39835	5.20367	6.19519	6.28489	6.86048	5.78894
ABHD3	3.52013	3.3769	3.74936	4.25717	3.69683	3.57839	2.58986	3.4242	2.63403	3.5915	3.63663	2.31739	2.75336	3.59123	4.18124	3.89829	1.46517	3.91893	3.56232	3.14008	3.24095	2.68563	3.1661	3.92912	2.68634	3.67726	3.09602	2.79001	3.19204	3.21363	3.71265	2.87971	2.52651	4.30052	3.14107	2.67885	3.55042	3.03494	3.60817	3.27225	3.9444	2.04881	3.7181	3.70552	3.85356	2.93286	3.42761	3.76808	3.99017
ABHD4	2.97446	3.80992	2.94849	2.38718	2.37991	2.92364	3.23547	3.2409	2.94944	3.27181	3.2354	3.68521	3.23499	2.39752	3.77158	1.46517	2.69798	3.59841	2.74321	2.46715	3.42425	2.18356	2.70069	2.732	3.3231	3.27032	3.55243	3.2827	3.19204	2.5143	2.45859	3.24946	1.46517	2.60689	3.14107	3.46569	2.31155	3.03494	2.92417	3.0531	3.00514	2.61015	1.46517	2.35383	3.47837	2.62058	3.24407	3.11495	3.1725
ABHD5	4.54768	3.08788	4.32222	4.50363	4.32633	2.92364	3.75337	4.00275	3.48818	3.47311	3.38377	3.10482	2.75336	3.34233	3.77158	5.8421	3.49452	3.40287	3.94793	4.70162	2.75793	3.73731	1.46517	4.13493	3.14728	4.20026	4.07291	3.55312	4.20654	3.21363	4.51669	3.76364	4.26231	4.30052	3.9076	3.94357	4.60144	3.59699	3.70062	3.76404	3.00514	4.34067	4.28627	3.42754	6.22499	4.23358	3.7304	4.25111	4.17952
ABHD6	3.27757	2.91156	2.34604	2.74864	3.99516	3.10936	3.07765	3.79826	3.30029	2.45217	3.06628	2.90262	3.57745	2.96929	3.77158	1.46517	3.49452	3.59841	2.74321	1.46517	2.75793	3.14634	3.76203	3.20709	2.34116	3.3479	3.55243	3.70617	2.50042	3.21363	2.84483	2.30314	3.84483	1.46517	3.4107	3.13743	2.49472	3.03494	2.92417	3.0531	1.46517	2.61015	3.45831	2.83997	3.85356	2.99854	3.02771	4.07244	1.46517
ABHD8	2.97446	2.81166	3.74936	1.46517	2.37991	2.28729	2.9592	2.57713	2.42789	2.93766	2.29592	1.46517	3.23499	2.59773	4.18124	1.46517	3.49452	3.17113	2.38316	2.8563	1.46517	2.18356	2.70069	2.37486	2.34116	1.46517	1.46517	2.41783	1.46517	1.46517	2.84483	1.46517	1.46517	3.60659	1.46517	3.13743	1.46517	1.46517	2.2176	3.0531	3.00514	2.8507	1.46517	2.35383	1.46517	2.62058	2.39583	2.4138	2.70557
ABI1	5.49326	5.0191	5.13055	4.89548	5.59696	5.52957	5.48421	5.6518	5.40391	4.98651	5.54738	5.61483	5.25712	5.00653	4.9708	5.32127	4.6139	5.5618	5.84331	5.41852	5.12596	6.00239	3.76203	5.25648	5.20171	5.88228	4.98836	5.44026	5.45699	5.2232	5.53004	5.57019	5.61843	6.22166	5.27188	4.91325	6.01263	5.70684	5.8867	5.80488	4.48949	5.20638	5.08997	5.31927	4.93081	5.51787	6.01948	5.85745	5.15727
ABI2	3.724	4.85559	4.47018	3.71219	5.03707	4.75697	4.28859	5.02381	4.04815	4.69075	4.74861	4.58787	4.72225	3.89314	3.17374	3.62395	3.75759	3.91893	4.05522	4.01247	4.44337	4.54632	4.33677	5.63278	4.22959	3.27032	4.84689	5.08782	2.90087	3.21363	4.60118	4.13263	4.58243	4.15734	5.07081	4.29554	3.26582	4.64621	4.86163	5.07188	4.24367	4.49765	4.12186	4.86016	1.46517	4.05125	4.44778	4.92255	3.50594
ABI3	2.97446	4.13596	5.48002	4.25717	2.87863	4.42216	3.68601	3.16681	4.48572	3.89344	3.06628	2.90262	5.25712	3.59123	4.75342	6.12441	3.49452	2.48701	3.00762	2.8563	2.75793	3.37548	5.05595	5.02316	4.30972	3.09851	3.55243	3.17767	3.62316	3.97413	3.86086	4.42302	4.67471	3.60659	3.4107	4.44275	3.48504	1.46517	3.45585	3.61998	4.6985	3.29001	4.43322	2.96092	4.77182	2.70799	3.58782	2.70438	4.86434
ABI3BP	1.46517	2.0314	2.34604	1.46517	1.46517	1.94407	1.93397	2.35214	1.46517	2.59789	2.29592	2.65407	1.46517	1.46517	1.46517	1.46517	2.69798	1.46517	2.38316	1.46517	1.46517	1.46517	1.46517	1.46517	2.34116	1.46517	1.46517	1.46517	1.46517	2.5143	1.46517	2.63468	1.46517	1.46517	1.46517	1.46517	1.46517	1.46517	2.0002	1.46517	1.46517	1.46517	3.45831	2.09843	1.46517	1.94732	2.39583	2.14189	3.1725
ABL1	4.64751	4.42881	5.54731	5.15538	4.66131	4.54285	4.65644	4.23209	4.91392	4.74048	4.52806	4.16922	5.0666	5.14772	4.49639	6.22344	4.73625	5.15507	3.83138	3.72946	3.97251	4.45595	6.17233	4.0359	6.30187	5.10049	4.15664	3.70617	4.61467	3.44975	4.33066	5.5407	5.2533	2.60689	5.57998	5.88909	4.30776	5.01426	4.46446	4.31652	4.88049	4.16367	4.90301	4.55933	5.20367	4.35049	4.27804	4.40932	4.17952
ABL2	3.724	3.55664	4.06565	3.57042	4.6278	4.19439	3.72012	4.39155	3.48818	4.17688	3.7467	3.90004	3.23499	3.29561	3.77158	3.89829	5.05026	3.40287	3.94793	3.14008	3.42425	3.56902	4.17065	4.74388	4.05383	4.51659	4.38105	4.08154	3.62316	3.21363	3.54566	3.39874	3.99864	3.35635	4.20422	3.46569	3.55042	2.60116	3.9813	3.61998	3.00514	4.46764	3.13101	3.50285	5.43261	4.07883	4.27804	3.95878	3.1725
ABLIM1	6.43412	5.80187	6.27829	5.88398	6.2696	5.93727	6.39665	7.25132	6.42301	5.80705	6.53852	6.38854	5.42518	5.84094	6.77837	6.70668	5.65384	6.43121	6.26867	6.16895	6.23485	6.10866	5.05595	6.08348	5.68805	5.91799	6.15131	6.29369	6.01689	5.39071	5.29903	6.14066	5.61843	5.18085	6.44373	5.93877	6.01263	6.17182	5.95989	6.47934	5.54944	6.58014	6.58246	6.55599	6.55065	6.18286	6.54612	6.51956	6.09455
ABLIM2	2.5556	2.43391	2.69296	5.91227	3.47901	2.85419	2.67519	2.21068	4.56674	4.55818	3.38377	2.31739	4.43494	2.96929	4.18124	4.78242	3.49452	4.29072	2.38316	1.46517	2.75793	1.46517	4.7417	2.37486	3.477	2.89696	2.64739	2.14481	1.46517	2.5143	1.46517	2.63468	1.46517	2.60689	2.5593	3.13743	2.06788	1.46517	2.3817	2.41187	1.46517	1.46517	3.45831	2.54542	1.46517	2.86304	3.42761	2.70438	3.77003
ABLIM3	2.97446	2.0314	2.94849	4.50363	3.31	2.7	1.46517	2.60969	2.42789	2.59789	1.46517	2.90262	1.46517	2.27602	5.73313	1.46517	1.46517	2.88292	1.46517	4.24655	1.46517	1.46517	1.46517	3.20709	1.46517	2.06955	3.26762	2.14481	1.46517	2.91942	2.45859	1.46517	1.46517	1.46517	2.24788	1.46517	1.46517	1.46517	2.0002	4.12147	4.48949	2.04881	1.46517	2.96092	6.45006	3.37726	3.58782	1.46517	3.77003
ABO	2.97446	2.81166	3.33249	3.84018	4.23955	3.65447	3.615	2.83746	3.72668	4.31592	2.62485	3.10482	2.75336	3.66453	1.46517	4.78242	2.69798	3.59841	3.70371	1.46517	3.0249	2.18356	3.4986	2.732	2.68634	2.4975	3.41805	3.55312	3.94613	1.46517	3.35374	3.24946	1.46517	2.60689	2.97938	1.46517	2.31155	2.60116	3.787	3.45799	3.55918	2.04881	1.46517	3.76667	2.94176	3.66713	3.7304	3.50415	1.46517
ABR	5.26301	6.02867	5.89575	5.52941	5.64753	5.52957	5.75244	5.46325	6.0163	6.25126	5.76333	5.32349	5.16504	5.69858	6.72004	5.96175	5.45614	5.51685	5.19091	5.595	4.91392	5.54196	5.53107	4.13493	6.20243	5.25795	5.47743	5.26315	5.72403	4.64671	5.53004	5.59908	5.61843	5.25191	5.74635	5.26586	4.89293	3.98676	5.65275	5.4028	5.92349	5.43845	5.77313	4.7474	5.95804	5.64036	5.13082	5.28707	5.2429
ABRA	2.97446	1.46517	2.34604	1.46517	1.46517	1.46517	1.93397	1.46517	2.15211	2.04234	1.46517	1.46517	1.46517	1.46517	1.46517	1.46517	1.46517	1.46517	1.46517	1.46517	1.46517	1.46517	1.46517	1.46517	1.46517	1.46517	1.46517	1.46517	1.46517	1.46517	1.46517	2.63468	2.93571	1.46517	2.24788	1.46517	1.46517	1.46517	1.46517	1.46517	1.46517	1.46517	2.67396	1.46517	1.46517	2.41663	1.46517	1.46517	1.46517
ABRACL	3.27757	3.80992	3.48697	3.01399	3.216	3.1652	3.68601	3.59782	3.79743	2.72405	3.2354	3.42819	1.46517	3.0884	1.46517	3.89829	1.46517	3.40287	3.00762	3.56158	2.75793	3.01289	1.46517	1.46517	3.477	3.73417	3.67413	3.70617	2.90087	3.97413	2.45859	3.653	2.52651	4.549	2.5593	3.72615	2.99825	3.34759	3.70062	2.78197	3.55918	3.49282	3.93502	4.21928	4.38723	3.70372	3.42761	3.05616	1.46517
ABT1	4.91051	3.24097	3.15596	3.22883	3.69683	3.85944	3.37508	3.25874	3.72668	3.64687	3.7467	3.56308	3.23499	3.6997	3.17374	3.89829	4.16572	3.40287	3.56232	3.36856	3.72668	3.65586	2.70069	3.68615	3.73848	2.06955	3.26762	4.33074	3.19204	4.45652	3.99431	4.54826	3.99864	3.81631	2.5593	3.46569	3.78333	4.14619	3.787	4.12147	3.55918	3.82213	2.67396	3.93489	3.85356	3.73932	4.3655	3.54529	2.70557
ABTB1	3.52013	3.80992	4.60397	3.957	2.57666	3.05074	4.33221	3.02486	3.19446	4.28245	5.57622	4.46179	4.96084	4.77232	4.18124	3.89829	4.95312	2.88292	3.83138	3.8784	3.85522	3.37548	5.38955	3.81316	6.05055	3.55545	4.38105	3.77649	2.90087	3.64867	5.0233	4.66323	4.26231	3.60659	3.82208	6.03326	4.41266	5.09308	3.15209	4.22244	3.00514	3.77265	4.43322	3.64141	2.94176	3.2806	3.58782	3.54529	1.46517
ABTB2	3.724	2.70128	3.96822	5.29122	3.216	3.41129	3.13262	2.35214	3.30029	3.27181	2.62485	1.46517	3.23499	2.27602	3.77158	4.32127	4.33167	3.17113	2.74321	2.8563	3.0249	3.14634	2.70069	2.37486	3.477	3.67726	3.09602	3.06252	3.42594	2.91942	2.45859	3.24946	4.13679	2.60689	2.24788	3.13743	2.64613	2.60116	3.55937	3.27225	3.55918	3.04683	3.7181	3.16981	3.47837	3.06063	3.9765	2.52125	3.50594
ACAA1	4.74072	4.06149	3.48697	4.16422	4.28362	4.24304	3.65099	4.10841	4.15806	4.21297	4.11399	3.27716	3.23499	3.6997	4.18124	3.89829	4.6139	3.59841	3.83138	3.72946	4.08046	3.81403	3.4986	3.81316	4.05383	3.48995	3.09602	3.63189	4.32032	4.23629	3.12667	3.53214	2.52651	2.60689	3.5264	4.69754	3.48504	3.80607	3.82817	3.76404	4.24367	3.61205	3.7181	3.82512	2.94176	3.46698	4.08455	3.76808	3.77003
ACAA2	2.97446	2.57718	2.34604	3.57042	1.46517	2.1394	2.67519	2.43387	2.15211	1.46517	1.46517	3.10482	2.75336	2.13007	1.46517	1.46517	2.69798	1.46517	1.46517	1.46517	3.24095	2.18356	1.46517	2.37486	2.34116	1.46517	2.89473	2.14481	1.46517	1.46517	3.12667	1.46517	1.46517	3.04252	2.5593	1.46517	2.99825	1.46517	1.46517	1.46517	1.46517	2.04881	1.46517	2.35383	3.47837	1.94732	1.46517	1.46517	3.1725
ACACA	5.06213	5.76797	5.70289	5.05704	5.87669	5.26615	5.416	5.55234	4.97419	5.52692	6.0155	4.9571	6.00426	5.42455	4.9708	5.22859	5.93269	5.37285	4.82655	5.32139	5.65497	5.40535	4.33677	5.56502	5.35831	4.6079	5.117	5.7398	5.18869	5.16269	4.68088	5.16849	5.66374	4.76001	5.85439	5.93877	4.79375	5.89378	5.09193	5.12412	5.04175	5.43845	5.66012	5.55404	4.93081	4.85369	5.43977	6.137	4.75152
ACACB	5.32414	4.45784	5.21593	5.05704	5.03707	5.18277	4.55037	5.72137	4.39971	5.21378	3.94279	4.46179	5.25712	5.00653	3.17374	4.64487	4.47989	4.96668	4.49344	4.01247	4.08046	4.30838	3.98168	5.41905	3.61429	5.12115	4.89563	4.58061	4.42548	4.45652	3.54566	4.04936	4.92009	4.65845	5.20795	5.41408	4.19426	4.53697	4.46446	5.31581	4.6985	4.58403	4.90301	4.41832	5.07377	4.61523	4.18469	4.98069	3.99017
ACAD10	3.52013	3.3108	5.08586	4.42622	4.28362	3.57839	3.578	3.73883	3.65192	4.21297	3.51642	4.16922	4.07263	3.59123	4.18124	4.12603	3.75759	4.29072	3.22175	3.72946	3.97251	3.65586	4.17065	2.99443	4.05383	4.8004	3.88826	3.84328	3.79441	4.45652	4.11581	3.653	4.26231	3.04252	3.14107	3.13743	3.26582	4.28902	4.1828	3.0531	4.24367	3.49282	4.43322	3.64141	2.94176	3.2806	3.9765	4.0449	3.77003
ACAD11	2.97446	2.70128	2.69296	1.46517	2.11731	3.05074	2.27025	2.5434	2.94944	2.45217	1.46517	1.46517	1.46517	1.93739	1.46517	1.46517	1.46517	1.46517	1.46517	2.8563	1.46517	2.68563	1.46517	2.99443	1.46517	1.46517	2.31248	2.79001	2.50042	2.5143	2.84483	1.46517	3.23258	2.60689	2.79045	2.67885	2.64613	1.46517	2.51786	3.0531	1.46517	2.95307	1.46517	2.54542	1.46517	2.29278	1.46517	2.14189	2.70557
ACAD8	3.52013	3.08788	3.96822	3.957	3.31	3.92132	4.58662	3.32759	3.48818	3.75105	2.8681	3.90004	5.16504	3.66453	3.17374	3.62395	2.69798	3.76832	3.22175	3.72946	3.97251	3.88659	3.1661	3.38772	4.30972	3.61778	4.38105	3.77649	3.42594	3.44975	3.71265	4.42302	3.47062	3.81631	3.28328	4.44275	3.88603	3.03494	2.92417	3.61998	3.9444	4.00361	3.45831	4.03641	4.14618	4.45832	4.3655	3.62384	3.50594
ACAD9	5.38276	3.85525	4.24188	3.22883	4.40801	4.09161	3.50065	4.31411	4.48572	4.47218	3.51642	3.42819	4.58593	4.06222	5.60977	4.32127	3.16255	4.17763	3.94793	3.56158	3.42425	3.26628	1.46517	3.68615	3.477	2.64928	3.98372	3.96764	4.32032	4.23629	3.99431	3.24946	3.84483	3.60659	3.98802	3.94357	4.02674	3.03494	3.787	3.45799	3.9444	3.04683	3.7181	3.88113	4.14618	4.10587	3.58782	4.15187	3.1725
ACADL	1.46517	1.46517	2.34604	1.46517	2.37991	2.1394	2.1253	2.15645	1.46517	2.27614	2.29592	3.10482	1.46517	2.27602	1.46517	1.46517	1.46517	2.88292	1.46517	1.46517	1.46517	1.46517	1.46517	1.46517	1.46517	1.46517	2.31248	2.14481	2.50042	1.46517	1.46517	1.46517	1.46517	1.46517	1.46517	1.46517	1.46517	1.46517	1.46517	1.46517	1.46517	1.46517	1.46517	2.35383	1.46517	1.94732	1.46517	2.14189	3.1725
ACADM	4.4402	4.69519	2.69296	3.41118	4.14695	4.19439	3.41834	4.36877	3.65192	3.84764	5.10743	4.75804	3.57745	3.19647	4.18124	5.22859	3.16255	4.82561	4.24744	3.36856	3.85522	4.85898	3.4986	5.12112	4.87788	2.64928	4.15664	4.50217	4.42548	2.5143	3.54566	3.86577	3.84483	3.99751	5.03436	1.46517	3.83566	5.09308	4.35854	4.12147	3.9444	4.52704	4.56616	4.7474	4.14618	4.07883	3.85909	4.15187	3.50594
ACADS	2.5556	3.3108	3.33249	2.38718	3.00245	3.1652	2.49599	2.70123	3.0784	3.40954	2.8681	1.46517	2.75336	2.39752	1.46517	1.46517	1.46517	2.48701	1.46517	2.8563	1.46517	3.56902	2.70069	2.99443	1.46517	2.64928	1.46517	3.2827	3.62316	2.5143	1.46517	3.53214	2.52651	2.60689	3.14107	3.13743	2.99825	3.03494	2.636	2.78197	1.46517	3.04683	2.67396	2.09843	1.46517	2.70799	2.39583	3.11495	1.46517
ACADSB	2.97446	3.08788	3.15596	3.41118	3.76206	2.92364	3.23547	3.82131	3.65192	3.34258	3.51642	3.42819	1.46517	2.836	1.46517	3.89829	3.49452	4.0544	3.00762	1.46517	3.85522	3.73731	1.46517	2.37486	1.46517	2.06955	3.55243	3.55312	3.19204	3.44975	2.45859	3.96067	3.23258	1.46517	3.7307	3.13743	3.78333	3.59699	3.40075	4.12147	3.00514	3.49282	3.45831	3.16981	2.94176	3.66713	1.46517	3.62384	1.46517
ACADVL	5.90617	6.37455	5.6731	5.91227	5.90466	5.83988	5.68788	5.61411	6.1127	6.12717	6.56746	5.97552	6.37552	6.20483	4.18124	5.22859	5.82755	6.0136	6.20217	6.05307	5.96028	6.07909	5.98866	5.49389	6.32096	5.74318	5.44521	6.25879	6.46802	5.63252	5.29903	6.01785	5.7503	5.90769	6.06683	6.49806	5.74907	6.43512	6.08783	5.59962	4.6985	6.03146	5.77313	5.25914	5.71925	5.83433	5.72657	5.85745	5.94986
ACAN	1.46517	1.46517	5.29649	4.16422	2.57666	2.7	1.46517	1.74963	5.46795	2.72405	1.46517	1.46517	1.46517	1.93739	5.15927	2.78465	1.46517	1.46517	1.46517	3.8784	1.46517	1.46517	1.46517	2.37486	2.68634	1.46517	2.89473	2.14481	2.90087	3.44975	1.46517	2.30314	1.46517	1.46517	1.46517	3.13743	1.46517	1.46517	1.46517	3.89398	3.00514	1.46517	2.67396	2.09843	4.93081	1.46517	3.02771	1.46517	3.1725
ACAP1	2.97446	3.55664	4.66637	3.57042	3.6282	3.21854	3.81748	3.2409	3.72668	3.53367	2.62485	3.10482	4.07263	3.38736	3.77158	1.46517	2.69798	3.76832	3.56232	4.01247	1.46517	3.95543	1.46517	2.99443	3.477	2.06955	2.89473	3.63189	4.61467	3.44975	4.42677	2.63468	4.67471	4.15734	3.98802	3.46569	2.99825	4.14619	2.92417	3.0531	4.48949	3.13353	3.7181	3.26186	3.85356	2.86304	3.58782	3.22442	3.1725
ACAP2	5.32414	5.0191	4.60397	3.41118	5.01145	4.63606	4.96157	5.46678	4.88279	4.5301	5.95099	5.17214	4.84656	4.87958	5.32571	4.90778	4.95312	4.74942	5.23611	4.98267	5.12596	5.35675	4.17065	5.07298	5.28215	4.54769	5.15743	5.08782	4.52327	4.45652	5.0233	5.5407	5.36747	4.85475	5.52867	5.61109	5.37567	5.09308	5.76941	4.4875	5.65248	5.11342	4.6876	5.97037	5.43261	5.37309	5.22611	5.71991	5.60768
ACAP3	3.724	3.89909	3.86325	3.957	4.0982	4.33548	4.77087	4.3378	4.25983	4.50144	4.84718	3.27716	3.84782	4.54853	3.17374	3.27574	4.33167	4.29072	4.76593	4.35021	4.44337	3.81403	3.98168	3.68615	4.22959	4.20026	5.0754	4.18668	4.99959	4.11147	2.84483	4.81981	3.23258	3.35635	4.60663	4.13081	3.26582	4.53697	4.24389	3.89398	4.48949	4.4056	4.90301	3.82512	5.32272	4.65187	4.3655	4.27485	3.50594
ACAT1	4.05662	4.45784	2.69296	2.74864	3.31	3.26963	2.58986	4.4433	3.48818	3.5915	4.79875	3.27716	2.75336	3.24705	1.46517	3.62395	3.49452	3.76832	4.24744	2.8563	4.66449	4.08344	3.4986	2.732	4.65311	3.89159	3.88826	4.37561	3.94613	4.11147	3.86086	3.39874	3.23258	3.99751	4.13587	3.46569	3.26582	4.4185	4.11887	3.61998	3.55918	3.29001	3.7181	3.76667	1.46517	3.59074	4.18469	4.1259	3.50594
ACAT2	1.46517	2.26096	1.46517	3.01399	3.11407	2.92364	2.27025	3.29364	2.15211	2.27614	1.46517	2.65407	3.23499	2.59773	3.17374	2.78465	2.69798	3.17113	1.46517	2.8563	1.46517	2.18356	2.70069	2.99443	1.46517	2.06955	3.09602	2.41783	1.46517	2.91942	1.46517	3.07925	1.46517	1.46517	2.97938	2.67885	2.06788	3.03494	2.2176	2.78197	3.00514	2.46297	1.46517	3.64141	1.46517	2.78839	2.39583	2.2903	2.70557
ACBD3	6.43412	8.21917	5.78873	6.48268	6.03687	6.3336	6.15574	6.07084	6.16501	6.11788	6.97634	7.2409	6.37552	7.98075	7.08603	6.40315	6.97038	6.82975	7.07625	6.89631	7.03381	7.11839	7.11764	6.13104	6.74496	7.50772	6.86047	6.90299	6.90335	6.72976	6.57459	7.18318	6.53853	6.67207	6.81869	7.08746	6.57596	6.73294	7.14793	6.47934	6.34807	6.08119	6.98491	7.51824	7.04014	7.18214	6.30676	6.56273	7.19483
ACBD4	2.5556	3.08788	3.15596	3.84018	2.57666	2.7	2.9592	2.88738	3.0784	3.34258	2.8681	2.90262	2.75336	3.47285	3.77158	1.46517	1.46517	3.17113	2.38316	3.14008	2.75793	3.14634	3.1661	2.732	3.3231	2.64928	2.64739	2.14481	2.50042	1.46517	2.84483	2.63468	4.26231	2.60689	3.4107	3.46569	2.77703	1.46517	2.3817	2.41187	3.9444	3.13353	3.7181	2.35383	3.47837	2.78839	3.85909	2.85904	3.77003
ACBD5	5.59583	5.94017	5.54731	7.14931	5.49011	6.58982	5.92336	4.80026	6.20304	6.09913	5.25776	6.5653	7.04922	6.59647	5.73313	7.63326	7.69216	6.50194	6.52585	5.27024	6.44583	5.95433	6.95194	6.03429	5.90623	6.43563	5.53977	5.63467	6.36779	6.57665	7.35252	5.85991	8.17178	7.20487	5.3028	6.76885	5.92229	6.78104	5.2901	5.4028	5.74862	5.55591	5.08997	5.55404	6.22499	4.86928	5.31544	5.19208	7.15144
ACBD6	3.52013	4.33789	4.06565	3.57042	3.39734	3.57839	3.65099	3.6638	4.39971	3.93773	3.63663	3.9958	1.46517	3.98031	1.46517	4.90778	3.97696	3.91893	3.83138	3.8784	3.85522	3.95543	4.85437	3.38772	3.477	4.66563	3.67413	4.08154	4.7005	3.82129	3.35374	4.13263	4.26231	3.60659	3.98802	4.44275	3.34325	2.60116	4.08575	3.45799	1.46517	3.96047	4.28627	3.76667	1.46517	3.55079	3.9765	4.01679	3.99017
ACBD7	2.97446	4.45784	3.96822	3.01399	3.216	3.95123	3.37508	4.03239	2.94944	2.8362	2.62485	3.10482	3.84782	3.03039	1.46517	4.32127	1.46517	3.40287	3.70371	2.8563	3.58426	3.01289	2.70069	4.13493	3.14728	4.48479	3.67413	2.79001	1.46517	2.5143	2.45859	3.653	4.37737	3.04252	3.4107	3.13743	3.83566	2.60116	3.081	3.89398	3.00514	4.23721	3.7181	3.82512	1.46517	3.11955	3.85909	4.71518	2.70557
ACCS	2.97446	3.66388	3.15596	4.16422	3.6282	4.00913	3.78581	3.6378	3.86462	3.84764	3.63663	3.68521	4.26561	3.79993	1.46517	3.27574	4.33167	2.88292	3.94793	2.46715	2.75793	3.14634	2.70069	4.0359	3.61429	4.20026	3.09602	4.02578	4.08252	3.97413	4.51669	3.39874	5.12921	3.81631	3.14107	4.57592	3.41614	2.60116	2.83662	3.27225	3.55918	3.42878	4.12186	2.96092	1.46517	3.11955	3.85909	2.85904	4.6289
ACCSL	1.46517	1.46517	1.46517	2.38718	1.46517	1.46517	1.93397	1.46517	1.46517	2.27614	1.46517	1.46517	1.46517	1.46517	1.46517	1.46517	1.46517	1.46517	1.46517	1.46517	1.46517	2.18356	1.46517	1.46517	1.46517	1.46517	1.46517	1.46517	1.46517	1.46517	1.46517	1.46517	1.46517	1.46517	1.46517	1.46517	1.46517	1.46517	1.46517	1.46517	1.46517	1.46517	1.46517	1.46517	1.46517	1.46517	1.46517	1.46517	1.46517
ACD	2.5556	3.24097	1.46517	3.22883	2.11731	3.1652	2.67519	2.78509	2.42789	3.84764	2.29592	1.46517	2.75336	3.03039	1.46517	1.46517	3.75759	1.46517	1.46517	2.8563	1.46517	3.01289	1.46517	1.46517	3.14728	1.46517	3.09602	2.93463	2.50042	2.91942	1.46517	3.76364	1.46517	1.46517	2.97938	2.67885	3.61265	3.34759	2.74124	2.78197	1.46517	2.73752	1.46517	2.35383	1.46517	2.70799	2.76032	3.17094	1.46517
ACE	2.5556	2.81166	4.66637	6.57391	4.23955	5.02741	4.35351	2.95823	5.08756	5.10467	2.8681	1.46517	3.23499	4.00816	1.46517	3.27574	4.84883	2.88292	1.46517	3.36856	3.42425	2.86167	4.85437	3.81316	4.05383	4.27704	3.55243	3.06252	4.42548	3.64867	3.54566	2.63468	2.52651	3.35635	3.4107	3.46569	2.77703	4.4185	2.3817	3.76404	1.46517	3.36133	3.93502	2.54542	3.47837	2.78839	3.85909	2.52125	4.96884
ACE2	1.46517	2.57718	2.69296	2.74864	3.31	2.77995	2.75373	3.4242	2.94944	3.03061	2.8681	2.90262	1.46517	3.24705	1.46517	2.78465	2.69798	3.76832	3.70371	3.36856	2.39405	3.47592	3.1661	2.37486	2.34116	3.18749	3.55243	2.62201	1.46517	3.44975	3.99431	2.87971	2.52651	4.30052	3.63254	1.46517	2.49472	3.80607	3.787	3.0531	1.46517	2.95307	3.13101	2.96092	1.46517	3.2806	2.76032	2.78458	3.1725
ACER1	1.46517	1.46517	1.46517	1.46517	1.46517	1.46517	1.46517	1.86682	1.46517	1.46517	2.29592	1.46517	1.46517	1.93739	1.46517	1.46517	1.46517	2.88292	1.46517	1.46517	1.46517	2.18356	1.46517	1.46517	1.46517	1.46517	1.46517	1.46517	1.46517	1.46517	1.46517	1.46517	2.52651	1.46517	1.46517	1.46517	1.46517	1.46517	1.46517	1.46517	1.46517	1.46517	1.46517	1.46517	1.46517	1.46517	1.46517	1.46517	1.46517
ACER2	3.27757	2.0314	2.94849	2.38718	3.216	2.77995	3.28378	3.4396	3.30029	2.59789	3.06628	2.90262	1.46517	2.59773	1.46517	1.46517	1.46517	1.46517	2.38316	1.46517	1.46517	2.47115	1.46517	3.54556	2.68634	3.55545	3.09602	3.06252	2.90087	3.82129	2.84483	1.46517	1.46517	1.46517	3.4107	3.72615	2.99825	1.46517	2.0002	1.46517	3.00514	2.46297	1.46517	3.26186	3.47837	3.22927	3.02771	2.85904	3.1725
ACER3	3.27757	2.81166	3.15596	3.01399	3.31	3.21854	3.65099	2.30791	3.79743	3.11659	3.06628	3.10482	3.57745	2.50326	4.18124	2.78465	3.75759	2.88292	3.40354	2.8563	1.46517	3.01289	1.46517	3.20709	2.94069	3.89159	2.89473	2.62201	1.46517	1.46517	1.46517	4.13263	3.99864	3.04252	2.5593	2.67885	3.34325	3.59699	3.081	3.61998	1.46517	3.04683	1.46517	2.96092	2.94176	3.42291	2.39583	3.22442	4.34595
ACHE	2.5556	2.0314	3.48697	4.06454	2.73882	2.41037	2.58986	1.74963	2.63403	3.40954	2.62485	3.10482	3.84782	2.68359	4.18124	1.46517	3.16255	1.46517	2.38316	2.8563	2.39405	1.46517	1.46517	1.46517	2.34116	1.46517	3.09602	2.14481	2.90087	2.91942	3.12667	2.63468	1.46517	1.46517	1.46517	2.67885	2.31155	1.46517	1.46517	2.41187	1.46517	1.46517	2.67396	2.35383	4.59264	2.62058	2.76032	2.4138	3.99017
ACIN1	7.51125	8.33534	7.64217	7.66273	7.13252	7.48836	7.28593	7.35748	7.08992	7.66193	8.19239	7.41033	7.71467	9.11156	9.24162	6.67205	7.56736	7.61534	8.77058	7.80164	8.67759	7.90451	7.66849	7.40934	7.61842	8.03693	7.72978	7.67656	7.65347	7.90943	7.81197	7.80671	7.93432	7.90951	7.46107	7.6752	7.4361	8.06933	7.91253	7.38274	8.10366	7.05813	8.06851	7.67912	8.8042	7.46492	8.17862	7.52576	8.29283
ACKR1	1.46517	1.46517	1.46517	1.46517	1.46517	1.46517	1.46517	1.46517	2.15211	2.04234	1.46517	1.46517	1.46517	1.46517	3.17374	1.46517	1.46517	1.46517	1.46517	1.46517	2.39405	1.46517	1.46517	1.46517	1.46517	1.46517	1.46517	1.46517	1.46517	1.46517	1.46517	1.46517	1.46517	1.46517	1.46517	1.46517	1.46517	1.46517	1.46517	1.46517	1.46517	1.46517	1.46517	1.46517	1.46517	1.46517	1.46517	1.46517	1.46517
ACKR2	1.46517	2.26096	4.24188	2.38718	2.11731	2.41037	2.67519	2.78509	2.80356	1.46517	2.29592	1.46517	1.46517	1.46517	3.17374	1.46517	2.69798	3.40287	1.46517	1.46517	2.39405	2.18356	1.46517	2.37486	1.46517	1.46517	2.31248	3.2827	2.90087	2.91942	1.46517	1.46517	1.46517	1.46517	2.79045	1.46517	2.64613	2.60116	1.46517	1.46517	1.46517	2.8507	1.46517	1.46517	2.94176	2.29278	1.46517	1.94585	3.1725
ACKR3	1.46517	2.70128	2.94849	2.38718	2.73882	1.46517	2.58986	2.15645	2.63403	3.47311	1.46517	3.27716	3.23499	2.13007	3.77158	1.46517	1.46517	2.88292	1.46517	1.46517	1.46517	1.46517	1.46517	1.46517	2.34116	3.84115	1.46517	1.46517	1.46517	1.46517	1.46517	2.30314	1.46517	1.46517	2.24788	1.46517	2.49472	1.46517	1.46517	2.41187	1.46517	1.46517	3.13101	3.07006	1.46517	1.46517	2.39583	2.52125	1.46517
ACKR4	1.46517	1.46517	1.46517	1.46517	2.37991	2.77995	2.1253	2.43387	2.15211	2.27614	1.46517	1.46517	1.46517	1.46517	1.46517	1.46517	1.46517	1.46517	1.46517	1.46517	1.46517	2.18356	1.46517	1.46517	2.34116	4.38478	2.31248	2.14481	1.46517	1.46517	2.45859	2.30314	1.46517	1.46517	1.46517	1.46517	2.31155	1.46517	2.51786	2.41187	1.46517	1.46517	1.46517	2.35383	2.94176	2.14394	1.46517	2.14189	1.46517
ACLY	4.91051	5.53238	5.17388	4.89548	5.33399	5.14549	4.96157	5.08039	5.21766	5.027	5.32738	4.9571	5.50234	4.63886	4.75342	4.4924	5.52511	5.64768	4.76593	4.44667	4.85556	5.14392	5.23248	2.732	5.15972	3.67726	4.63317	5.5014	4.7005	4.64671	5.29903	5.04753	4.76132	4.549	5.47546	5.10044	4.27095	5.23872	5.20205	5.27025	4.24367	4.88464	3.93502	4.8049	5.43261	4.94474	5.02869	4.7658	5.15727
ACMSD	1.46517	1.46517	2.34604	1.46517	1.46517	1.94407	1.46517	1.74963	1.46517	1.46517	1.46517	2.31739	1.46517	1.93739	1.46517	2.78465	1.46517	1.46517	1.46517	1.46517	1.46517	1.46517	1.46517	1.46517	1.46517	1.46517	1.46517	2.41783	1.46517	1.46517	1.46517	1.46517	1.46517	1.46517	1.46517	1.46517	1.46517	1.46517	2.0002	1.46517	1.46517	1.46517	1.46517	1.46517	1.46517	1.46517	1.46517	1.46517	1.46517
ACO1	3.27757	4.02267	3.86325	4.25717	4.23955	4.21893	3.78581	4.16279	3.30029	3.03061	4.3364	4.24835	3.57745	2.59773	3.77158	3.27574	3.16255	3.40287	1.46517	3.72946	3.42425	3.14634	1.46517	2.37486	4.45734	1.46517	3.98372	3.70617	3.79441	2.91942	4.42677	3.53214	3.47062	4.15734	3.4107	3.46569	3.48504	3.98676	4.43872	3.61998	3.00514	3.29001	3.93502	3.70552	1.46517	3.32987	3.9765	3.46164	3.77003
ACO2	5.38276	5.63633	4.72612	5.10706	5.33399	5.14549	4.78649	4.94976	4.81841	5.52692	5.36096	5.00278	4.07263	4.99297	5.32571	3.62395	4.47989	4.8979	4.33437	3.56158	4.96997	4.67183	4.61926	4.97153	5.46544	4.69363	5.27225	4.65489	4.93052	5.0995	4.60118	4.81981	4.26231	4.30052	5.55456	5.26586	4.34361	5.23872	4.67699	4.4875	3.55918	4.58403	4.99956	5.46824	4.77182	4.37273	4.08455	5.16731	3.99017
ACOT1	1.46517	1.46517	1.46517	1.46517	3.00245	1.94407	1.46517	2.21068	1.46517	2.04234	1.46517	1.46517	1.46517	1.93739	1.46517	1.46517	1.46517	2.48701	3.22175	1.46517	1.46517	2.86167	1.46517	1.46517	1.46517	1.46517	1.46517	1.46517	1.46517	1.46517	1.46517	2.30314	1.46517	1.46517	1.46517	1.46517	1.46517	1.46517	2.0002	1.46517	1.46517	1.46517	1.46517	1.46517	1.46517	1.46517	2.39583	1.94585	1.46517
ACOT11	2.5556	4.17173	3.48697	3.41118	3.47901	3.98049	3.50065	3.6766	3.19446	4.10172	4.03108	2.65407	3.84782	3.03039	3.17374	1.46517	3.16255	4.0544	3.22175	3.14008	3.85522	3.26628	4.33677	3.92912	4.38548	3.3479	4.23556	3.96764	3.19204	3.82129	2.84483	3.24946	3.99864	3.04252	3.98802	4.29554	2.77703	4.53697	4.33076	2.78197	3.55918	3.61205	4.28627	4.08447	2.94176	3.46698	3.42761	4.27485	2.70557
ACOT12	1.46517	1.46517	3.33249	2.38718	1.46517	1.46517	1.46517	1.46517	1.46517	1.46517	2.29592	1.46517	1.46517	2.27602	1.46517	1.46517	1.46517	2.48701	1.46517	1.46517	1.46517	1.46517	1.46517	1.46517	2.68634	2.31387	1.46517	1.46517	1.46517	1.46517	1.46517	1.46517	2.52651	1.46517	1.46517	2.67885	1.46517	1.46517	2.0002	1.46517	1.46517	1.46517	1.46517	1.46517	1.46517	1.46517	1.46517	1.46517	1.46517
ACOT13	3.52013	4.42881	3.86325	3.84018	3.6282	4.11804	3.84842	4.47913	3.48818	3.75105	3.63663	4.24835	3.23499	4.32657	1.46517	2.78465	3.97696	4.58349	4.33437	3.56158	3.0249	3.26628	3.98168	3.81316	3.73848	3.0022	3.55243	3.90689	3.94613	3.21363	3.54566	3.53214	2.93571	3.99751	3.28328	5.00992	3.83566	4.53697	4.05182	2.78197	3.9444	3.36133	4.43322	4.03641	4.14618	3.77399	3.02771	3.41766	3.99017
ACOT2	1.46517	1.46517	3.33249	3.84018	2.73882	2.77995	2.82668	2.88738	3.19446	3.5915	3.06628	2.65407	3.23499	3.03039	3.77158	3.62395	2.69798	2.88292	2.38316	2.46715	3.24095	3.01289	1.46517	2.37486	2.34116	3.09851	3.09602	2.93463	3.19204	1.46517	3.12667	2.87971	3.23258	2.60689	1.46517	3.46569	2.06788	1.46517	2.636	3.89398	1.46517	2.61015	3.7181	2.96092	1.46517	2.62058	3.02771	3.05616	1.46517
ACOT4	2.97446	1.46517	1.46517	2.38718	2.11731	2.1394	1.93397	1.46517	2.42789	2.04234	1.46517	1.46517	1.46517	1.46517	1.46517	1.46517	1.46517	1.46517	2.38316	1.46517	1.46517	2.18356	1.46517	2.732	1.46517	1.46517	2.31248	1.46517	2.50042	1.46517	1.46517	1.46517	1.46517	1.46517	1.46517	1.46517	1.46517	2.60116	1.46517	1.46517	1.46517	1.46517	1.46517	2.09843	3.47837	1.46517	1.46517	2.2903	1.46517
ACOT6	1.46517	1.46517	1.46517	1.46517	1.46517	1.46517	1.46517	1.9563	1.46517	1.46517	1.46517	1.46517	1.46517	1.46517	1.46517	1.46517	1.46517	1.46517	1.46517	1.46517	1.46517	1.46517	1.46517	1.46517	1.46517	1.46517	1.46517	1.46517	1.46517	1.46517	1.46517	1.46517	1.46517	1.46517	1.46517	1.46517	1.46517	1.46517	1.46517	1.46517	1.46517	1.46517	1.46517	1.46517	1.46517	1.46517	1.46517	1.94585	1.46517
ACOT7	3.27757	2.70128	3.15596	3.22883	2.57666	3.21854	3.07765	3.08782	3.48818	3.47311	3.38377	3.27716	3.23499	3.24705	1.46517	4.12603	3.49452	3.40287	2.38316	3.36856	3.0249	2.47115	3.1661	1.46517	2.94069	2.31387	2.31248	2.93463	3.94613	3.44975	3.12667	2.87971	3.67103	2.60689	3.4107	3.72615	3.34325	3.34759	2.51786	3.0531	3.00514	2.61015	2.67396	2.35383	2.94176	3.46698	3.42761	3.32481	3.1725
ACOT8	2.5556	2.43391	3.62475	1.46517	3.00245	3.21854	2.39094	2.67166	3.48818	2.04234	3.63663	2.90262	3.57745	1.93739	1.46517	2.78465	1.46517	2.48701	2.38316	2.8563	2.39405	3.01289	2.70069	1.46517	1.46517	1.46517	3.41805	2.41783	1.46517	1.46517	2.45859	2.30314	2.52651	2.60689	2.24788	2.67885	1.46517	1.46517	2.51786	3.0531	1.46517	1.46517	1.46517	2.35383	1.46517	3.06063	1.46517	2.52125	3.99017
ACOT9	3.724	3.85525	3.96822	3.57042	4.23955	3.95123	3.99325	4.17164	3.98969	4.02219	4.03108	3.42819	3.23499	3.34233	5.32571	4.12603	4.73625	2.88292	3.56232	4.24655	2.75793	4.30838	3.98168	3.92912	4.05383	2.64928	4.23556	4.08154	4.08252	3.64867	4.33066	3.39874	3.84483	3.99751	3.7307	3.72615	4.54129	3.34759	4.11887	3.45799	3.55918	3.82213	1.46517	3.70552	3.85356	3.99437	3.7304	4.15187	2.70557
ACOX1	4.82816	5.03828	4.32222	3.84018	4.72602	4.14396	4.63931	4.50715	4.15806	3.89344	4.40325	4.16922	3.84782	3.73396	3.17374	4.32127	4.47989	4.82561	3.94793	4.5369	3.85522	4.02094	4.33677	3.81316	3.85202	3.55545	5.0754	3.37944	4.93052	4.23629	3.54566	4.28542	3.67103	3.99751	3.98802	4.8095	4.02674	4.64621	4.46446	4.40463	3.55918	3.72126	4.12186	4.08447	5.53466	4.37273	3.58782	4.38779	4.17952
ACOX2	1.46517	1.46517	2.94849	2.74864	2.87863	2.28729	2.27025	2.95823	2.94944	3.03061	3.2354	2.65407	1.46517	1.93739	1.46517	1.46517	2.69798	1.46517	2.38316	1.46517	2.75793	2.47115	2.70069	2.37486	1.46517	2.06955	2.31248	2.79001	1.46517	1.46517	1.46517	2.63468	1.46517	1.46517	2.5593	1.46517	1.46517	1.46517	1.46517	2.41187	3.00514	2.28513	1.46517	2.09843	1.46517	1.94732	3.24407	2.6172	1.46517
ACOX3	4.64751	4.30622	5.21593	4.89548	4.6278	4.97161	4.28859	4.97488	4.25983	4.61272	4.19218	3.68521	5.16504	4.11421	4.75342	3.27574	4.16572	5.21271	3.56232	4.8491	3.97251	5.2806	4.48513	3.54556	4.71274	4.77446	4.44847	4.72545	4.32032	4.96402	3.71265	4.35592	4.26231	4.549	4.50298	4.44275	2.99825	3.98676	4.72016	4.56574	4.6985	4.04541	4.6876	4.8328	4.77182	4.75638	5.08067	4.90763	3.50594
ACOXL	4.91051	2.26096	3.48697	7.45777	5.77428	5.99408	2.67519	2.03138	6.82345	6.40419	1.46517	1.46517	3.57745	3.73396	4.9708	5.02294	3.75759	4.96668	3.22175	3.56158	5.51199	2.86167	4.48513	3.20709	3.73848	2.06955	3.67413	5.63467	3.19204	7.20306	1.46517	2.30314	3.47062	4.76001	3.63254	3.13743	2.31155	2.60116	2.2176	6.11861	5.43841	2.04881	4.99956	2.35383	5.32272	2.29278	4.97473	1.46517	5.60768
ACP1	3.27757	3.71437	3.48697	3.22883	4.48517	3.85944	3.9655	4.28188	3.98969	3.27181	3.94279	3.68521	2.75336	3.86278	3.17374	3.27574	1.46517	3.91893	3.22175	3.14008	3.85522	3.81403	2.70069	3.54556	3.73848	2.4975	3.88826	3.55312	3.42594	3.64867	3.12667	3.653	2.52651	3.81631	4.44814	2.67885	4.07058	3.34759	3.65521	2.41187	3.00514	4.52704	4.12186	4.30235	1.46517	3.66713	3.24407	4.27485	1.46517
ACP2	1.46517	3.00314	3.62475	3.57042	3.99516	3.53861	3.50065	3.45482	3.65192	3.27181	3.06628	3.10482	1.46517	3.66453	3.17374	2.78465	3.16255	2.88292	3.56232	2.46715	3.58426	3.95543	1.46517	3.20709	3.95668	3.67726	2.89473	3.37944	2.90087	3.64867	3.99431	2.87971	1.46517	2.60689	3.4107	1.46517	2.31155	3.59699	3.70062	2.78197	3.55918	2.8507	3.7181	3.16981	2.94176	3.22927	3.02771	2.99422	2.70557
ACP5	2.5556	2.43391	3.15596	3.01399	2.11731	2.92364	2.82668	2.72996	3.0784	2.59789	1.46517	1.46517	2.75336	2.13007	1.46517	1.46517	3.75759	2.48701	2.38316	1.46517	2.39405	2.47115	2.70069	1.46517	3.61429	1.46517	1.46517	2.62201	2.50042	2.5143	3.12667	3.653	3.99864	1.46517	2.97938	3.13743	2.49472	1.46517	2.0002	3.0531	1.46517	2.04881	1.46517	2.83997	2.94176	2.70799	3.02771	2.4138	3.1725
ACP6	3.27757	2.81166	2.34604	3.57042	3.47901	3.72637	3.28378	3.54251	3.65192	3.40954	2.8681	2.90262	3.57745	3.19647	4.9708	4.64487	2.69798	1.46517	1.46517	1.46517	3.0249	3.65586	1.46517	3.81316	4.30972	2.06955	3.41805	3.55312	1.46517	2.91942	1.46517	3.24946	3.99864	2.60689	2.97938	3.13743	3.67203	1.46517	3.34313	3.27225	1.46517	2.95307	3.13101	3.26186	1.46517	3.66713	3.7304	3.27564	4.17952
ACPP	1.46517	1.46517	2.69296	2.38718	1.46517	2.51746	3.28378	2.43387	2.15211	2.04234	2.29592	1.46517	1.46517	1.46517	3.17374	2.78465	1.46517	2.48701	2.38316	1.46517	1.46517	2.86167	1.46517	1.46517	1.46517	1.46517	1.46517	1.46517	1.46517	1.46517	1.46517	1.46517	1.46517	1.46517	2.79045	1.46517	1.46517	3.03494	1.46517	2.41187	1.46517	1.46517	1.46517	2.70352	3.85356	2.29278	2.76032	1.94585	1.46517
ACPT	2.5556	1.46517	2.34604	2.38718	1.46517	1.46517	1.46517	1.9563	1.46517	2.72405	1.46517	2.65407	1.46517	2.50326	1.46517	1.46517	2.69798	1.46517	1.46517	2.46715	1.46517	2.18356	2.70069	3.54556	1.46517	1.46517	1.46517	1.46517	2.90087	2.5143	1.46517	1.46517	2.52651	1.46517	1.46517	1.46517	1.46517	3.03494	2.0002	2.41187	4.48949	1.46517	1.46517	2.09843	4.14618	1.46517	2.76032	2.14189	1.46517
ACR	2.97446	2.0314	4.24188	2.38718	1.46517	1.94407	1.93397	1.74963	2.15211	2.04234	1.46517	1.46517	1.46517	1.46517	1.46517	1.46517	3.16255	1.46517	1.46517	3.72946	1.46517	1.46517	1.46517	2.37486	1.46517	1.46517	3.26762	1.46517	3.19204	1.46517	1.46517	1.46517	1.46517	3.35635	1.46517	1.46517	2.49472	1.46517	1.46517	2.78197	1.46517	1.46517	3.93502	1.46517	2.94176	1.46517	2.39583	1.46517	1.46517
ACRBP	4.32376	2.57718	2.69296	3.957	2.73882	2.7	2.27025	2.5434	3.0784	2.93766	1.46517	2.65407	3.23499	3.43083	4.75342	3.27574	1.46517	3.17113	2.74321	2.46715	3.0249	2.68563	3.76203	2.732	2.68634	2.31387	2.31248	2.93463	3.79441	3.82129	2.45859	2.63468	3.67103	1.46517	2.24788	2.67885	1.46517	1.46517	2.2176	2.78197	3.55918	2.28513	1.46517	2.35383	3.85356	2.29278	2.39583	2.6172	1.46517
ACRC	1.46517	2.81166	3.33249	1.46517	2.73882	2.1394	2.67519	2.70123	2.15211	2.8362	2.29592	2.31739	1.46517	1.93739	1.46517	2.78465	1.46517	2.48701	1.46517	2.8563	1.46517	2.68563	1.46517	2.37486	2.34116	2.64928	2.89473	2.14481	2.90087	2.5143	3.12667	3.07925	1.46517	3.04252	1.46517	1.46517	2.99825	1.46517	2.3817	1.46517	1.46517	2.28513	1.46517	2.96092	1.46517	2.29278	2.39583	2.4138	1.46517
ACRV1	1.46517	1.46517	1.46517	1.46517	1.46517	1.46517	1.46517	1.46517	1.46517	2.04234	2.29592	1.46517	2.75336	1.46517	1.46517	1.46517	1.46517	1.46517	1.46517	1.46517	1.46517	1.46517	1.46517	1.46517	1.46517	1.46517	1.46517	1.46517	1.46517	1.46517	1.46517	1.46517	1.46517	1.46517	2.5593	1.46517	1.46517	1.46517	1.46517	1.46517	1.46517	1.46517	1.46517	1.46517	1.46517	1.46517	2.39583	2.14189	1.46517
ACSBG1	2.5556	3.24097	3.33249	3.41118	3.216	3.36583	2.67519	3.34422	3.30029	3.34258	3.06628	2.65407	1.46517	2.68359	1.46517	1.46517	2.69798	2.48701	1.46517	3.36856	3.24095	1.46517	3.4986	3.20709	3.3231	3.0022	3.41805	2.62201	1.46517	3.82129	1.46517	2.30314	2.52651	1.46517	3.14107	3.46569	1.46517	2.60116	3.081	1.46517	1.46517	3.42878	3.7181	3.07006	1.46517	2.41663	2.39583	3.32481	1.46517
ACSBG2	2.97446	1.46517	3.15596	2.74864	2.37991	1.94407	1.93397	2.09721	2.15211	2.04234	1.46517	1.46517	1.46517	1.46517	1.46517	1.46517	2.69798	1.46517	1.46517	1.46517	1.46517	1.46517	1.46517	1.46517	1.46517	1.46517	1.46517	2.14481	1.46517	1.46517	1.46517	1.46517	1.46517	1.46517	1.46517	1.46517	2.64613	1.46517	2.0002	2.78197	1.46517	1.46517	1.46517	1.46517	1.46517	1.94732	1.46517	1.46517	1.46517
ACSF2	4.05662	4.7429	4.24188	3.57042	4.6278	3.89073	4.24356	3.85516	4.10421	4.71583	4.40325	2.90262	4.84656	4.75631	1.46517	4.78242	3.75759	4.29072	4.05522	3.36856	4.66449	4.20049	4.33677	4.31386	4.14452	3.73417	4.44847	4.18668	4.85792	5.03337	3.86086	4.81981	5.06286	4.43028	4.26933	4.91325	4.23314	4.53697	4.48973	4.01248	4.24367	3.55381	4.28627	3.82512	4.59264	3.70372	4.27804	4.22696	3.50594
ACSF3	4.54768	3.66388	4.53867	4.34426	3.00245	3.95123	3.87865	3.6766	4.20988	4.10172	3.38377	4.24835	4.58593	3.51353	3.17374	1.46517	3.16255	3.59841	2.74321	4.01247	3.72668	3.95543	4.33677	4.13493	3.85202	3.0022	3.55243	3.70617	2.90087	3.97413	3.86086	2.30314	4.13679	3.04252	3.63254	3.46569	3.09436	3.80607	3.86812	3.89398	3.55918	3.61205	4.12186	3.88113	4.14618	3.70372	3.24407	3.73347	1.46517
ACSL1	6.46148	4.17173	6.01919	7.6544	6.37322	6.41899	5.96479	4.98974	7.33767	6.6812	4.40325	5.21151	3.57745	5.2873	7.71272	7.33452	3.97696	5.60538	4.24744	5.10474	5.17438	4.7113	4.7417	5.6655	5.20171	3.73417	5.37851	6.77721	5.91394	7.82458	6.46757	4.96077	3.23258	5.10606	4.55576	5.61109	6.21639	4.84216	5.12427	6.35442	6.40808	5.70314	5.17497	3.88113	6.02957	5.30625	6.26269	4.36593	6.34645
ACSL3	5.98378	4.30622	4.83854	3.41118	4.98536	4.58088	4.65644	5.57214	5.38192	4.34861	4.98325	4.81049	5.25712	3.59123	4.49639	5.90317	5.45614	5.03229	4.15469	5.16207	4.66449	4.78706	4.85437	3.92912	5.02577	4.45224	5.23499	4.69061	4.42548	4.35076	4.96111	5.65518	4.92009	5.18085	4.91903	4.57592	5.30573	4.28902	5.18683	4.84131	4.88049	5.31049	4.28627	5.66614	4.59264	5.61301	4.79935	5.35438	5.54179
ACSL4	1.46517	2.70128	3.15596	2.38718	3.31	3.53861	3.75337	3.9622	3.30029	2.59789	4.46705	3.90004	3.57745	2.50326	3.17374	3.89829	3.16255	4.0544	3.83138	2.8563	2.75793	3.88659	1.46517	3.38772	2.94069	4.07641	2.64739	2.14481	2.50042	2.91942	4.22741	3.76364	2.93571	3.99751	3.14107	3.46569	3.48504	2.60116	3.60817	4.12147	3.9444	2.95307	1.46517	4.59247	3.47837	3.87289	3.9765	2.99422	3.50594
ACSL5	3.27757	4.36886	3.86325	3.22883	4.14695	3.98049	4.26626	4.56821	4.60557	4.17688	4.19218	4.52625	3.57745	3.62839	4.18124	3.27574	4.33167	4.49255	3.83138	4.01247	4.08046	4.7113	3.1661	3.54556	3.3231	4.07641	4.07291	4.33074	3.19204	3.82129	3.71265	4.28542	3.99864	4.30052	4.44814	4.57592	3.72885	5.01426	4.08575	3.89398	4.6985	4.23721	4.12186	4.7474	3.85356	4.25777	4.18469	4.1259	3.50594
ACSL6	2.5556	1.46517	2.34604	2.38718	2.11731	2.41037	1.93397	1.74963	1.46517	2.27614	1.46517	2.31739	1.46517	2.39752	1.46517	1.46517	3.75759	1.46517	1.46517	2.8563	2.39405	2.18356	1.46517	1.46517	1.46517	1.46517	1.46517	2.14481	2.50042	2.91942	2.84483	1.46517	3.23258	1.46517	2.24788	1.46517	1.46517	1.46517	2.0002	1.46517	1.46517	1.46517	1.46517	2.35383	2.94176	1.46517	1.46517	1.94585	3.1725
ACSM1	2.5556	3.00314	2.94849	2.38718	2.73882	2.77995	1.46517	2.50838	2.42789	3.03061	2.8681	1.46517	1.46517	1.46517	1.46517	1.46517	3.16255	1.46517	1.46517	3.14008	2.39405	2.47115	1.46517	1.46517	3.61429	1.46517	3.26762	2.14481	1.46517	1.46517	1.46517	2.30314	1.46517	1.46517	2.79045	3.13743	2.49472	1.46517	3.15209	1.46517	3.00514	2.04881	1.46517	3.07006	1.46517	1.46517	2.76032	2.92869	2.70557
ACSM2A	1.46517	1.46517	2.34604	1.46517	1.46517	1.46517	1.46517	1.46517	1.46517	2.04234	1.46517	1.46517	1.46517	1.46517	3.77158	1.46517	1.46517	1.46517	1.46517	1.46517	1.46517	1.46517	1.46517	2.732	1.46517	1.46517	1.46517	1.46517	1.46517	1.46517	1.46517	1.46517	1.46517	1.46517	1.46517	1.46517	1.46517	3.03494	1.46517	1.46517	3.9444	1.46517	1.46517	1.46517	1.46517	1.46517	1.46517	1.46517	1.46517
ACSM2B	2.5556	1.46517	2.34604	1.46517	1.46517	1.46517	1.46517	1.46517	1.46517	1.46517	1.46517	1.46517	1.46517	1.46517	1.46517	1.46517	1.46517	1.46517	1.46517	1.46517	1.46517	1.46517	1.46517	1.46517	1.46517	1.46517	2.31248	1.46517	1.46517	1.46517	1.46517	1.46517	1.46517	1.46517	1.46517	1.46517	1.46517	1.46517	1.46517	1.46517	3.00514	1.46517	1.46517	1.46517	1.46517	1.46517	2.76032	1.46517	1.46517
ACSM3	1.46517	1.46517	2.69296	3.41118	2.73882	2.28729	1.93397	2.21068	3.48818	3.1967	2.29592	2.31739	2.75336	2.68359	3.17374	1.46517	1.46517	2.88292	1.46517	1.46517	2.39405	1.46517	3.1661	3.92912	3.3231	3.18749	2.31248	2.14481	1.46517	1.46517	1.46517	1.46517	2.52651	1.46517	1.46517	2.67885	1.46517	1.46517	2.3817	1.46517	3.00514	2.04881	1.46517	1.46517	1.46517	1.46517	1.46517	2.14189	3.1725
ACSM4	1.46517	1.46517	1.46517	1.46517	1.46517	1.46517	1.46517	1.46517	2.15211	1.46517	1.46517	1.46517	1.46517	1.46517	1.46517	1.46517	1.46517	1.46517	1.46517	1.46517	3.42425	1.46517	1.46517	1.46517	2.34116	1.46517	1.46517	1.46517	1.46517	1.46517	1.46517	1.46517	1.46517	1.46517	1.46517	1.46517	1.46517	1.46517	1.46517	1.46517	1.46517	1.46517	3.13101	1.46517	1.46517	1.46517	1.46517	1.46517	1.46517
ACSM5	2.5556	2.70128	2.69296	1.46517	1.46517	1.94407	1.46517	1.74963	1.46517	1.46517	1.46517	2.65407	1.46517	1.46517	1.46517	1.46517	1.46517	1.46517	1.46517	1.46517	1.46517	2.18356	1.46517	1.46517	1.46517	1.46517	1.46517	1.46517	1.46517	1.46517	1.46517	1.46517	1.46517	2.60689	1.46517	1.46517	1.46517	1.46517	2.0002	1.46517	1.46517	1.46517	1.46517	1.46517	1.46517	1.46517	1.46517	1.46517	2.70557
ACSM6	1.46517	2.26096	2.34604	1.46517	2.11731	2.51746	2.49599	2.03138	1.46517	2.27614	2.62485	1.46517	1.46517	1.46517	1.46517	1.46517	1.46517	1.46517	1.46517	1.46517	1.46517	1.46517	1.46517	1.46517	2.34116	1.46517	1.46517	2.41783	1.46517	1.46517	1.46517	1.46517	1.46517	1.46517	1.46517	2.67885	1.46517	1.46517	1.46517	2.78197	1.46517	2.46297	1.46517	2.35383	1.46517	1.94732	1.46517	2.14189	3.1725
ACSS1	5.13229	4.71925	3.86325	5.15538	4.87591	5.13284	3.93716	5.30648	4.39971	5.45483	4.894	5.04705	5.77513	4.51071	4.18124	5.32127	4.33167	4.58349	4.82655	4.5369	3.97251	4.78706	4.33677	4.80431	5.43061	3.98714	4.94275	4.65489	3.79441	3.21363	4.22741	4.66323	4.26231	5.25191	4.70315	4.91325	3.55042	5.54868	4.60966	5.31581	4.24367	4.74232	4.56616	4.26144	3.47837	3.965	5.02869	4.60814	2.70557
ACSS2	4.4402	3.61136	3.74936	3.41118	3.69683	3.53861	4.07326	3.80984	3.48818	3.84764	4.52806	3.56308	3.23499	3.89314	1.46517	4.4924	4.47989	3.59841	4.05522	3.72946	3.72668	2.86167	4.17065	2.37486	4.05383	4.38478	4.07291	4.23639	3.79441	4.11147	2.84483	3.653	3.47062	3.60659	3.63254	3.72615	3.26582	3.03494	3.55937	3.89398	4.24367	4.16367	3.7181	3.50285	4.77182	3.80777	3.7304	3.66141	1.46517
ACSS3	2.97446	3.89909	2.94849	1.46517	4.04765	3.21854	3.01996	3.82131	3.0784	4.21297	3.7467	3.79695	3.57745	3.55296	1.46517	3.62395	3.16255	3.91893	2.74321	1.46517	2.75793	3.73731	3.76203	3.81316	4.14452	4.20026	2.31248	3.06252	2.90087	2.5143	2.84483	3.39874	3.23258	2.60689	3.98802	4.44275	3.26582	4.14619	3.28271	3.61998	1.46517	2.8507	3.13101	4.21928	2.94176	3.32987	3.42761	3.11495	3.1725
ACTA1	2.97446	2.0314	3.33249	1.46517	2.37991	2.6131	1.46517	2.09721	2.42789	2.72405	1.46517	1.46517	1.46517	1.93739	1.46517	1.46517	1.46517	1.46517	2.74321	2.46715	1.46517	2.86167	1.46517	1.46517	1.46517	3.89159	2.64739	2.14481	1.46517	1.46517	1.46517	1.46517	1.46517	2.60689	1.46517	1.46517	2.06788	2.60116	1.46517	2.78197	1.46517	1.46517	2.67396	1.46517	1.46517	1.46517	3.02771	1.46517	1.46517
ACTA2	7.3303	3.43968	6.23822	6.98624	3.69683	4.63606	2.1253	2.30791	4.15806	4.10172	2.8681	5.04705	4.96084	5.89995	9.7657	7.28956	5.77195	5.76757	4.41617	5.8937	5.78499	3.65586	4.33677	6.55366	2.34116	5.79534	5.86575	5.91457	7.65347	8.46484	5.69129	4.13263	5.98246	7.45004	3.28328	3.13743	3.93458	3.80607	3.82817	6.87754	8.92454	3.82213	5.2552	3.16981	8.43504	2.52437	6.61781	3.22442	7.37541
ACTA2_AS1	3.27757	1.46517	1.46517	1.46517	1.46517	1.46517	1.93397	1.74963	1.46517	1.46517	1.46517	1.46517	1.46517	1.46517	3.77158	1.46517	1.46517	1.46517	1.46517	1.46517	1.46517	1.46517	1.46517	1.46517	1.46517	1.46517	1.46517	1.46517	1.46517	1.46517	1.46517	1.46517	1.46517	1.46517	1.46517	1.46517	1.46517	1.46517	1.46517	1.46517	1.46517	1.46517	1.46517	1.46517	1.46517	1.46517	1.46517	1.94585	2.70557
ACTB	8.15475	8.43748	9.01168	9.07002	8.32429	8.76092	9.02047	8.49145	8.81003	8.05835	7.52578	8.81319	8.04522	7.60067	9.33197	8.66697	7.88751	8.12103	7.71502	8.66077	7.68432	8.50783	8.71695	8.23118	8.49708	8.88746	7.8754	8.18662	8.19644	8.30004	9.28158	7.76918	8.03232	8.52331	8.20606	8.25707	8.80884	8.34196	8.05687	8.57481	8.88289	8.56361	8.50366	7.97409	9.26249	8.06378	8.51046	7.74344	8.49725
ACTBL2	1.46517	1.46517	2.69296	2.74864	2.37991	2.28729	2.27025	1.46517	2.42789	2.45217	2.29592	2.90262	1.46517	2.39752	1.46517	2.78465	1.46517	1.46517	1.46517	1.46517	1.46517	2.47115	1.46517	1.46517	1.46517	2.06955	1.46517	1.46517	1.46517	2.5143	2.45859	1.46517	1.46517	1.46517	2.24788	1.46517	1.46517	1.46517	2.0002	1.46517	3.00514	1.46517	1.46517	2.70352	1.46517	2.41663	1.46517	1.46517	2.70557
ACTC1	2.97446	3.08788	1.46517	2.74864	1.46517	2.41037	2.27025	1.46517	1.46517	2.93766	1.46517	1.46517	1.46517	1.93739	1.46517	1.46517	3.49452	3.17113	2.38316	1.46517	1.46517	2.68563	3.4986	1.46517	2.68634	1.46517	1.46517	2.62201	2.50042	2.91942	3.12667	3.07925	3.23258	1.46517	2.5593	2.67885	2.06788	3.03494	2.74124	1.46517	1.46517	2.04881	2.67396	2.54542	2.94176	2.86304	3.02771	2.2903	1.46517
ACTG1	7.74055	8.3411	7.83565	8.70091	8.36252	8.28925	8.06205	7.9187	8.14777	8.12699	7.93936	8.29888	7.07462	6.93255	8.00898	8.22895	7.67713	8.20109	7.51978	8.33507	7.14671	7.88331	8.15594	7.41894	8.41072	7.36868	7.56032	6.8336	7.55444	8.02379	8.58514	7.75005	6.99281	7.95258	7.76165	7.73256	7.66885	8.06933	7.70243	8.01857	7.84635	7.73151	7.96555	8.2576	9.25507	7.98798	8.29246	7.43838	8.10093
ACTG1P17	1.46517	2.0314	2.34604	1.46517	2.11731	2.28729	1.46517	2.43387	1.46517	1.46517	1.46517	1.46517	1.46517	1.93739	1.46517	1.46517	1.46517	1.46517	2.38316	2.8563	1.46517	1.46517	2.70069	1.46517	2.34116	1.46517	1.46517	2.14481	2.50042	1.46517	1.46517	1.46517	1.46517	1.46517	2.5593	1.46517	1.46517	1.46517	2.3817	2.41187	1.46517	1.46517	1.46517	1.46517	1.46517	1.94732	1.46517	1.46517	1.46517
ACTG1P20	1.46517	2.91156	2.34604	1.46517	2.11731	2.7	2.1253	2.60969	2.15211	2.8362	1.46517	2.90262	1.46517	2.27602	1.46517	1.46517	1.46517	1.46517	1.46517	1.46517	1.46517	2.18356	1.46517	1.46517	2.68634	1.46517	2.31248	2.93463	3.19204	3.82129	1.46517	2.87971	1.46517	1.46517	2.79045	1.46517	1.46517	2.60116	2.51786	3.27225	1.46517	2.04881	2.67396	3.07006	2.94176	2.70799	1.46517	2.14189	1.46517
ACTG1P4	3.52013	2.70128	1.46517	1.46517	2.11731	1.94407	2.1253	2.30791	2.15211	2.45217	2.29592	1.46517	1.46517	1.93739	1.46517	2.78465	1.46517	1.46517	1.46517	2.46715	1.46517	1.46517	3.4986	2.99443	1.46517	1.46517	1.46517	2.41783	1.46517	2.5143	1.46517	1.46517	1.46517	1.46517	1.46517	1.46517	2.06788	1.46517	2.636	1.46517	1.46517	1.46517	2.67396	2.35383	3.47837	2.14394	1.46517	1.94585	1.46517
ACTG2	3.27757	2.0314	2.34604	2.38718	1.46517	1.94407	1.93397	1.74963	1.46517	2.04234	2.62485	1.46517	1.46517	1.46517	1.46517	1.46517	1.46517	1.46517	1.46517	1.46517	1.46517	2.18356	1.46517	1.46517	1.46517	3.18749	2.31248	1.46517	2.50042	1.46517	1.46517	1.46517	1.46517	2.60689	2.24788	1.46517	1.46517	1.46517	1.46517	2.41187	1.46517	1.46517	1.46517	2.09843	1.46517	1.46517	1.46517	1.46517	1.46517
ACTL10	1.46517	2.0314	2.94849	3.01399	2.37991	2.41037	2.49599	2.21068	2.80356	2.04234	1.46517	2.65407	1.46517	2.59773	1.46517	1.46517	3.49452	1.46517	2.74321	2.46715	2.39405	2.47115	3.4986	2.37486	1.46517	1.46517	1.46517	2.41783	3.19204	1.46517	3.35374	2.30314	2.52651	1.46517	1.46517	1.46517	2.06788	2.60116	2.0002	2.41187	1.46517	2.28513	2.67396	1.46517	3.85356	2.86304	3.42761	1.94585	2.70557
ACTL6A	4.05662	3.80992	3.33249	2.74864	3.6282	3.57839	3.72012	3.87726	3.30029	3.1967	4.11399	4.58787	2.75336	3.14367	3.17374	2.78465	3.49452	4.17763	3.22175	3.14008	3.42425	3.14634	3.76203	2.732	3.3231	3.3479	4.57426	3.63189	3.79441	2.91942	4.11581	3.96067	1.46517	3.35635	3.9076	1.46517	3.48504	3.34759	4.08575	3.0531	3.55918	2.95307	2.67396	4.55933	3.85356	3.50957	3.02771	3.8347	2.70557
ACTL6B	1.46517	1.46517	2.69296	2.38718	2.37991	1.94407	2.27025	1.46517	2.15211	2.45217	1.46517	1.46517	1.46517	1.93739	1.46517	1.46517	1.46517	1.46517	1.46517	2.46715	1.46517	1.46517	2.70069	2.37486	2.34116	1.46517	2.31248	1.46517	1.46517	1.46517	1.46517	1.46517	1.46517	1.46517	1.46517	1.46517	1.46517	1.46517	2.0002	1.46517	1.46517	2.04881	1.46517	2.35383	1.46517	1.46517	2.39583	1.46517	1.46517
ACTL7A	1.46517	2.0314	1.46517	1.46517	1.46517	1.46517	1.46517	1.74963	1.46517	1.46517	1.46517	1.46517	1.46517	1.93739	1.46517	1.46517	1.46517	1.46517	1.46517	1.46517	1.46517	1.46517	1.46517	1.46517	1.46517	1.46517	1.46517	1.46517	1.46517	1.46517	1.46517	1.46517	1.46517	1.46517	1.46517	1.46517	1.46517	1.46517	2.3817	2.41187	1.46517	2.28513	1.46517	1.46517	1.46517	2.29278	1.46517	1.46517	1.46517
ACTL7B	1.46517	1.46517	1.46517	2.38718	1.46517	1.46517	1.93397	1.74963	1.46517	2.04234	1.46517	1.46517	1.46517	1.46517	1.46517	1.46517	1.46517	1.46517	1.46517	2.46715	1.46517	1.46517	1.46517	1.46517	1.46517	1.46517	2.89473	1.46517	1.46517	1.46517	1.46517	1.46517	1.46517	1.46517	1.46517	1.46517	1.46517	1.46517	1.46517	2.41187	1.46517	1.46517	1.46517	1.46517	1.46517	1.46517	1.46517	2.14189	1.46517
ACTL8	1.46517	1.46517	2.69296	1.46517	1.46517	2.1394	1.46517	1.46517	2.94944	2.45217	1.46517	1.46517	1.46517	1.46517	1.46517	1.46517	3.16255	1.46517	1.46517	1.46517	1.46517	1.46517	1.46517	1.46517	1.46517	1.46517	1.46517	1.46517	1.46517	1.46517	1.46517	1.46517	1.46517	1.46517	1.46517	1.46517	1.46517	1.46517	1.46517	1.46517	1.46517	1.46517	1.46517	1.46517	1.46517	1.46517	1.46517	1.46517	1.46517
ACTL9	1.46517	1.46517	1.46517	2.38718	1.46517	2.1394	1.46517	1.46517	2.63403	1.46517	1.46517	1.46517	1.46517	1.46517	4.18124	1.46517	1.46517	1.46517	1.46517	2.46715	1.46517	1.46517	1.46517	1.46517	2.68634	1.46517	1.46517	1.46517	1.46517	1.46517	1.46517	1.46517	1.46517	1.46517	1.46517	1.46517	1.46517	1.46517	1.46517	1.46517	1.46517	2.04881	1.46517	1.46517	1.46517	1.46517	1.46517	1.46517	1.46517
ACTN1	4.91051	5.90942	5.33513	4.83727	4.7573	5.2891	5.55838	5.41288	5.46795	5.62213	5.90633	5.24982	5.50234	4.86474	5.15927	5.12948	5.22668	4.74942	4.70259	4.62167	5.17438	5.08535	5.65986	4.80431	5.20171	4.34979	5.03254	5.16561	4.93052	4.73296	5.34831	5.00481	5.06286	4.30052	5.55456	6.32224	5.83829	5.43263	5.2171	5.12412	5.18657	5.62471	4.90301	5.21761	4.38723	4.75638	5.62563	5.15476	4.75152
ACTN1_AS1	1.46517	2.26096	1.46517	1.46517	1.46517	1.46517	1.46517	1.46517	2.15211	2.04234	1.46517	1.46517	1.46517	1.46517	1.46517	1.46517	1.46517	1.46517	1.46517	1.46517	1.46517	1.46517	1.46517	1.46517	1.46517	1.46517	1.46517	1.46517	1.46517	1.46517	1.46517	1.46517	1.46517	1.46517	1.46517	1.46517	1.46517	1.46517	1.46517	2.41187	1.46517	1.46517	1.46517	1.46517	1.46517	1.46517	1.46517	1.46517	1.46517
ACTN2	4.19665	2.0314	3.48697	3.22883	2.11731	1.46517	1.93397	1.46517	2.42789	2.27614	1.46517	1.46517	1.46517	2.27602	4.9708	2.78465	2.69798	2.48701	2.74321	3.14008	3.0249	1.46517	1.46517	2.37486	1.46517	2.64928	3.09602	2.62201	3.94613	4.64671	1.46517	1.46517	2.52651	4.30052	2.5593	1.46517	2.49472	1.46517	2.2176	3.89398	5.04175	1.46517	2.67396	1.46517	4.59264	1.46517	3.42761	1.46517	4.6289
ACTN3	1.46517	1.46517	2.69296	1.46517	2.11731	1.94407	1.46517	1.46517	2.80356	2.04234	1.46517	1.46517	1.46517	1.46517	1.46517	1.46517	1.46517	1.46517	1.46517	2.46715	1.46517	1.46517	1.46517	2.732	1.46517	1.46517	1.46517	2.62201	1.46517	1.46517	1.46517	1.46517	1.46517	1.46517	1.46517	1.46517	1.46517	2.60116	1.46517	1.46517	1.46517	1.46517	1.46517	1.46517	3.47837	1.46517	1.46517	1.94585	1.46517
ACTN4	7.66025	7.78994	7.53887	8.56085	7.66446	7.76989	7.75338	7.69851	8.08136	7.90775	7.83023	7.92786	7.69842	7.73206	7.62012	7.63326	7.66195	7.91203	7.54679	7.68984	7.4206	7.81331	7.8409	7.20256	7.64136	7.73119	7.31596	7.7867	7.72605	7.616	7.68405	7.92517	7.55715	7.57934	7.87348	8.36074	7.56464	7.465	7.65096	7.78058	7.71009	7.46964	7.42526	7.4485	8.49932	7.82721	7.89842	7.76617	7.76904
ACTR10	3.27757	3.94155	3.48697	1.46517	3.82424	3.61698	3.65099	4.42136	4.15806	3.64687	3.84833	3.56308	3.23499	3.66453	3.17374	3.89829	3.75759	3.40287	3.22175	2.46715	2.75793	3.01289	3.1661	3.92912	3.14728	5.51325	3.55243	3.2827	2.50042	3.44975	2.84483	3.24946	1.46517	2.60689	2.79045	2.67885	3.48504	3.59699	3.081	3.61998	3.55918	3.21431	3.7181	3.9866	3.47837	3.93499	3.58782	3.41766	3.50594
ACTR1A	2.5556	3.61136	4.06565	3.57042	3.69683	3.65447	3.72012	3.95187	3.57264	4.31592	4.26617	3.79695	2.75336	2.90467	1.46517	2.78465	2.69798	3.59841	3.40354	3.14008	3.24095	4.02094	2.70069	2.37486	4.38548	1.46517	3.09602	3.90689	4.08252	3.44975	3.86086	2.87971	3.99864	1.46517	3.63254	3.94357	3.78333	4.64621	3.55937	3.45799	3.00514	2.73752	1.46517	3.50285	2.94176	3.93499	2.39583	3.66141	3.1725
ACTR1B	2.97446	3.94155	4.06565	3.01399	4.0982	3.49756	3.81748	3.73883	4.30804	4.28245	3.2354	2.90262	3.57745	3.14367	3.17374	3.89829	1.46517	4.0544	3.83138	2.46715	3.0249	3.65586	3.4986	4.31386	3.61429	3.18749	2.89473	4.02578	1.46517	3.64867	2.84483	3.07925	3.47062	3.60659	4.26933	4.44275	3.18315	4.14619	3.70062	3.45799	1.46517	2.95307	3.7181	3.34746	4.38723	3.2806	3.58782	3.8347	4.17952
ACTR2	5.26301	5.76797	5.61158	5.63512	5.41418	5.71017	5.86619	5.77641	5.83432	5.23118	5.95099	6.26359	5.34362	5.95663	5.73313	6.27052	5.71411	5.98093	5.36371	4.5369	5.3105	5.56351	5.23248	5.38011	5.7172	5.34821	5.117	5.46093	5.72403	5.28124	5.65265	5.99632	5.61843	5.10606	5.44809	6.07827	6.01263	5.70684	5.67468	5.86725	5.83871	5.70314	5.40327	5.72647	5.32272	5.64036	5.43977	5.69421	4.96884
ACTR3	4.4402	5.3455	5.17388	5.15538	5.57969	5.2191	5.43582	5.70951	5.46795	4.78851	5.36096	5.52415	5.34362	4.21265	5.60977	5.71156	5.05026	5.03229	4.70259	5.21718	4.96997	5.40535	5.59691	5.98336	4.97817	4.66563	5.47743	5.19063	5.06546	5.16269	5.87029	4.66323	4.13679	4.65845	5.24027	4.91325	6.29044	5.09308	5.42579	5.56236	5.31803	5.18827	5.47193	5.27947	6.22499	5.31761	4.97473	5.33229	4.49456
ACTR3B	2.5556	3.16688	2.69296	2.74864	3.00245	2.77995	2.82668	2.88738	2.80356	3.11659	2.62485	2.65407	2.75336	3.59123	3.17374	3.89829	1.46517	3.40287	3.22175	1.46517	2.75793	2.86167	1.46517	2.37486	3.61429	1.46517	2.64739	2.62201	2.50042	2.5143	1.46517	2.63468	2.52651	2.60689	2.79045	2.67885	2.64613	2.60116	2.51786	3.45799	1.46517	4.12538	3.13101	2.54542	2.94176	2.70799	2.39583	2.92869	1.46517
ACTR3BP2	1.46517	1.46517	1.46517	1.46517	1.46517	1.46517	1.46517	1.46517	1.46517	1.46517	1.46517	1.46517	1.46517	1.46517	1.46517	1.46517	1.46517	1.46517	1.46517	1.46517	1.46517	1.46517	1.46517	1.46517	1.46517	1.46517	1.46517	1.46517	1.46517	1.46517	1.46517	1.46517	1.46517	1.46517	1.46517	1.46517	1.46517	1.46517	1.46517	1.46517	1.46517	1.46517	1.46517	1.46517	1.46517	1.46517	1.46517	1.46517	1.46517
ACTR3BP5	1.46517	1.46517	1.46517	1.46517	1.46517	1.46517	1.46517	1.46517	1.46517	1.46517	1.46517	1.46517	1.46517	1.46517	1.46517	1.46517	1.46517	1.46517	1.46517	1.46517	1.46517	1.46517	1.46517	1.46517	1.46517	1.46517	1.46517	1.46517	1.46517	1.46517	1.46517	1.46517	1.46517	1.46517	1.46517	1.46517	1.46517	1.46517	1.46517	1.46517	1.46517	1.46517	1.46517	1.46517	1.46517	1.46517	2.39583	1.46517	1.46517
ACTR3C	1.46517	3.00314	2.69296	2.38718	2.37991	2.7	2.67519	3.18577	1.46517	2.72405	3.06628	3.10482	1.46517	2.13007	1.46517	1.46517	1.46517	3.59841	2.74321	1.46517	1.46517	1.46517	1.46517	1.46517	2.68634	1.46517	2.31248	2.79001	2.90087	1.46517	3.35374	2.30314	2.52651	1.46517	2.24788	3.13743	2.77703	3.03494	2.2176	2.41187	1.46517	1.46517	1.46517	2.35383	1.46517	2.29278	1.46517	2.52125	1.46517
ACTR5	1.46517	3.24097	2.69296	3.01399	2.37991	2.28729	2.9592	2.75789	2.15211	2.93766	2.8681	3.10482	2.75336	1.46517	1.46517	1.46517	2.69798	2.88292	3.40354	2.46715	3.0249	1.46517	1.46517	1.46517	3.73848	1.46517	2.31248	3.06252	2.50042	3.64867	2.84483	2.30314	1.46517	3.35635	2.97938	1.46517	3.18315	3.34759	3.15209	1.46517	3.00514	2.73752	1.46517	2.96092	2.94176	2.86304	3.02771	2.70438	3.77003
ACTR6	3.52013	4.7429	3.86325	2.74864	4.19403	3.85944	3.46016	4.18919	3.30029	3.93773	5.14652	3.90004	3.84782	4.16431	4.18124	4.90778	2.69798	4.0544	3.83138	3.36856	3.58426	3.37548	4.61926	3.92912	3.85202	3.78874	4.51278	4.08154	3.62316	3.44975	3.35374	3.39874	4.37737	3.04252	4.06395	3.94357	3.93458	3.34759	4.74126	3.45799	3.9444	3.82213	4.6876	4.41832	3.85356	3.59074	3.24407	4.43052	3.77003
ACTR8	4.19665	5.03828	4.83854	4.42622	4.40801	4.00913	4.22049	3.87726	4.10421	3.80022	4.52806	4.16922	4.26561	5.00653	4.18124	2.78465	3.97696	4.17763	4.56667	3.56158	4.27378	3.56902	3.76203	3.68615	4.22959	3.09851	4.31021	4.13512	5.35563	3.97413	5.39596	4.81981	4.99327	4.43028	4.20422	3.46569	3.55042	4.53697	4.05182	4.01248	4.6985	3.21431	4.28627	3.50285	2.94176	4.07883	3.7304	4.0449	5.06617
ACTRT1	1.46517	1.46517	1.46517	1.46517	1.46517	1.46517	1.46517	1.46517	1.46517	1.46517	1.46517	1.46517	1.46517	1.46517	1.46517	1.46517	1.46517	1.46517	1.46517	1.46517	1.46517	1.46517	1.46517	1.46517	1.46517	1.46517	1.46517	1.46517	1.46517	1.46517	1.46517	1.46517	1.46517	1.46517	1.46517	1.46517	1.46517	1.46517	1.46517	1.46517	1.46517	1.46517	1.46517	1.46517	1.46517	1.46517	2.39583	1.46517	1.46517
ACTRT2	2.97446	4.6458	3.33249	3.71219	1.46517	2.1394	1.46517	1.46517	3.57264	2.59789	1.46517	1.46517	1.46517	2.13007	1.46517	2.78465	1.46517	1.46517	1.46517	2.46715	1.46517	2.18356	1.46517	1.46517	2.34116	2.06955	2.31248	2.14481	1.46517	1.46517	1.46517	2.30314	1.46517	1.46517	1.46517	2.67885	1.46517	1.46517	2.3817	3.0531	1.46517	1.46517	1.46517	1.46517	2.94176	1.46517	1.46517	1.46517	2.70557
ACTRT3	2.97446	1.46517	1.46517	3.22883	1.46517	2.1394	1.93397	2.15645	1.46517	2.04234	1.46517	1.46517	1.46517	1.46517	1.46517	1.46517	1.46517	1.46517	1.46517	2.46715	1.46517	1.46517	1.46517	1.46517	1.46517	1.46517	1.46517	1.46517	1.46517	1.46517	1.46517	2.30314	1.46517	1.46517	2.24788	1.46517	1.46517	1.46517	2.0002	1.46517	3.9444	1.46517	1.46517	2.35383	1.46517	2.14394	1.46517	1.46517	1.46517
ACVR1	2.5556	2.70128	3.48697	2.38718	3.55575	3.89073	3.33027	3.75093	3.57264	3.53367	1.46517	2.90262	3.84782	3.19647	1.46517	3.27574	3.49452	3.40287	2.74321	3.56158	3.24095	3.26628	3.1661	2.99443	2.94069	2.78049	4.23556	3.46924	3.19204	2.91942	3.35374	3.39874	3.47062	4.43028	4.26933	1.46517	3.34325	2.60116	3.28271	3.45799	3.55918	3.21431	3.45831	3.76667	3.47837	3.70372	3.85909	3.05616	3.77003
ACVR1B	4.05662	4.17173	5.08586	4.57698	4.36777	4.68915	3.72012	4.56155	4.15806	4.50144	3.94279	4.24835	4.26561	3.29561	5.84673	3.27574	4.16572	3.76832	3.94793	4.98267	4.27378	3.88659	3.98168	4.61465	4.65311	4.1602	4.84689	4.72545	3.94613	3.82129	3.86086	4.04936	3.47062	3.60659	3.82208	3.13743	3.78333	3.59699	4.65491	4.4875	4.6985	4.16367	4.12186	4.38073	3.85356	4.07883	3.58782	4.1259	4.49456
ACVR1C	8.39343	8.46412	8.88133	11.7705	9.34663	10.4347	9.9085	7.46077	10.5527	10.5893	8.79455	10.3583	11.2907	10.2154	9.10024	11.8035	11.3533	10.1165	10.0915	7.17077	10.1096	9.16408	11.1479	10.0646	10.3807	10.1719	8.60976	9.14144	10.0824	10.02	10.7875	9.11481	12.261	10.8929	9.21097	11.2914	8.92224	10.6668	8.50724	8.76661	9.98684	8.93702	8.87587	8.55789	9.70551	7.0011	9.17385	7.72878	11.2894
ACVR2A	3.724	2.57718	2.94849	2.38718	3.39734	3.05074	3.13262	3.46986	3.57264	3.69999	3.06628	2.90262	3.57745	2.68359	1.46517	4.64487	1.46517	2.48701	3.22175	3.36856	2.75793	3.65586	1.46517	2.732	2.94069	1.46517	2.64739	3.17767	3.62316	2.5143	3.54566	2.30314	3.67103	3.35635	3.28328	2.67885	3.61265	3.34759	3.081	2.78197	3.00514	3.04683	3.93502	4.03641	2.94176	2.70799	3.02771	2.70438	3.50594
ACVR2B	3.724	3.3108	4.06565	2.74864	3.55575	3.57839	2.75373	3.65086	2.80356	3.75105	2.62485	3.68521	3.57745	3.29561	4.49639	1.46517	2.69798	4.49255	3.40354	3.14008	2.39405	3.56902	2.70069	2.99443	3.85202	1.46517	3.78549	3.17767	1.46517	2.5143	3.35374	3.07925	2.93571	3.04252	3.5264	3.72615	2.89324	3.98676	2.92417	1.46517	3.00514	2.95307	3.7181	3.50285	3.47837	3.32987	3.58782	3.73347	2.70557
ACVR2B_AS1	2.5556	2.0314	1.46517	2.38718	2.57666	1.94407	2.1253	1.9563	2.15211	2.04234	1.46517	2.31739	2.75336	2.13007	1.46517	1.46517	1.46517	1.46517	1.46517	2.46715	1.46517	2.18356	1.46517	2.37486	1.46517	1.46517	1.46517	1.46517	1.46517	1.46517	1.46517	1.46517	2.93571	3.04252	1.46517	1.46517	1.46517	1.46517	2.3817	2.78197	1.46517	1.46517	1.46517	1.46517	1.46517	2.41663	2.76032	2.52125	1.46517
ACVRL1	2.5556	2.81166	3.15596	3.41118	2.11731	2.6131	1.46517	2.09721	3.0784	2.59789	1.46517	1.46517	1.46517	1.93739	1.46517	1.46517	1.46517	1.46517	2.38316	1.46517	1.46517	1.46517	1.46517	1.46517	2.34116	2.06955	1.46517	2.41783	1.46517	1.46517	1.46517	2.30314	2.93571	3.35635	1.46517	1.46517	2.06788	1.46517	2.2176	1.46517	1.46517	2.28513	1.46517	1.46517	2.94176	2.14394	2.39583	1.94585	2.70557
ACY1	1.46517	1.46517	2.34604	2.38718	1.46517	2.1394	2.27025	2.03138	1.46517	1.46517	2.29592	2.65407	1.46517	1.46517	3.17374	1.46517	2.69798	1.46517	1.46517	1.46517	1.46517	2.18356	2.70069	2.99443	1.46517	1.46517	1.46517	1.46517	1.46517	1.46517	1.46517	1.46517	1.46517	1.46517	1.46517	2.67885	1.46517	1.46517	2.2176	1.46517	1.46517	1.46517	1.46517	1.46517	1.46517	2.14394	1.46517	1.46517	1.46517
ACY3	1.46517	2.26096	2.34604	2.74864	2.37991	2.1394	2.1253	1.9563	2.15211	2.04234	1.46517	1.46517	1.46517	1.93739	1.46517	2.78465	2.69798	1.46517	1.46517	1.46517	1.46517	2.68563	1.46517	1.46517	2.34116	1.46517	1.46517	1.46517	2.50042	1.46517	1.46517	1.46517	1.46517	1.46517	1.46517	2.67885	1.46517	2.60116	2.0002	1.46517	1.46517	1.46517	1.46517	1.46517	1.46517	1.94732	2.39583	1.94585	1.46517
ACYP1	3.52013	3.94155	6.33637	4.9514	4.48517	4.06467	2.82668	3.54251	5.14104	3.69999	3.94279	3.10482	4.07263	2.27602	4.18124	1.46517	3.49452	3.17113	2.38316	3.72946	3.58426	3.73731	3.76203	3.81316	3.85202	4.27704	4.07291	4.08154	3.62316	3.64867	3.35374	2.63468	3.84483	4.15734	3.63254	3.13743	3.48504	4.53697	3.28271	3.45799	3.55918	4.30704	3.45831	2.70352	3.47837	2.99854	4.27804	3.86681	4.75152
ACYP2	2.5556	3.00314	2.69296	1.46517	2.11731	2.7	2.1253	2.64117	2.42789	2.27614	2.62485	1.46517	2.75336	2.59773	1.46517	3.89829	2.69798	3.17113	1.46517	3.36856	2.75793	3.26628	1.46517	1.46517	3.14728	2.4975	3.41805	3.17767	1.46517	1.46517	1.46517	1.46517	1.46517	1.46517	2.5593	1.46517	2.89324	3.03494	3.15209	2.41187	3.55918	2.8507	3.7181	2.70352	1.46517	2.86304	2.39583	2.6172	1.46517
ADA	1.46517	3.85525	3.48697	5.94	3.88366	5.01367	3.84842	3.2228	5.75113	6.14557	1.46517	2.31739	1.46517	3.0884	1.46517	3.27574	3.16255	1.46517	2.74321	1.46517	1.46517	2.68563	3.1661	3.81316	4.22959	4.74803	2.31248	2.41783	1.46517	2.5143	3.35374	2.63468	1.46517	1.46517	2.79045	4.57592	2.06788	2.60116	2.3817	2.41187	3.00514	2.73752	3.7181	2.54542	1.46517	2.14394	3.02771	2.70438	4.17952
ADAD1	1.46517	1.46517	2.94849	2.38718	2.11731	1.46517	1.46517	1.46517	2.15211	1.46517	1.46517	1.46517	1.46517	1.46517	1.46517	1.46517	1.46517	1.46517	1.46517	1.46517	1.46517	1.46517	1.46517	1.46517	1.46517	1.46517	1.46517	1.46517	1.46517	1.46517	1.46517	1.46517	1.46517	1.46517	1.46517	1.46517	2.06788	1.46517	1.46517	1.46517	1.46517	1.46517	1.46517	1.46517	1.46517	1.46517	1.46517	1.46517	1.46517
ADAD2	4.05662	1.46517	2.69296	3.71219	2.11731	2.28729	2.1253	2.30791	2.15211	3.11659	2.8681	2.65407	1.46517	2.836	1.46517	3.27574	1.46517	2.48701	2.38316	1.46517	2.39405	2.18356	1.46517	2.37486	2.34116	2.78049	1.46517	1.46517	1.46517	2.5143	1.46517	1.46517	3.23258	1.46517	2.79045	2.67885	2.64613	3.03494	2.0002	2.41187	4.24367	1.46517	2.67396	1.46517	1.46517	1.94732	2.76032	2.6172	1.46517
ADAL	2.97446	3.16688	3.15596	2.38718	2.73882	3.10936	2.75373	2.91151	2.80356	2.8362	1.46517	2.90262	1.46517	1.93739	3.17374	1.46517	3.16255	3.59841	1.46517	2.8563	2.75793	3.14634	1.46517	3.20709	2.94069	3.73417	3.09602	3.06252	1.46517	2.91942	1.46517	3.07925	3.23258	3.60659	3.28328	1.46517	2.31155	3.98676	2.51786	1.46517	3.55918	3.04683	4.28627	3.16981	2.94176	2.52437	2.76032	3.05616	1.46517
ADAM10	5.38276	5.0943	5.33513	4.16422	4.59348	4.562	5.25787	5.17431	4.60557	4.55818	4.93933	4.90989	3.23499	4.96546	6.05007	3.62395	5.77195	5.26811	4.33437	4.13449	4.91392	5.20017	4.61926	4.61465	4.30972	3.78874	5.117	5.00552	4.7814	4.96402	5.39596	5.1293	4.37737	5.10606	5.03436	4.13081	5.0298	5.37087	5.07548	4.40463	4.24367	5.31049	4.56616	5.33876	5.53466	5.08462	5.27148	5.28707	4.96884
ADAM11	1.46517	1.46517	3.62475	3.41118	2.57666	2.7	2.39094	2.21068	3.0784	2.72405	2.29592	2.31739	3.23499	2.59773	4.49639	2.78465	1.46517	2.48701	1.46517	2.8563	2.39405	1.46517	2.70069	3.38772	2.94069	2.78049	2.89473	1.46517	2.90087	2.5143	2.45859	3.07925	3.47062	1.46517	2.79045	3.94357	2.31155	1.46517	2.0002	1.46517	3.55918	2.28513	3.13101	2.35383	1.46517	1.46517	2.76032	2.52125	2.70557
ADAM12	3.724	3.3108	4.60397	3.57042	4.69404	4.26673	3.615	5.04292	3.19446	4.24815	3.51642	3.79695	4.43494	2.59773	4.9708	1.46517	4.33167	3.40287	4.15469	4.35021	3.72668	3.56902	1.46517	4.86227	4.14452	3.0022	4.98836	3.90689	3.79441	3.44975	4.82792	3.653	4.26231	4.30052	4.39105	3.46569	2.77703	4.53697	3.90691	3.61998	3.55918	3.61205	3.13101	4.21928	2.94176	3.73932	4.73571	4.45141	1.46517
ADAM15	3.724	3.80992	4.24188	4.16422	4.40801	4.00913	4.73911	4.40653	4.78509	4.21297	3.2354	4.24835	4.84656	3.0884	1.46517	4.90778	4.73625	3.91893	3.94793	4.01247	4.08046	3.56902	3.76203	2.732	4.52567	4.11894	3.88826	4.13512	4.08252	3.82129	3.54566	4.28542	4.13679	3.99751	4.60663	4.91325	4.02674	4.64621	3.21917	4.31652	3.55918	4.52704	3.45831	3.93489	3.85356	4.35049	4.44778	3.95878	4.75152
ADAM17	4.32376	3.24097	3.96822	3.01399	4.19403	4.31294	4.26626	4.19788	4.15806	3.80022	3.7467	3.56308	4.07263	2.836	1.46517	3.62395	4.6139	3.40287	4.41617	3.72946	3.85522	3.56902	3.76203	3.20709	3.61429	3.78874	4.23556	4.33074	4.42548	4.35076	4.68088	4.13263	3.84483	4.15734	3.7307	3.13743	3.61265	3.59699	3.86812	3.89398	3.9444	3.21431	4.28627	4.55933	3.47837	4.28153	4.18469	4.0449	3.50594
ADAM18	1.46517	1.46517	2.34604	1.46517	2.37991	1.46517	1.46517	1.46517	2.15211	1.46517	1.46517	1.46517	1.46517	1.46517	1.46517	1.46517	1.46517	1.46517	1.46517	1.46517	1.46517	1.46517	1.46517	1.46517	1.46517	1.46517	1.46517	1.46517	1.46517	1.46517	1.46517	1.46517	1.46517	1.46517	1.46517	1.46517	1.46517	1.46517	1.46517	1.46517	1.46517	1.46517	1.46517	1.46517	1.46517	1.46517	3.02771	1.46517	1.46517
ADAM19	4.82816	2.91156	4.24188	4.9514	2.37991	3.41129	3.90823	2.93511	3.48818	2.72405	2.29592	3.79695	1.46517	2.50326	5.15927	3.27574	2.69798	2.88292	3.00762	3.36856	3.24095	3.56902	4.48513	1.46517	3.61429	3.3479	2.89473	3.70617	4.32032	3.21363	5.80134	2.30314	4.13679	5.02713	2.79045	2.67885	4.15426	3.80607	4.1828	3.61998	4.6985	3.13353	4.12186	3.07006	3.85356	2.78839	4.66906	2.6172	2.70557
ADAM1A	2.97446	4.09923	2.94849	3.01399	3.31	3.05074	2.58986	2.91151	2.80356	3.11659	3.06628	3.10482	2.75336	4.49141	1.46517	4.12603	3.49452	4.0544	3.83138	3.14008	2.75793	3.01289	3.1661	4.13493	2.34116	2.78049	3.55243	2.93463	2.50042	4.55484	3.71265	2.87971	3.23258	2.60689	3.14107	2.67885	3.09436	3.98676	3.21917	3.0531	1.46517	2.8507	4.43322	3.76667	4.14618	3.06063	3.02771	3.22442	3.50594
ADAM2	2.5556	1.46517	1.46517	1.46517	1.46517	2.1394	1.46517	1.74963	1.46517	1.46517	1.46517	1.46517	1.46517	1.46517	1.46517	1.46517	1.46517	1.46517	1.46517	1.46517	1.46517	1.46517	1.46517	1.46517	1.46517	1.46517	1.46517	1.46517	1.46517	1.46517	1.46517	1.46517	1.46517	1.46517	1.46517	1.46517	1.46517	1.46517	1.46517	1.46517	1.46517	1.46517	1.46517	1.46517	1.46517	2.29278	1.46517	1.46517	1.46517
ADAM20	1.46517	2.0314	2.34604	2.38718	2.11731	2.1394	1.46517	2.91151	2.63403	2.04234	1.46517	1.46517	2.75336	1.93739	1.46517	1.46517	2.69798	2.48701	1.46517	1.46517	1.46517	2.68563	2.70069	1.46517	1.46517	2.06955	2.89473	2.79001	1.46517	2.91942	1.46517	1.46517	1.46517	1.46517	2.24788	1.46517	2.77703	1.46517	2.0002	2.78197	1.46517	3.86984	1.46517	2.96092	1.46517	2.62058	2.39583	2.14189	1.46517
ADAM20P1	1.46517	2.26096	2.34604	1.46517	1.46517	2.1394	1.93397	2.88738	2.15211	2.04234	1.46517	2.31739	1.46517	1.46517	1.46517	1.46517	1.46517	1.46517	1.46517	2.46715	1.46517	2.18356	2.70069	1.46517	1.46517	1.46517	2.31248	2.14481	1.46517	1.46517	2.84483	1.46517	1.46517	1.46517	2.5593	1.46517	1.46517	1.46517	2.2176	1.46517	1.46517	1.46517	3.13101	2.35383	1.46517	2.29278	2.39583	2.78458	3.77003
ADAM21	1.46517	2.0314	1.46517	1.46517	1.46517	1.94407	1.93397	2.57713	1.46517	2.04234	1.46517	1.46517	1.46517	1.46517	1.46517	1.46517	1.46517	2.48701	1.46517	1.46517	1.46517	1.46517	1.46517	2.37486	1.46517	1.46517	1.46517	1.46517	1.46517	1.46517	1.46517	1.46517	1.46517	1.46517	1.46517	1.46517	1.46517	2.60116	1.46517	1.46517	1.46517	1.46517	2.67396	2.54542	1.46517	1.46517	1.46517	1.46517	1.46517
ADAM21P1	1.46517	2.0314	1.46517	1.46517	1.46517	1.94407	1.46517	1.46517	1.46517	1.46517	1.46517	1.46517	1.46517	1.46517	1.46517	1.46517	1.46517	2.88292	1.46517	1.46517	2.39405	1.46517	1.46517	1.46517	1.46517	2.06955	1.46517	2.14481	1.46517	1.46517	1.46517	1.46517	1.46517	1.46517	1.46517	1.46517	2.49472	1.46517	1.46517	1.46517	1.46517	1.46517	1.46517	1.46517	1.46517	1.46517	1.46517	1.46517	1.46517
ADAM22	3.27757	3.00314	3.33249	2.38718	2.73882	2.51746	2.27025	3.08782	2.63403	2.59789	3.2354	1.46517	3.23499	2.27602	1.46517	2.78465	1.46517	1.46517	1.46517	1.46517	3.24095	3.14634	2.70069	1.46517	3.61429	2.06955	2.64739	2.14481	2.50042	1.46517	1.46517	1.46517	2.52651	2.60689	2.24788	3.13743	2.31155	1.46517	2.636	3.27225	3.55918	2.04881	3.13101	2.96092	1.46517	2.62058	2.39583	2.78458	3.50594
ADAM23	1.46517	2.57718	2.69296	2.74864	2.37991	2.41037	1.93397	2.26093	1.46517	2.72405	1.46517	1.46517	1.46517	2.836	3.17374	2.78465	1.46517	2.48701	1.46517	2.46715	1.46517	2.18356	1.46517	3.68615	2.68634	2.31387	1.46517	1.46517	1.46517	1.46517	3.12667	3.53214	2.52651	2.60689	1.46517	1.46517	1.46517	2.60116	2.0002	1.46517	1.46517	2.04881	3.7181	2.09843	1.46517	1.46517	1.46517	1.46517	2.70557
ADAM28	6.3778	4.99966	6.06575	4.16422	5.22698	4.85297	5.63747	4.91384	5.62589	6.33377	6.41655	6.5192	5.50234	4.89426	5.47477	5.02294	6.36689	4.39529	5.36371	4.98267	6.1165	5.87047	3.4986	3.92912	4.82495	5.01472	4.74407	4.75945	5.80303	4.73296	5.0233	4.54826	3.67103	5.25191	4.13587	5.98679	5.62556	6.40472	5.8678	4.56574	6.67552	4.52704	5.82646	6.94604	4.59264	6.1066	4.66906	4.68039	5.47271
ADAM29	1.46517	1.46517	2.34604	1.46517	1.46517	2.1394	1.46517	1.46517	1.46517	2.04234	1.46517	1.46517	1.46517	2.13007	1.46517	1.46517	1.46517	2.48701	1.46517	2.8563	3.0249	2.18356	1.46517	1.46517	1.46517	1.46517	1.46517	2.14481	1.46517	1.46517	1.46517	1.46517	1.46517	2.60689	1.46517	1.46517	1.46517	2.60116	1.46517	1.46517	1.46517	1.46517	1.46517	1.46517	1.46517	1.46517	2.39583	1.46517	1.46517
ADAM30	1.46517	1.46517	2.34604	1.46517	1.46517	1.46517	1.93397	1.74963	1.46517	1.46517	1.46517	2.31739	1.46517	1.46517	1.46517	1.46517	1.46517	1.46517	2.38316	1.46517	1.46517	1.46517	1.46517	1.46517	2.34116	1.46517	2.31248	1.46517	1.46517	1.46517	2.45859	1.46517	1.46517	1.46517	1.46517	1.46517	2.49472	1.46517	1.46517	1.46517	1.46517	2.46297	1.46517	1.46517	1.46517	1.46517	1.46517	1.46517	3.1725
ADAM32	4.19665	2.0314	2.34604	1.46517	2.11731	2.6131	1.93397	2.60969	3.0784	2.04234	1.46517	2.31739	2.75336	2.13007	3.77158	1.46517	1.46517	1.46517	1.46517	1.46517	1.46517	1.46517	1.46517	2.37486	1.46517	1.46517	1.46517	2.41783	2.50042	1.46517	2.45859	1.46517	1.46517	1.46517	1.46517	1.46517	2.31155	1.46517	2.51786	2.41187	3.00514	2.46297	4.12186	2.83997	1.46517	2.86304	2.76032	2.14189	1.46517
ADAM33	2.5556	1.46517	2.34604	1.46517	2.87863	2.1394	1.46517	1.74963	1.46517	2.45217	1.46517	1.46517	2.75336	2.13007	1.46517	1.46517	1.46517	1.46517	1.46517	1.46517	1.46517	1.46517	1.46517	1.46517	1.46517	1.46517	1.46517	1.46517	2.50042	1.46517	2.45859	2.30314	1.46517	2.60689	1.46517	1.46517	2.31155	1.46517	2.0002	1.46517	1.46517	2.04881	1.46517	1.46517	1.46517	1.46517	1.46517	1.46517	1.46517
ADAM3A	1.46517	2.0314	1.46517	1.46517	1.46517	2.1394	1.46517	1.46517	1.46517	2.27614	1.46517	1.46517	1.46517	1.93739	1.46517	1.46517	1.46517	1.46517	1.46517	1.46517	1.46517	1.46517	1.46517	1.46517	1.46517	1.46517	1.46517	1.46517	1.46517	1.46517	1.46517	1.46517	1.46517	1.46517	1.46517	1.46517	1.46517	1.46517	1.46517	1.46517	1.46517	1.46517	2.67396	1.46517	1.46517	1.46517	1.46517	1.46517	1.46517
ADAM5	1.46517	1.46517	1.46517	1.46517	1.46517	1.46517	1.46517	1.46517	1.46517	1.46517	1.46517	1.46517	1.46517	1.46517	1.46517	1.46517	1.46517	1.46517	1.46517	1.46517	1.46517	1.46517	1.46517	1.46517	1.46517	2.06955	1.46517	1.46517	1.46517	1.46517	1.46517	1.46517	1.46517	1.46517	1.46517	1.46517	1.46517	1.46517	1.46517	1.46517	1.46517	1.46517	1.46517	1.46517	1.46517	1.46517	2.39583	1.46517	1.46517
ADAM6	1.46517	2.0314	1.46517	1.46517	1.46517	1.46517	1.46517	1.46517	1.46517	1.46517	1.46517	1.46517	1.46517	1.46517	1.46517	1.46517	1.46517	1.46517	1.46517	1.46517	1.46517	1.46517	1.46517	1.46517	2.34116	1.46517	1.46517	2.14481	1.46517	1.46517	1.46517	1.46517	1.46517	1.46517	1.46517	1.46517	1.46517	1.46517	1.46517	1.46517	1.46517	1.46517	1.46517	1.46517	1.46517	1.46517	1.46517	1.46517	1.46517
ADAM7	1.46517	1.46517	1.46517	2.38718	1.46517	2.28729	1.46517	1.46517	2.42789	1.46517	1.46517	1.46517	1.46517	1.93739	1.46517	1.46517	1.46517	1.46517	1.46517	1.46517	1.46517	2.18356	1.46517	1.46517	1.46517	1.46517	1.46517	1.46517	1.46517	1.46517	1.46517	1.46517	1.46517	1.46517	1.46517	1.46517	1.46517	1.46517	1.46517	1.46517	1.46517	1.46517	1.46517	1.46517	1.46517	1.46517	1.46517	1.46517	1.46517
ADAM8	4.64751	2.43391	4.89157	5.24736	2.87863	3.92132	4.56861	2.57713	3.30029	3.40954	2.62485	3.56308	3.23499	4.13949	5.60977	4.4924	2.69798	3.17113	4.05522	3.36856	3.24095	3.14634	1.46517	4.13493	3.14728	2.31387	2.31248	3.2827	4.08252	2.91942	5.29903	3.39874	3.47062	4.549	2.5593	2.67885	4.89293	3.80607	2.51786	3.76404	4.24367	4.63879	4.56616	2.54542	5.07377	2.86304	3.9765	3.22442	4.34595
ADAM9	5.59583	5.0572	4.78345	5.66869	5.13519	5.2891	5.59407	5.50849	5.40391	4.47218	5.293	5.04705	5.34362	5.54978	5.47477	5.8421	5.05026	4.8979	5.23611	5.92702	5.39453	5.25429	4.7417	5.69748	4.59083	4.96981	6.06933	5.56004	5.30213	5.98577	5.14007	5.00481	4.99327	5.90769	4.87841	4.91325	6.01263	5.01426	5.17144	5.63593	3.9444	5.34357	6.06692	5.52034	6.59843	5.6313	4.97473	5.32112	5.73103
ADAMDEC1	3.724	3.16688	2.69296	2.74864	1.46517	2.1394	3.33027	2.86271	2.94944	1.46517	2.62485	3.27716	2.75336	2.90467	1.46517	1.46517	1.46517	1.46517	3.40354	3.36856	3.42425	2.18356	1.46517	1.46517	1.46517	1.46517	2.64739	3.06252	3.19204	2.91942	1.46517	2.63468	1.46517	1.46517	2.97938	2.67885	2.31155	1.46517	2.2176	1.46517	3.55918	1.46517	1.46517	2.70352	3.85356	1.94732	1.46517	2.85904	3.1725
ADAMTS1	3.27757	1.46517	7.00691	3.71219	2.57666	3.21854	1.46517	2.03138	3.48818	2.72405	1.46517	3.10482	2.75336	1.46517	4.9708	1.46517	2.69798	1.46517	1.46517	3.14008	2.39405	1.46517	3.1661	2.732	1.46517	2.4975	2.31248	2.14481	3.42594	1.46517	1.46517	2.30314	1.46517	1.46517	1.46517	1.46517	1.46517	1.46517	1.46517	3.45799	4.6985	1.46517	6.06692	2.09843	5.32272	1.46517	4.66906	1.46517	4.17952
ADAMTS10	2.97446	2.57718	3.33249	3.22883	1.46517	2.41037	1.46517	2.03138	2.42789	2.8362	2.8681	1.46517	2.75336	2.59773	3.17374	1.46517	1.46517	1.46517	1.46517	1.46517	1.46517	2.18356	2.70069	1.46517	3.14728	1.46517	1.46517	1.46517	2.50042	3.82129	1.46517	1.46517	3.67103	2.60689	1.46517	1.46517	1.46517	2.60116	1.46517	1.46517	1.46517	2.04881	1.46517	1.46517	1.46517	2.14394	1.46517	1.94585	1.46517
ADAMTS12	1.46517	2.26096	3.33249	2.74864	2.37991	2.28729	2.75373	1.9563	1.46517	2.8362	1.46517	1.46517	2.75336	2.27602	1.46517	1.46517	1.46517	2.48701	1.46517	1.46517	2.39405	1.46517	1.46517	2.37486	2.34116	2.06955	1.46517	2.14481	1.46517	1.46517	2.84483	1.46517	3.67103	1.46517	2.5593	1.46517	1.46517	1.46517	2.2176	3.0531	3.00514	2.04881	1.46517	1.46517	3.47837	1.94732	1.46517	1.46517	1.46517
ADAMTS13	1.46517	2.81166	3.74936	3.71219	2.73882	3.31867	3.13262	2.60969	3.79743	3.75105	2.8681	2.31739	3.57745	2.50326	1.46517	1.46517	1.46517	1.46517	1.46517	2.8563	2.39405	3.01289	2.70069	1.46517	3.85202	3.27032	2.31248	3.06252	1.46517	2.91942	1.46517	2.63468	2.52651	1.46517	2.5593	1.46517	1.46517	2.60116	2.636	2.78197	1.46517	2.46297	3.45831	2.09843	4.59264	2.70799	2.76032	2.52125	3.50594
ADAMTS14	4.64751	2.70128	4.94269	4.16422	3.11407	3.53861	2.1253	2.35214	2.80356	2.93766	2.29592	3.27716	2.75336	2.13007	5.47477	1.46517	3.16255	2.88292	1.46517	2.8563	1.46517	2.68563	1.46517	1.46517	3.3231	3.27032	2.89473	2.41783	3.42594	2.5143	3.12667	1.46517	1.46517	1.46517	1.46517	3.13743	1.46517	2.60116	2.0002	2.78197	4.48949	3.04683	4.43322	1.46517	4.38723	2.14394	5.66007	2.4138	3.50594
ADAMTS15	5.06213	1.46517	4.66637	4.25717	2.87863	3.10936	2.1253	2.15645	3.39775	3.93773	1.46517	3.27716	4.07263	2.836	6.72004	3.27574	5.38367	3.59841	3.22175	3.72946	2.75793	1.46517	2.70069	1.46517	3.14728	3.3479	4.84689	2.62201	3.94613	3.21363	3.54566	1.46517	2.52651	3.35635	2.97938	4.13081	1.46517	3.98676	1.46517	5.44439	4.88049	2.04881	3.45831	2.09843	6.02957	1.94732	6.09686	1.94585	5.06617
ADAMTS16	3.27757	1.46517	2.94849	3.41118	1.46517	1.46517	1.93397	2.09721	3.30029	2.8362	1.46517	1.46517	2.75336	1.93739	1.46517	2.78465	1.46517	3.59841	1.46517	3.36856	1.46517	2.18356	1.46517	3.38772	2.34116	1.46517	2.31248	1.46517	1.46517	1.46517	2.45859	2.30314	1.46517	1.46517	1.46517	1.46517	1.46517	1.46517	1.46517	2.41187	1.46517	1.46517	3.45831	1.46517	1.46517	1.46517	2.76032	1.46517	1.46517
ADAMTS17	2.97446	2.81166	3.33249	3.22883	2.37991	2.41037	3.18515	2.43387	3.30029	2.04234	3.38377	2.90262	3.23499	3.03039	3.77158	3.27574	3.16255	2.88292	1.46517	3.14008	3.0249	3.01289	3.1661	1.46517	3.3231	3.73417	2.64739	2.79001	2.50042	2.91942	1.46517	2.87971	2.52651	3.04252	2.97938	3.13743	3.34325	1.46517	2.74124	1.46517	3.55918	2.46297	3.13101	2.09843	1.46517	3.11955	3.24407	1.46517	1.46517
ADAMTS18	2.97446	3.66388	3.62475	4.83727	3.11407	3.45516	3.53991	2.98088	4.20988	3.64687	4.26617	2.31739	6.97022	5.27618	3.77158	6.5629	5.71411	4.82561	3.56232	1.46517	3.58426	3.26628	7.77155	4.91795	6.56461	5.07953	2.64739	2.41783	2.50042	3.82129	5.39596	5.44841	3.84483	3.81631	5.39173	7.15196	4.15426	5.89378	3.45585	2.78197	3.00514	4.12538	3.45831	4.45493	2.94176	2.41663	3.24407	2.85904	3.50594
ADAMTS19	1.46517	2.0314	2.94849	1.46517	2.37991	1.46517	1.46517	1.46517	2.42789	1.46517	1.46517	1.46517	3.23499	1.93739	1.46517	2.78465	1.46517	1.46517	1.46517	1.46517	1.46517	1.46517	1.46517	1.46517	2.94069	1.46517	1.46517	1.46517	1.46517	1.46517	1.46517	1.46517	2.93571	1.46517	1.46517	1.46517	1.46517	1.46517	1.46517	1.46517	1.46517	2.28513	1.46517	1.46517	1.46517	1.46517	2.76032	1.46517	1.46517
ADAMTS19_AS1	1.46517	1.46517	1.46517	1.46517	1.46517	1.46517	1.46517	1.46517	1.46517	1.46517	1.46517	1.46517	1.46517	1.46517	3.17374	2.78465	1.46517	2.48701	1.46517	1.46517	1.46517	1.46517	1.46517	1.46517	1.46517	1.46517	1.46517	1.46517	1.46517	1.46517	1.46517	1.46517	1.46517	2.60689	1.46517	1.46517	1.46517	1.46517	1.46517	2.41187	1.46517	1.46517	1.46517	1.46517	1.46517	1.94732	1.46517	1.46517	1.46517
ADAMTS2	2.5556	2.26096	3.33249	3.71219	2.11731	3.05074	2.58986	2.09721	3.30029	2.59789	2.29592	2.31739	4.07263	2.50326	3.77158	3.89829	1.46517	1.46517	1.46517	3.72946	2.39405	3.01289	1.46517	2.37486	1.46517	2.06955	2.31248	1.46517	2.50042	2.91942	1.46517	1.46517	2.93571	1.46517	1.46517	2.67885	1.46517	2.60116	2.2176	2.41187	3.9444	2.61015	3.13101	1.46517	2.94176	1.46517	1.46517	1.46517	3.50594
ADAMTS20	1.46517	2.0314	2.69296	1.46517	1.46517	1.46517	1.46517	1.46517	1.46517	1.46517	1.46517	1.46517	1.46517	1.46517	1.46517	1.46517	1.46517	1.46517	1.46517	1.46517	1.46517	1.46517	1.46517	1.46517	1.46517	1.46517	1.46517	1.46517	2.50042	1.46517	1.46517	1.46517	1.46517	1.46517	1.46517	1.46517	1.46517	1.46517	1.46517	1.46517	1.46517	1.46517	1.46517	2.35383	1.46517	1.46517	2.39583	1.46517	1.46517
ADAMTS3	2.5556	2.70128	3.33249	4.57698	3.11407	3.57839	3.18515	2.60969	4.20988	3.64687	2.62485	3.27716	2.75336	3.19647	1.46517	3.89829	1.46517	2.48701	1.46517	2.8563	1.46517	1.46517	1.46517	3.68615	4.30972	1.46517	2.31248	2.62201	1.46517	3.21363	3.54566	2.63468	2.52651	3.99751	1.46517	3.46569	1.46517	1.46517	2.2176	2.78197	1.46517	2.46297	2.67396	2.09843	1.46517	2.14394	1.46517	1.94585	4.86434
ADAMTS4	1.46517	2.0314	2.34604	2.74864	2.57666	2.1394	2.1253	1.74963	2.94944	2.59789	1.46517	1.46517	3.23499	1.46517	1.46517	2.78465	3.49452	1.46517	1.46517	3.36856	2.39405	1.46517	1.46517	1.46517	1.46517	1.46517	2.31248	1.46517	1.46517	1.46517	1.46517	1.46517	2.52651	1.46517	2.24788	2.67885	1.46517	2.60116	1.46517	1.46517	1.46517	3.04683	2.67396	1.46517	2.94176	2.41663	1.46517	1.46517	3.1725
ADAMTS5	1.46517	1.46517	3.74936	3.41118	2.37991	2.1394	2.1253	1.86682	3.39775	3.03061	1.46517	1.46517	1.46517	2.76261	3.17374	1.46517	1.46517	2.48701	1.46517	1.46517	1.46517	1.46517	1.46517	2.732	2.68634	2.06955	1.46517	2.14481	3.42594	1.46517	2.84483	1.46517	1.46517	1.46517	1.46517	1.46517	1.46517	2.60116	1.46517	1.46517	3.00514	1.46517	2.67396	1.46517	2.94176	1.46517	2.39583	1.46517	1.46517
ADAMTS6	1.46517	2.43391	2.94849	3.22883	2.11731	3.10936	2.27025	1.9563	3.48818	3.03061	1.46517	1.46517	3.84782	2.50326	4.18124	3.89829	3.16255	2.88292	2.74321	2.46715	2.39405	2.18356	3.1661	2.732	1.46517	2.64928	3.26762	1.46517	2.90087	2.91942	2.45859	2.87971	1.46517	4.30052	1.46517	1.46517	1.46517	1.46517	2.0002	3.0531	3.00514	2.73752	1.46517	1.46517	2.94176	1.94732	2.39583	1.46517	3.99017
ADAMTS7	2.5556	1.46517	2.69296	2.38718	1.46517	1.94407	2.1253	1.9563	2.15211	1.46517	2.29592	1.46517	2.75336	1.46517	3.17374	1.46517	1.46517	1.46517	1.46517	1.46517	1.46517	1.46517	1.46517	1.46517	2.34116	1.46517	1.46517	1.46517	1.46517	2.5143	1.46517	1.46517	1.46517	1.46517	1.46517	1.46517	1.46517	1.46517	2.0002	1.46517	1.46517	2.04881	2.67396	1.46517	1.46517	1.46517	1.46517	1.46517	1.46517
ADAMTS7P1	1.46517	1.46517	3.15596	3.22883	3.11407	2.51746	1.93397	2.60969	3.79743	2.72405	1.46517	1.46517	2.75336	1.46517	4.49639	1.46517	1.46517	1.46517	1.46517	1.46517	2.75793	2.18356	1.46517	2.732	2.68634	2.4975	2.89473	2.62201	2.90087	2.91942	1.46517	2.30314	1.46517	1.46517	2.24788	1.46517	2.49472	1.46517	2.636	1.46517	1.46517	2.04881	1.46517	2.35383	2.94176	1.94732	2.76032	2.6172	2.70557
ADAMTS8	2.5556	2.70128	2.69296	4.64669	3.00245	3.1652	2.67519	2.39403	2.94944	4.02219	2.62485	2.65407	4.07263	2.50326	3.77158	1.46517	2.69798	1.46517	3.00762	2.8563	3.42425	2.68563	1.46517	3.54556	2.34116	2.78049	3.55243	2.41783	2.90087	2.5143	3.12667	3.24946	3.67103	2.60689	2.97938	3.72615	2.31155	1.46517	2.2176	3.0531	4.24367	2.8507	2.67396	3.16981	2.94176	3.11955	3.58782	2.70438	3.99017
ADAMTS9	3.27757	2.70128	2.34604	2.74864	2.37991	2.28729	2.49599	2.35214	2.42789	2.72405	3.06628	2.90262	1.46517	3.29561	3.77158	2.78465	2.69798	3.59841	1.46517	2.46715	3.24095	4.99271	2.70069	2.37486	3.477	2.64928	1.46517	2.41783	2.50042	3.44975	2.45859	3.07925	1.46517	1.46517	3.4107	1.46517	2.64613	3.34759	3.21917	3.0531	1.46517	3.04683	1.46517	3.26186	1.46517	2.70799	2.76032	2.14189	3.77003
ADAMTS9_AS1	1.46517	1.46517	2.69296	1.46517	1.46517	1.46517	1.46517	1.46517	1.46517	1.46517	1.46517	2.31739	1.46517	1.46517	1.46517	1.46517	1.46517	1.46517	1.46517	1.46517	1.46517	1.46517	1.46517	1.46517	1.46517	1.46517	1.46517	1.46517	1.46517	1.46517	1.46517	1.46517	1.46517	1.46517	1.46517	1.46517	1.46517	1.46517	1.46517	1.46517	1.46517	1.46517	1.46517	1.46517	1.46517	1.46517	1.46517	1.46517	1.46517
ADAMTS9_AS2	1.46517	1.46517	2.34604	1.46517	1.46517	1.46517	1.46517	1.46517	1.46517	2.27614	2.29592	1.46517	1.46517	2.13007	3.17374	1.46517	1.46517	1.46517	1.46517	1.46517	1.46517	1.46517	1.46517	1.46517	1.46517	1.46517	1.46517	1.46517	1.46517	1.46517	1.46517	1.46517	1.46517	1.46517	1.46517	1.46517	1.46517	1.46517	2.3817	1.46517	1.46517	1.46517	3.13101	1.46517	1.46517	1.46517	2.76032	1.46517	1.46517
ADAMTSL1	6.63969	5.20015	7.26776	8.26509	6.92327	7.75356	5.90218	4.30612	7.39349	7.98118	6.15562	6.59523	7.92473	5.97732	7.33944	7.24317	7.5344	6.82975	5.72184	6.11218	7.28468	5.95433	7.40095	5.69748	6.95492	4.85091	5.27225	5.5014	6.77233	6.75037	6.93739	6.01785	6.97499	7.38863	6.26758	8.02428	3.98144	7.30974	4.95468	6.79985	6.90099	4.92907	4.7994	4.91334	7.37777	3.9043	6.60022	4.20238	7.25757
ADAMTSL2	2.97446	2.81166	3.33249	1.46517	2.37991	2.6131	1.46517	1.74963	3.39775	3.03061	2.62485	1.46517	2.75336	2.50326	3.17374	1.46517	1.46517	1.46517	1.46517	2.46715	1.46517	3.01289	3.4986	2.37486	3.73848	2.4975	1.46517	1.46517	2.50042	1.46517	2.45859	2.63468	1.46517	1.46517	2.79045	3.13743	1.46517	1.46517	2.0002	2.41187	3.55918	2.04881	1.46517	2.09843	4.14618	1.46517	3.24407	1.94585	2.70557
ADAMTSL3	1.46517	2.91156	3.74936	2.38718	3.11407	2.98897	2.39094	3.00308	3.0784	3.89344	2.62485	2.90262	2.75336	2.13007	4.75342	1.46517	3.16255	2.48701	2.38316	3.36856	3.42425	2.47115	3.1661	1.46517	3.61429	3.89159	2.89473	2.41783	2.90087	1.46517	2.84483	2.30314	1.46517	3.35635	3.28328	3.46569	2.77703	1.46517	3.081	3.27225	4.24367	3.42878	1.46517	2.54542	2.94176	3.50957	3.02771	1.46517	4.34595
ADAMTSL4	3.724	3.16688	5.9213	4.64669	3.82424	3.79457	5.48421	3.18577	4.30804	4.58571	3.38377	4.24835	1.46517	3.43083	5.60977	5.71156	4.6139	3.17113	2.74321	3.56158	2.75793	3.56902	3.1661	4.31386	4.92891	4.27704	3.55243	4.02578	4.7005	3.21363	5.61293	3.39874	3.67103	4.549	2.5593	3.46569	5.77514	3.59699	3.55937	3.27225	5.83871	4.30704	4.56616	3.93489	4.59264	3.37726	3.42761	3.46164	5.15727
ADAMTSL4_AS1	3.90056	2.81166	3.15596	3.22883	3.00245	2.41037	3.23547	2.57713	2.94944	2.45217	2.29592	2.65407	1.46517	1.46517	1.46517	4.32127	1.46517	1.46517	1.46517	2.46715	2.39405	2.68563	1.46517	2.37486	2.68634	1.46517	1.46517	1.46517	1.46517	1.46517	2.45859	2.30314	3.47062	3.35635	2.79045	1.46517	2.77703	2.60116	2.51786	2.41187	3.00514	3.04683	2.67396	2.70352	3.47837	2.52437	2.39583	1.94585	2.70557
ADAMTSL5	3.90056	2.57718	2.34604	3.84018	2.11731	2.6131	2.58986	1.46517	2.42789	3.47311	1.46517	2.65407	2.75336	3.0884	5.47477	3.89829	3.49452	3.76832	3.00762	3.56158	2.75793	1.46517	3.1661	3.38772	1.46517	3.27032	3.26762	2.41783	5.55164	4.45652	2.45859	3.07925	4.48365	5.10606	2.24788	1.46517	1.46517	3.34759	2.51786	4.01248	5.74862	2.8507	3.13101	2.35383	5.43261	1.94732	3.58782	1.94585	4.6289
ADAP1	3.724	3.49949	4.89157	4.42622	3.11407	3.57839	3.53991	3.04623	3.79743	3.64687	2.62485	3.90004	4.43494	3.89314	3.17374	3.89829	3.16255	3.40287	3.40354	3.72946	3.24095	2.18356	3.76203	5.12112	3.3231	3.42092	2.31248	2.41783	3.19204	2.91942	3.35374	2.63468	3.47062	1.46517	3.82208	3.94357	2.49472	4.14619	2.92417	2.78197	3.00514	3.36133	2.67396	3.26186	4.14618	3.17567	3.02771	2.99422	3.50594
ADAP2	2.97446	2.70128	2.34604	1.46517	2.73882	3.10936	2.82668	3.02486	3.30029	3.03061	3.2354	2.90262	1.46517	3.0884	3.17374	3.27574	2.69798	2.48701	1.46517	1.46517	3.42425	2.86167	1.46517	3.54556	2.68634	3.73417	3.41805	1.46517	1.46517	3.21363	1.46517	1.46517	1.46517	2.60689	2.79045	1.46517	2.31155	1.46517	2.92417	3.0531	1.46517	2.04881	3.13101	2.35383	2.94176	2.29278	2.39583	2.4138	2.70557
ADAR	6.77665	6.0191	7.67252	7.7435	7.95211	7.5699	6.71229	7.6865	7.47853	7.47481	6.69096	6.76282	7.2409	6.69956	8.10322	7.12018	6.47515	7.49345	7.28322	7.26483	6.64698	7.03625	7.00125	7.22463	7.29105	6.97638	6.94327	6.49699	6.46802	6.95945	7.34045	6.51812	6.72071	7.16879	6.81869	6.43029	6.58334	6.34193	7.55697	6.70073	6.81499	5.9588	6.86284	5.91963	7.1077	7.20667	7.33338	6.43432	6.38446
ADARB1	1.46517	3.00314	4.15659	3.41118	3.00245	3.21854	2.39094	2.8116	3.39775	4.17688	3.63663	3.42819	3.23499	2.96929	3.17374	1.46517	3.16255	3.40287	2.38316	3.56158	2.39405	2.86167	1.46517	1.46517	3.14728	3.27032	3.26762	1.46517	1.46517	3.82129	3.35374	1.46517	2.52651	3.35635	2.24788	1.46517	2.49472	2.60116	2.636	3.0531	1.46517	3.13353	2.67396	2.35383	3.85356	2.41663	3.42761	2.52125	3.99017
ADARB2	6.12745	3.16688	5.13055	5.60074	3.94056	4.06467	3.578	3.20443	4.30804	4.21297	2.8681	5.88137	6.2913	5.59517	6.38665	5.22859	6.36689	5.64768	6.05919	5.27024	5.96028	3.88659	5.83365	3.38772	3.477	3.84115	3.98372	3.46924	5.80303	6.18071	4.60118	4.48704	3.99864	5.18085	4.26933	5.34189	4.30776	5.16776	2.636	4.7773	5.65248	3.29001	3.93502	3.9866	5.95804	2.78839	3.85909	3.32481	4.49456
ADARB2_AS1	1.46517	2.0314	1.46517	2.38718	2.11731	1.94407	2.27025	1.86682	1.46517	2.04234	1.46517	1.46517	1.46517	1.46517	1.46517	1.46517	1.46517	1.46517	1.46517	1.46517	1.46517	1.46517	1.46517	1.46517	1.46517	1.46517	1.46517	1.46517	1.46517	1.46517	1.46517	1.46517	1.46517	1.46517	1.46517	1.46517	1.46517	1.46517	1.46517	1.46517	1.46517	1.46517	1.46517	1.46517	1.46517	1.46517	1.46517	1.46517	1.46517
ADAT1	4.05662	3.49949	3.15596	3.01399	3.6282	3.49756	3.46016	3.76292	3.30029	3.40954	2.62485	3.56308	4.26561	2.96929	4.75342	2.78465	4.16572	4.0544	3.22175	3.36856	3.42425	3.56902	3.1661	1.46517	2.34116	2.64928	3.09602	3.37944	2.90087	2.91942	2.45859	3.07925	3.67103	2.60689	2.97938	3.13743	2.49472	1.46517	3.081	1.46517	1.46517	2.46297	3.45831	3.50285	2.94176	3.59074	3.58782	3.05616	4.6289
ADAT2	3.52013	2.43391	2.94849	1.46517	2.87863	2.7	3.07765	2.98088	3.19446	2.59789	2.8681	3.27716	1.46517	2.59773	4.9708	1.46517	3.49452	1.46517	2.38316	1.46517	3.0249	2.47115	1.46517	1.46517	3.3231	2.06955	2.31248	2.14481	3.79441	1.46517	1.46517	2.87971	1.46517	1.46517	2.24788	1.46517	3.09436	2.60116	2.83662	3.27225	3.55918	2.28513	3.13101	2.70352	3.85356	2.70799	3.24407	2.70438	1.46517
ADAT3	1.46517	1.46517	3.74936	2.38718	2.73882	2.6131	1.46517	2.30791	2.94944	2.93766	2.29592	1.46517	2.75336	2.39752	1.46517	3.62395	2.69798	2.48701	1.46517	2.8563	1.46517	1.46517	3.1661	2.37486	3.73848	2.4975	2.31248	2.14481	2.50042	3.21363	2.45859	1.46517	1.46517	1.46517	2.24788	1.46517	2.06788	2.60116	2.2176	2.41187	1.46517	2.28513	2.67396	2.35383	2.94176	2.14394	3.24407	2.2903	3.1725
ADCK1	7.79529	2.91156	5.70289	3.957	3.82424	3.69091	3.46016	2.91151	4.25983	4.17688	3.2354	4.3232	3.84782	3.55296	8.70886	4.90778	5.30733	4.39529	4.05522	4.62167	4.08046	2.68563	3.4986	1.46517	3.3231	3.0022	6.13125	4.13512	4.61467	4.45652	3.71265	2.87971	3.67103	4.549	3.63254	5.00992	2.31155	4.74758	2.92417	7.20132	6.07936	2.28513	5.33115	3.34746	7.80149	2.93286	7.86201	1.94585	6.49281
ADCK2	10.9717	3.80992	9.73412	11.1631	6.93685	8.27502	4.24356	2.86271	7.86155	7.68094	4.26617	8.57509	8.60284	9.18219	13.2919	10.8256	9.5358	9.33034	7.10077	9.3749	9.31497	5.14392	8.51112	10.0964	4.65311	9.55717	9.04671	9.32954	11.7858	12.0914	8.9454	6.12091	10.0333	11.8315	6.06683	7.52097	6.77599	6.57816	4.05182	10.7519	13.0093	7.58429	9.69576	5.45045	12.1325	3.22927	10.4259	4.53196	11.2578
ADCK3	3.90056	3.80992	5.64267	3.22883	3.94056	4.26673	4.31057	4.28188	4.30804	4.38054	3.84833	4.08526	4.43494	3.92282	3.17374	3.89829	3.97696	5.64768	3.70371	3.72946	4.36116	4.25548	5.14694	3.92912	4.87788	3.27032	4.57426	4.37561	4.42548	3.64867	3.99431	4.48704	4.13679	4.15734	4.39105	5.00992	3.18315	4.4185	3.50865	3.76404	3.00514	4.23721	4.43322	4.26144	3.85356	3.77399	4.73571	4.17736	3.99017
ADCK4	4.74072	4.2066	4.53867	4.9514	4.23955	4.80579	3.81748	4.24889	3.9286	4.9019	4.52806	3.42819	4.26561	3.83172	5.47477	2.78465	3.49452	3.17113	4.41617	3.8784	4.79469	4.63123	3.4986	5.02316	4.45734	4.41892	4.23556	4.18668	3.62316	4.73296	3.71265	3.653	4.92009	5.3196	4.13587	3.94357	3.48504	3.98676	4.38578	4.71025	3.9444	3.77265	4.90301	3.57398	4.77182	3.32987	4.66906	3.92882	3.99017
ADCK5	2.5556	2.0314	3.74936	2.74864	2.37991	3.05074	3.01996	2.60969	2.63403	3.53367	3.84833	2.90262	3.23499	3.73396	1.46517	3.89829	2.69798	3.17113	3.00762	3.36856	3.42425	3.01289	1.46517	2.732	3.61429	4.38478	2.31248	3.37944	2.50042	2.91942	2.45859	2.63468	3.47062	3.04252	2.24788	4.13081	2.31155	3.03494	2.3817	3.61998	3.9444	2.61015	2.67396	3.16981	2.94176	3.11955	3.02771	2.14189	2.70557
ADCY1	3.724	2.0314	3.62475	3.22883	2.11731	2.51746	2.1253	2.03138	2.80356	2.59789	1.46517	2.65407	3.57745	2.90467	4.49639	2.78465	3.49452	1.46517	1.46517	1.46517	3.0249	1.46517	1.46517	2.732	2.68634	1.46517	4.15664	2.41783	1.46517	3.21363	3.35374	3.53214	3.23258	3.60659	2.24788	1.46517	1.46517	1.46517	2.2176	3.27225	1.46517	2.46297	2.67396	2.09843	3.47837	1.94732	3.24407	2.52125	1.46517
ADCY10	1.46517	2.0314	3.33249	2.38718	2.37991	1.94407	2.27025	2.15645	2.42789	1.46517	1.46517	1.46517	1.46517	2.76261	1.46517	1.46517	1.46517	1.46517	1.46517	2.46715	1.46517	1.46517	1.46517	1.46517	2.34116	2.31387	2.89473	2.14481	1.46517	1.46517	1.46517	2.63468	1.46517	1.46517	2.5593	1.46517	2.64613	1.46517	2.0002	2.78197	4.88049	1.46517	2.67396	2.09843	1.46517	1.46517	2.39583	1.46517	1.46517
ADCY10P1	2.97446	1.46517	3.62475	3.01399	2.57666	2.41037	1.93397	2.88738	1.46517	2.93766	2.62485	2.31739	1.46517	1.46517	1.46517	1.46517	1.46517	2.48701	3.22175	3.56158	1.46517	1.46517	1.46517	2.37486	2.68634	1.46517	2.64739	2.79001	2.90087	1.46517	1.46517	1.46517	1.46517	1.46517	1.46517	1.46517	2.06788	1.46517	2.3817	1.46517	1.46517	2.61015	1.46517	2.09843	1.46517	2.14394	2.39583	2.2903	3.1725
ADCY2	4.19665	3.66388	4.15659	4.06454	4.04765	4.33548	4.26626	5.05239	4.94437	4.17688	5.06723	3.79695	4.43494	3.62839	4.75342	2.78465	4.47989	4.29072	4.15469	4.24655	3.97251	4.14321	4.48513	2.99443	3.73848	4.8004	4.15664	3.84328	3.19204	3.97413	3.86086	3.07925	3.99864	5.02713	3.7307	4.44275	2.99825	4.53697	4.82264	3.61998	3.00514	3.82213	4.6876	5.06188	1.46517	3.70372	4.3655	4.32114	1.46517
ADCY3	2.97446	2.70128	3.33249	3.01399	2.37991	2.1394	2.82668	3.00308	2.94944	3.27181	3.06628	2.31739	3.23499	2.68359	1.46517	3.27574	3.49452	1.46517	2.38316	2.46715	3.85522	3.95543	1.46517	3.20709	2.68634	3.94021	2.89473	2.79001	3.19204	2.91942	2.84483	3.39874	3.47062	2.60689	2.79045	3.46569	2.49472	2.60116	2.83662	3.0531	1.46517	1.46517	3.7181	3.34746	1.46517	2.78839	2.39583	2.6172	1.46517
ADCY4	2.5556	2.43391	3.86325	3.22883	3.216	2.77995	2.75373	2.47192	2.80356	2.45217	3.06628	1.46517	1.46517	1.93739	1.46517	3.27574	2.69798	4.0544	1.46517	3.56158	1.46517	2.68563	2.70069	1.46517	2.68634	2.31387	2.89473	2.14481	2.50042	2.5143	2.45859	3.39874	1.46517	3.04252	1.46517	2.67885	3.61265	2.60116	2.3817	3.27225	1.46517	1.46517	3.45831	2.83997	1.46517	2.86304	2.39583	1.46517	3.99017
ADCY5	3.90056	1.46517	5.25678	5.76494	3.69683	4.86835	3.13262	2.21068	5.40391	4.5301	3.2354	4.24835	5.64521	2.96929	7.33944	3.62395	5.65384	3.59841	3.83138	1.46517	4.27378	3.65586	4.85437	2.99443	4.38548	3.0022	5.19674	2.62201	4.08252	4.55484	3.99431	3.24946	3.47062	3.99751	3.98802	4.44275	2.31155	4.4185	2.636	4.40463	3.9444	2.04881	2.67396	2.70352	4.93081	2.41663	5.72657	2.52125	4.17952
ADCY6	4.32376	3.71437	4.06565	4.25717	4.48517	4.09161	4.56861	4.47913	4.15806	4.87994	4.11399	4.24835	3.84782	4.39069	5.47477	1.46517	5.05026	4.17763	3.70371	2.46715	3.42425	4.30838	3.76203	3.92912	4.65311	3.73417	4.23556	4.50217	4.52327	5.33702	4.96111	4.48704	4.48365	3.81631	4.60663	3.72615	3.98144	4.28902	4.15121	4.22244	4.48949	4.52704	4.43322	3.64141	4.38723	4.92997	4.66906	3.95878	3.77003
ADCY7	3.724	2.91156	4.47018	3.84018	2.73882	3.05074	3.13262	2.72996	3.72668	3.34258	2.8681	3.27716	3.23499	2.50326	4.49639	3.27574	3.16255	1.46517	3.40354	2.46715	3.85522	3.47592	2.70069	3.38772	2.34116	2.89696	2.89473	3.55312	3.42594	3.21363	4.22741	2.87971	3.99864	3.04252	2.5593	3.46569	3.26582	3.80607	3.40075	1.46517	3.55918	2.04881	3.13101	3.42754	3.85356	2.70799	2.39583	2.6172	3.77003
ADCY8	6.16123	3.24097	4.72612	7.43849	5.69639	6.5045	3.07765	2.39403	7.44722	6.27652	2.29592	3.10482	4.58593	3.98031	5.47477	5.56794	3.75759	4.6689	2.74321	3.72946	4.96997	3.47592	4.48513	4.31386	3.85202	2.4975	5.23499	6.28215	4.08252	7.5704	3.12667	3.653	2.93571	3.81631	2.97938	4.8095	2.49472	2.60116	1.46517	6.45926	4.88049	2.46297	5.92752	3.07006	5.32272	1.46517	6.12175	1.94585	6.04792
ADCY9	4.98834	3.76301	5.17388	4.06454	4.48517	4.44301	4.07326	4.6829	4.52681	4.94484	3.94279	4.58787	4.96084	4.67343	5.60977	3.27574	3.97696	4.96668	4.49344	4.44667	4.52102	4.35932	4.48513	4.47232	4.59083	5.05825	4.51278	4.94789	3.42594	4.45652	3.99431	4.81981	3.99864	5.02713	3.7307	4.29554	4.44595	3.34759	3.65521	4.7773	3.9444	4.79137	4.99956	4.26144	3.85356	4.68757	4.52548	4.5514	4.17952
ADCYAP1	2.97446	2.0314	2.34604	3.01399	2.57666	2.28729	1.93397	2.03138	3.19446	3.27181	1.46517	2.31739	1.46517	2.59773	1.46517	3.62395	2.69798	2.88292	1.46517	2.8563	3.24095	2.18356	2.70069	2.37486	3.61429	2.31387	2.31248	2.41783	1.46517	1.46517	2.45859	2.30314	2.52651	1.46517	2.79045	2.67885	2.06788	1.46517	2.51786	1.46517	1.46517	1.46517	1.46517	2.09843	1.46517	1.46517	2.76032	2.2903	1.46517
ADCYAP1R1	1.46517	1.46517	2.34604	2.38718	1.46517	1.46517	1.93397	1.74963	1.46517	1.46517	1.46517	1.46517	1.46517	1.46517	1.46517	1.46517	1.46517	1.46517	1.46517	1.46517	1.46517	1.46517	1.46517	1.46517	2.68634	2.06955	1.46517	2.14481	1.46517	1.46517	2.45859	1.46517	2.52651	1.46517	1.46517	1.46517	1.46517	1.46517	2.2176	1.46517	1.46517	1.46517	1.46517	1.46517	3.85356	1.46517	1.46517	1.46517	1.46517
ADD1	5.19914	6.24107	6.39221	5.73357	6.02418	5.8553	5.82176	5.70355	5.64447	6.23418	6.17456	5.75428	5.83593	5.37331	6.05007	4.64487	5.93269	5.37285	5.72184	5.82465	5.58526	6.13764	5.05595	6.05909	6.00403	7.72114	6.11091	5.94418	5.30213	5.16269	6.08846	5.73542	5.12921	6.22166	5.52867	5.54838	5.53688	6.30948	5.8867	5.80488	5.92349	6.09093	5.6001	5.85359	6.50124	5.61301	5.90938	5.74516	4.6289
ADD2	1.46517	2.0314	3.48697	1.46517	1.46517	2.28729	2.39094	1.74963	2.15211	2.93766	2.29592	1.46517	2.75336	1.93739	1.46517	2.78465	1.46517	1.46517	2.74321	2.8563	2.39405	1.46517	1.46517	1.46517	1.46517	1.46517	1.46517	2.14481	2.90087	2.91942	1.46517	2.30314	1.46517	1.46517	1.46517	1.46517	1.46517	1.46517	1.46517	1.46517	3.00514	2.04881	1.46517	1.46517	4.14618	1.94732	3.02771	1.46517	1.46517
ADD3	4.91051	5.76797	4.53867	4.64669	5.77428	5.6671	5.05454	5.72137	5.00339	5.10467	5.76333	5.78061	5.16504	4.43185	5.32571	4.64487	5.59092	5.51685	4.70259	5.32139	4.96997	5.70594	5.14694	5.5993	5.2425	5.38277	5.56995	5.63467	4.52327	5.2232	5.61293	5.44841	4.84293	5.02713	4.83659	4.91325	4.84421	5.23872	5.71755	5.4848	4.6985	5.27662	5.40327	5.72647	4.93081	5.74482	5.66007	5.66804	5.06617
ADD3_AS1	3.27757	1.46517	1.46517	1.46517	2.11731	1.94407	2.27025	2.03138	2.15211	2.04234	1.46517	1.46517	1.46517	1.46517	1.46517	1.46517	1.46517	1.46517	1.46517	1.46517	1.46517	1.46517	1.46517	1.46517	2.34116	1.46517	1.46517	2.14481	2.90087	1.46517	1.46517	2.63468	1.46517	1.46517	1.46517	1.46517	1.46517	1.46517	1.46517	2.78197	3.00514	1.46517	1.46517	1.46517	1.46517	1.46517	2.76032	1.94585	1.46517
ADGB	5.54546	6.15635	6.41035	5.76494	5.99847	6.27753	4.58662	6.74437	5.21766	5.93955	5.88346	6.43894	6.20183	6.17531	6.45979	3.27574	3.97696	6.25126	5.98198	6.55697	6.09161	5.93794	5.72016	6.97417	6.13929	6.46003	6.8726	6.65736	4.99959	5.2232	5.34831	5.70917	6.32991	5.50533	6.77545	5.26586	5.73586	5.75591	6.04643	6.49915	4.48949	6.73716	6.58246	6.79261	2.94176	5.30625	6.34952	6.80963	4.34595
ADGRA1	1.46517	2.57718	3.15596	3.01399	2.57666	2.28729	2.39094	2.15645	2.94944	2.04234	3.38377	2.65407	3.57745	2.50326	1.46517	3.62395	3.49452	3.17113	3.00762	1.46517	2.39405	2.47115	3.98168	2.37486	3.14728	2.31387	1.46517	2.14481	2.90087	1.46517	4.11581	3.24946	2.52651	1.46517	3.14107	3.72615	2.49472	4.28902	2.636	2.41187	1.46517	1.46517	1.46517	3.64141	1.46517	1.94732	1.46517	1.46517	3.1725
ADGRA1_AS1	1.46517	1.46517	2.69296	1.46517	2.11731	1.46517	1.46517	1.46517	1.46517	1.46517	1.46517	1.46517	1.46517	1.46517	3.17374	1.46517	1.46517	1.46517	1.46517	3.36856	1.46517	1.46517	1.46517	1.46517	1.46517	1.46517	1.46517	1.46517	1.46517	1.46517	1.46517	1.46517	1.46517	3.04252	1.46517	1.46517	1.46517	1.46517	1.46517	1.46517	3.00514	1.46517	1.46517	1.46517	3.47837	2.14394	1.46517	1.46517	1.46517
ADGRA2	2.97446	1.46517	3.62475	4.42622	2.57666	3.41129	2.39094	2.30791	3.79743	3.11659	1.46517	2.31739	2.75336	2.27602	5.32571	2.78465	3.49452	2.88292	1.46517	3.14008	1.46517	2.68563	2.70069	1.46517	2.94069	3.67726	3.09602	3.17767	3.42594	1.46517	1.46517	2.63468	2.52651	1.46517	2.24788	2.67885	2.99825	2.60116	2.2176	2.78197	1.46517	2.61015	3.13101	1.46517	5.07377	1.46517	4.3655	2.52125	3.77003
ADGRA3	2.5556	2.91156	3.48697	2.74864	3.47901	2.77995	3.37508	3.84397	2.80356	3.89344	4.03108	3.10482	3.84782	2.39752	1.46517	1.46517	1.46517	3.76832	2.74321	2.8563	1.46517	3.14634	2.70069	2.99443	3.61429	1.46517	3.26762	3.06252	3.19204	1.46517	2.84483	2.87971	2.93571	2.60689	3.63254	3.13743	2.06788	3.03494	2.51786	2.41187	1.46517	3.04683	2.67396	3.64141	1.46517	2.78839	2.76032	3.69793	1.46517
ADGRB1	3.27757	2.0314	3.74936	3.84018	2.37991	2.7	2.27025	1.86682	3.0784	2.93766	2.8681	1.46517	1.46517	1.93739	3.17374	1.46517	1.46517	2.48701	1.46517	2.8563	3.24095	3.01289	1.46517	2.37486	2.68634	2.31387	2.89473	2.41783	2.90087	2.91942	2.84483	2.63468	1.46517	3.04252	2.79045	2.67885	1.46517	3.03494	2.92417	3.27225	3.00514	2.04881	3.13101	2.54542	1.46517	2.29278	3.42761	2.14189	1.46517
ADGRB2	1.46517	3.16688	3.48697	3.84018	3.31	3.79457	2.9592	3.16681	3.48818	3.5915	3.2354	1.46517	3.23499	3.38736	4.75342	4.78242	3.49452	3.17113	3.22175	2.8563	3.24095	3.26628	3.1661	2.732	1.46517	3.78874	3.78549	2.93463	3.19204	3.44975	3.12667	3.07925	2.93571	3.04252	1.46517	3.13743	2.64613	1.46517	2.83662	2.78197	1.46517	2.95307	3.13101	2.83997	3.47837	2.70799	3.7304	3.3721	2.70557
ADGRB3	1.46517	1.46517	3.48697	2.74864	2.11731	1.46517	1.46517	1.9563	1.46517	2.04234	2.29592	1.46517	1.46517	1.93739	1.46517	1.46517	1.46517	1.46517	1.46517	2.8563	1.46517	1.46517	3.1661	1.46517	1.46517	1.46517	1.46517	1.46517	1.46517	1.46517	1.46517	1.46517	1.46517	2.60689	2.5593	1.46517	1.46517	1.46517	1.46517	1.46517	1.46517	1.46517	2.67396	2.09843	1.46517	1.46517	2.39583	1.94585	1.46517
ADGRD1	1.46517	1.46517	2.94849	2.38718	1.46517	2.28729	1.93397	1.86682	2.42789	2.27614	1.46517	1.46517	1.46517	2.13007	3.17374	1.46517	1.46517	1.46517	1.46517	3.36856	1.46517	1.46517	1.46517	1.46517	1.46517	2.4975	1.46517	1.46517	1.46517	1.46517	1.46517	1.46517	1.46517	2.60689	1.46517	1.46517	1.46517	2.60116	1.46517	1.46517	1.46517	1.46517	1.46517	2.09843	1.46517	1.46517	1.46517	1.46517	1.46517
ADGRE1	2.5556	1.46517	3.33249	2.38718	1.46517	2.1394	2.1253	2.03138	2.63403	2.27614	1.46517	1.46517	3.57745	2.27602	3.17374	1.46517	1.46517	1.46517	3.56232	1.46517	1.46517	2.47115	2.70069	2.732	1.46517	1.46517	1.46517	2.14481	2.90087	1.46517	1.46517	1.46517	1.46517	3.04252	2.24788	1.46517	1.46517	3.59699	1.46517	1.46517	3.55918	1.46517	1.46517	1.46517	2.94176	1.46517	1.46517	1.46517	1.46517
ADGRE2	4.74072	3.00314	6.08847	5.05704	2.87863	3.41129	4.58662	2.09721	4.04815	3.40954	2.29592	4.3232	3.57745	3.34233	5.95199	4.32127	4.16572	3.91893	3.22175	4.35021	3.24095	2.68563	4.85437	3.68615	3.95668	4.03251	3.88826	3.55312	6.26006	5.0995	4.75631	2.87971	3.84483	6.25649	3.63254	3.94357	5.11423	3.80607	2.83662	5.31581	6.98215	3.49282	3.7181	2.54542	6.39701	2.86304	4.66906	2.6172	6.56077
ADGRE3	2.97446	1.46517	2.69296	2.38718	1.46517	1.46517	2.75373	1.46517	1.46517	1.46517	1.46517	2.31739	1.46517	1.46517	1.46517	1.46517	1.46517	1.46517	1.46517	1.46517	2.39405	1.46517	1.46517	1.46517	2.34116	1.46517	1.46517	2.14481	3.42594	1.46517	1.46517	1.46517	1.46517	2.60689	2.24788	1.46517	3.41614	1.46517	1.46517	2.41187	1.46517	2.61015	1.46517	1.46517	1.46517	1.46517	2.39583	1.46517	2.70557
ADGRE4P	1.46517	1.46517	1.46517	1.46517	1.46517	1.46517	1.46517	1.46517	1.46517	2.04234	1.46517	1.46517	1.46517	1.46517	1.46517	1.46517	1.46517	1.46517	1.46517	1.46517	1.46517	1.46517	1.46517	1.46517	1.46517	1.46517	1.46517	1.46517	1.46517	1.46517	3.35374	1.46517	1.46517	1.46517	2.24788	1.46517	1.46517	1.46517	1.46517	1.46517	1.46517	1.46517	1.46517	1.46517	3.85356	1.46517	1.46517	1.46517	1.46517
ADGRE5	4.82816	4.87709	5.73208	4.83727	4.52221	5.7354	5.28	5.78208	5.33688	5.12345	4.84718	5.4926	5.0666	4.32657	5.15927	5.32127	4.6139	4.6689	5.44286	5.37078	5.4739	5.87047	5.46206	4.74388	5.02577	5.10049	5.95981	5.48131	5.40721	5.2232	6.32767	4.66323	4.92009	5.76969	5.03436	5.41408	5.85059	4.14619	5.35955	5.95601	5.31803	5.11342	4.90301	4.55933	5.20367	4.49923	6.14622	5.74516	5.73103
ADGRF1	4.4402	3.98271	4.24188	5.33378	4.93169	4.85297	5.08002	5.19151	5.08756	4.02219	4.03108	4.52625	4.43494	4.39069	3.77158	5.32127	4.16572	4.39529	3.94793	5.04501	4.27378	4.54632	4.33677	4.39534	2.68634	5.43311	5.27225	4.37561	4.99959	4.45652	3.86086	5.27998	5.06286	4.15734	5.17489	4.91325	5.63982	3.98676	4.48973	4.56574	4.48949	4.71714	5.08997	4.77644	6.34192	5.39469	5.17926	5.28707	4.96884
ADGRF2	1.46517	2.0314	2.69296	1.46517	2.37991	2.1394	1.46517	2.26093	2.42789	2.04234	1.46517	1.46517	1.46517	1.46517	1.46517	1.46517	1.46517	1.46517	2.38316	2.8563	1.46517	2.18356	1.46517	1.46517	1.46517	1.46517	1.46517	2.14481	1.46517	1.46517	1.46517	1.46517	2.52651	1.46517	1.46517	1.46517	1.46517	1.46517	1.46517	2.41187	1.46517	1.46517	1.46517	1.46517	1.46517	1.94732	2.39583	2.52125	1.46517
ADGRF3	3.27757	2.43391	4.66637	4.42622	3.11407	3.45516	2.67519	3.02486	2.94944	3.27181	2.62485	1.46517	2.75336	2.836	4.18124	1.46517	3.16255	2.88292	3.94793	2.46715	3.0249	2.47115	1.46517	2.37486	3.61429	2.4975	2.31248	3.55312	1.46517	2.5143	3.86086	2.63468	2.93571	4.43028	2.97938	2.67885	3.55042	1.46517	3.28271	2.78197	1.46517	1.46517	2.67396	3.34746	2.94176	2.78839	3.42761	2.99422	1.46517
ADGRF4	1.46517	1.46517	1.46517	2.74864	1.46517	2.28729	1.93397	1.74963	2.15211	2.27614	1.46517	1.46517	3.23499	1.93739	1.46517	1.46517	1.46517	1.46517	1.46517	1.46517	1.46517	1.46517	1.46517	1.46517	1.46517	1.46517	1.46517	1.46517	1.46517	1.46517	2.45859	1.46517	1.46517	1.46517	2.24788	1.46517	1.46517	1.46517	1.46517	1.46517	1.46517	1.46517	1.46517	1.46517	1.46517	1.46517	1.46517	1.46517	1.46517
ADGRF5	2.5556	2.26096	3.15596	3.84018	2.11731	3.21854	2.1253	2.5434	1.46517	2.93766	2.29592	3.10482	1.46517	1.46517	4.18124	1.46517	1.46517	1.46517	3.22175	1.46517	3.0249	2.68563	1.46517	2.99443	2.94069	3.0022	3.09602	3.06252	2.90087	1.46517	3.12667	2.87971	3.67103	2.60689	2.79045	1.46517	1.46517	2.60116	2.2176	4.31652	3.00514	1.46517	1.46517	2.54542	2.94176	1.94732	3.02771	2.78458	2.70557
ADGRG1	5.06213	4.30622	4.94269	4.71312	5.24903	4.44301	5.18937	5.53899	5.21766	5.63522	5.25776	5.17214	4.96084	5.01996	4.9708	5.12948	4.84883	5.37285	4.56667	4.91746	5.35313	4.63123	3.98168	4.80431	5.11646	5.67521	4.74407	4.91817	4.85792	4.64671	4.22741	4.66323	5.36747	4.43028	4.87841	4.69754	4.74143	5.09308	4.82264	5.07188	5.31803	5.15134	5.2552	5.13071	3.85356	5.31761	4.79935	5.0089	4.34595
ADGRG2	2.97446	2.0314	3.15596	1.46517	2.11731	1.46517	2.27025	2.03138	2.15211	2.27614	3.06628	2.65407	1.46517	1.46517	1.46517	1.46517	3.16255	2.88292	1.46517	1.46517	2.39405	1.46517	1.46517	1.46517	2.34116	2.31387	1.46517	1.46517	1.46517	1.46517	1.46517	2.30314	2.93571	1.46517	2.24788	1.46517	2.06788	2.60116	1.46517	1.46517	1.46517	1.46517	1.46517	2.35383	1.46517	1.46517	3.7304	2.4138	3.50594
ADGRG3	3.90056	3.16688	4.15659	5.15538	3.31	4.09161	4.58662	2.67166	4.20988	4.7647	2.29592	2.90262	4.96084	3.51353	4.9708	4.90778	3.97696	3.17113	1.46517	1.46517	1.46517	1.46517	2.70069	4.91795	4.38548	3.09851	1.46517	2.41783	2.50042	3.21363	3.86086	2.30314	2.52651	3.04252	2.5593	4.44275	4.27095	3.34759	1.46517	3.0531	3.00514	3.77265	3.45831	2.83997	4.59264	2.29278	1.46517	2.4138	5.40014
ADGRG4	3.52013	2.0314	2.94849	3.01399	1.46517	1.94407	1.46517	1.46517	2.15211	2.04234	1.46517	1.46517	1.46517	1.46517	1.46517	1.46517	1.46517	1.46517	1.46517	1.46517	1.46517	1.46517	1.46517	1.46517	1.46517	1.46517	2.31248	1.46517	2.90087	1.46517	1.46517	1.46517	1.46517	1.46517	1.46517	1.46517	1.46517	1.46517	2.0002	1.46517	1.46517	1.46517	3.13101	1.46517	4.14618	1.46517	2.39583	1.46517	1.46517
ADGRG5	3.27757	2.26096	2.34604	1.46517	1.46517	2.51746	1.93397	2.15645	2.63403	2.72405	2.62485	1.46517	1.46517	1.46517	1.46517	1.46517	1.46517	1.46517	2.38316	1.46517	1.46517	3.01289	1.46517	1.46517	2.34116	2.06955	1.46517	1.46517	1.46517	1.46517	2.45859	1.46517	1.46517	1.46517	1.46517	3.13743	1.46517	1.46517	2.0002	1.46517	3.00514	1.46517	3.45831	2.35383	4.14618	1.46517	3.02771	1.46517	1.46517
ADGRG6	3.27757	3.49949	2.94849	5.41527	3.47901	3.26963	3.18515	2.03138	4.04815	4.28245	2.29592	2.31739	4.26561	3.43083	4.9708	3.89829	3.16255	4.58349	1.46517	3.8784	2.75793	2.68563	3.4986	2.732	3.95668	1.46517	1.46517	2.62201	3.42594	1.46517	2.45859	3.24946	1.46517	3.04252	2.5593	3.46569	2.99825	3.98676	2.51786	3.61998	4.24367	2.28513	1.46517	2.09843	4.38723	2.78839	3.42761	2.52125	4.49456
ADGRG7	1.46517	1.46517	1.46517	1.46517	2.11731	1.46517	1.46517	1.46517	2.15211	1.46517	1.46517	1.46517	1.46517	1.46517	3.17374	1.46517	1.46517	1.46517	1.46517	1.46517	1.46517	1.46517	1.46517	1.46517	1.46517	1.46517	1.46517	1.46517	1.46517	1.46517	1.46517	1.46517	1.46517	1.46517	1.46517	1.46517	1.46517	1.46517	1.46517	1.46517	3.00514	1.46517	2.67396	1.46517	2.94176	1.46517	2.39583	1.46517	3.1725
ADGRL1	3.52013	4.45784	3.74936	4.89548	3.31	4.68915	4.53188	3.39282	4.716	4.66522	3.06628	3.27716	5.50234	3.79993	4.18124	4.64487	4.47989	3.91893	2.74321	2.8563	4.59458	3.65586	4.61926	3.54556	5.35831	2.31387	3.98372	4.02578	1.46517	3.97413	3.54566	3.24946	4.67471	4.15734	4.20422	5.18555	2.49472	3.03494	3.787	3.45799	3.9444	3.86984	3.45831	3.26186	4.14618	2.86304	6.17028	3.58516	4.34595
ADGRL2	1.46517	2.57718	3.15596	3.41118	2.37991	2.41037	3.33027	2.67166	3.39775	2.8362	3.2354	2.90262	1.46517	1.93739	3.17374	1.46517	1.46517	1.46517	1.46517	1.46517	3.0249	2.68563	1.46517	1.46517	3.14728	2.4975	3.26762	2.41783	1.46517	1.46517	2.45859	3.07925	1.46517	1.46517	2.79045	1.46517	2.89324	1.46517	2.51786	1.46517	1.46517	2.04881	1.46517	2.09843	3.47837	3.06063	1.46517	2.2903	3.50594
ADGRL3	1.46517	1.46517	3.33249	1.46517	2.37991	1.94407	1.93397	1.46517	2.15211	2.27614	2.29592	1.46517	1.46517	1.46517	1.46517	1.46517	1.46517	1.46517	1.46517	1.46517	2.75793	1.46517	1.46517	1.46517	1.46517	1.46517	1.46517	1.46517	1.46517	2.5143	1.46517	1.46517	1.46517	1.46517	1.46517	2.67885	1.46517	1.46517	1.46517	1.46517	1.46517	1.46517	1.46517	1.46517	1.46517	1.46517	1.46517	1.46517	1.46517
ADGRL3_AS1	1.46517	1.46517	1.46517	1.46517	1.46517	1.46517	1.46517	1.46517	1.46517	1.46517	1.46517	1.46517	1.46517	1.46517	1.46517	1.46517	1.46517	1.46517	1.46517	1.46517	1.46517	1.46517	1.46517	1.46517	1.46517	1.46517	1.46517	1.46517	1.46517	1.46517	1.46517	1.46517	1.46517	1.46517	1.46517	1.46517	1.46517	1.46517	1.46517	1.46517	1.46517	1.46517	1.46517	1.46517	1.46517	1.46517	1.46517	1.46517	1.46517
ADGRL4	1.46517	1.46517	1.46517	1.46517	1.46517	1.46517	1.46517	1.46517	2.15211	1.46517	1.46517	1.46517	1.46517	1.93739	1.46517	1.46517	1.46517	1.46517	1.46517	2.8563	1.46517	1.46517	1.46517	1.46517	1.46517	1.46517	1.46517	1.46517	1.46517	1.46517	1.46517	1.46517	1.46517	1.46517	1.46517	1.46517	1.46517	1.46517	1.46517	1.46517	1.46517	1.46517	1.46517	1.46517	1.46517	1.46517	1.46517	2.2903	1.46517
ADGRV1	3.724	4.76617	5.40941	4.89548	5.29214	5.06787	4.83233	4.65821	5.11455	5.43996	5.293	5.67225	4.72225	3.55296	3.17374	4.12603	4.16572	4.74942	4.94052	4.01247	4.73109	4.67183	2.70069	5.9572	4.76996	5.31279	4.79641	5.46093	5.30213	3.21363	4.33066	4.35592	5.36747	4.549	5.79055	4.44275	4.41266	5.37087	4.53894	4.4875	5.43841	5.96941	4.56616	6.29277	2.94176	3.965	3.7304	5.22844	4.34595
ADH1A	1.46517	2.70128	1.46517	1.46517	1.46517	1.94407	1.46517	2.67166	2.15211	2.04234	3.06628	2.65407	1.46517	1.46517	1.46517	1.46517	2.69798	1.46517	1.46517	1.46517	1.46517	1.46517	1.46517	1.46517	1.46517	1.46517	1.46517	1.46517	1.46517	1.46517	1.46517	1.46517	2.93571	1.46517	3.14107	1.46517	1.46517	1.46517	1.46517	1.46517	1.46517	1.46517	1.46517	1.46517	1.46517	1.46517	2.39583	2.14189	1.46517
ADH1B	2.5556	1.46517	1.46517	1.46517	1.46517	1.46517	1.46517	1.86682	1.46517	1.46517	1.46517	1.46517	1.46517	1.46517	3.17374	1.46517	1.46517	2.48701	3.22175	1.46517	1.46517	1.46517	1.46517	1.46517	1.46517	1.46517	2.31248	1.46517	1.46517	1.46517	1.46517	1.46517	1.46517	1.46517	2.24788	3.13743	1.46517	1.46517	1.46517	1.46517	1.46517	1.46517	1.46517	1.46517	1.46517	2.14394	1.46517	1.46517	1.46517
ADH1C	5.43908	6.51722	5.6731	4.71312	6.53387	5.09422	6.29752	5.99478	6.4337	7.14113	6.36802	6.45535	5.71164	6.37551	6.22818	6.92821	7.23946	5.37285	5.32243	4.91746	5.12596	5.58475	4.85437	6.08348	5.82824	5.33061	5.62847	5.89953	6.64969	6.64427	4.60118	6.05996	4.84293	4.43028	7.27185	7.2137	6.03435	6.05918	5.18683	6.03961	5.43841	6.29855	5.53745	6.90104	5.07377	6.36299	5.3581	6.82547	6.74728
ADH4	1.46517	2.26096	2.69296	2.38718	1.46517	2.41037	1.46517	3.18577	1.46517	2.59789	2.29592	2.31739	1.46517	1.46517	1.46517	1.46517	1.46517	1.46517	2.74321	2.46715	1.46517	2.47115	1.46517	2.37486	2.34116	1.46517	2.31248	2.41783	1.46517	1.46517	1.46517	1.46517	1.46517	1.46517	2.24788	2.67885	2.31155	1.46517	2.3817	2.41187	1.46517	1.46517	1.46517	1.46517	1.46517	2.78839	2.76032	3.11495	1.46517
ADH5	3.52013	4.30622	3.33249	2.74864	3.76206	4.06467	3.68601	4.36109	3.39775	3.75105	4.26617	4.08526	3.84782	4.13949	3.77158	3.89829	4.47989	4.17763	3.94793	3.14008	3.97251	3.88659	3.76203	4.0359	3.85202	1.46517	3.88826	3.77649	4.08252	2.5143	3.54566	3.76364	2.93571	3.35635	3.98802	3.13743	3.48504	4.53697	3.50865	3.45799	1.46517	3.91592	3.45831	3.9866	1.46517	4.10587	3.9765	4.36593	3.77003
ADH6	2.5556	3.16688	1.46517	2.38718	2.87863	2.92364	2.27025	3.25874	2.42789	2.59789	2.8681	3.79695	1.46517	2.90467	1.46517	1.46517	1.46517	2.88292	1.46517	2.46715	1.46517	2.18356	1.46517	3.68615	2.34116	1.46517	1.46517	2.79001	1.46517	2.5143	2.45859	1.46517	1.46517	1.46517	3.4107	1.46517	2.64613	1.46517	2.3817	3.0531	1.46517	3.72126	2.67396	3.07006	2.94176	2.29278	2.39583	3.27564	3.1725
ADH7	6.05741	7.04566	4.89157	4.16422	6.99645	6.32256	5.88069	7.42956	6.47571	6.3811	7.02929	6.02038	5.50234	6.47092	4.9708	6.22344	6.32891	5.8054	6.61369	5.75211	4.73109	6.03357	5.93882	6.80872	5.59684	6.03099	6.97735	6.99061	6.92113	7.44967	5.0233	7.23916	5.1926	6.07323	7.32528	6.74115	6.76954	5.80335	6.50924	6.51868	3.9444	6.77388	6.48648	7.51824	5.43261	6.88426	6.84389	8.03648	6.09455
ADHFE1	2.5556	2.0314	2.69296	3.22883	3.216	2.77995	2.67519	3.36063	2.42789	3.11659	2.29592	2.90262	2.75336	2.13007	3.77158	1.46517	1.46517	1.46517	2.38316	3.36856	1.46517	2.47115	1.46517	3.20709	2.94069	1.46517	3.09602	3.17767	1.46517	2.91942	3.71265	1.46517	3.67103	1.46517	1.46517	2.67885	3.48504	1.46517	3.00529	1.46517	1.46517	2.95307	1.46517	2.96092	1.46517	2.29278	1.46517	3.3721	1.46517
ADI1	3.90056	4.33789	3.48697	4.06454	4.04765	3.79457	4.58662	3.84397	4.04815	4.34861	4.26617	4.08526	3.23499	3.24705	5.15927	3.62395	2.69798	4.6689	4.15469	4.24655	3.85522	3.81403	1.46517	4.22729	3.61429	4.34979	3.67413	3.70617	4.42548	5.0995	3.35374	4.42302	4.58243	3.99751	3.7307	3.72615	4.30776	4.14619	3.60817	4.22244	5.31803	3.82213	4.43322	3.64141	3.85356	3.99437	3.02771	4.09943	4.17952
ADIG	1.46517	2.0314	1.46517	1.46517	1.46517	1.46517	1.46517	1.46517	1.46517	1.46517	1.46517	1.46517	1.46517	1.46517	1.46517	1.46517	1.46517	1.46517	1.46517	1.46517	1.46517	1.46517	1.46517	1.46517	1.46517	2.64928	1.46517	1.46517	1.46517	1.46517	1.46517	1.46517	1.46517	1.46517	1.46517	1.46517	1.46517	1.46517	1.46517	1.46517	1.46517	1.46517	1.46517	1.46517	1.46517	1.46517	1.46517	1.46517	1.46517
ADIPOQ	1.46517	1.46517	2.34604	1.46517	1.46517	1.94407	1.46517	1.74963	1.46517	1.46517	1.46517	1.46517	1.46517	1.46517	1.46517	1.46517	1.46517	1.46517	1.46517	1.46517	1.46517	1.46517	1.46517	1.46517	1.46517	2.06955	1.46517	1.46517	1.46517	1.46517	1.46517	1.46517	1.46517	1.46517	1.46517	1.46517	1.46517	1.46517	1.46517	1.46517	1.46517	1.46517	1.46517	1.46517	2.94176	1.46517	1.46517	2.14189	1.46517
ADIPOQ_AS1	1.46517	1.46517	1.46517	1.46517	1.46517	1.46517	1.46517	1.46517	1.46517	1.46517	1.46517	1.46517	1.46517	1.46517	1.46517	1.46517	1.46517	2.48701	1.46517	2.46715	1.46517	1.46517	1.46517	1.46517	2.34116	1.46517	1.46517	1.46517	1.46517	1.46517	1.46517	1.46517	1.46517	1.46517	1.46517	1.46517	1.46517	1.46517	1.46517	1.46517	1.46517	1.46517	1.46517	1.46517	2.94176	1.46517	2.39583	1.46517	2.70557
ADIPOR1	5.38276	5.0572	5.33513	4.77655	5.31322	5.14549	5.04162	5.73898	4.91392	5.16027	4.894	5.4926	4.96084	4.36964	5.95199	5.32127	4.84883	5.68876	5.32243	4.8491	4.85556	4.82348	4.33677	5.78937	5.02577	4.38478	5.79093	5.08782	4.61467	4.73296	5.19504	5.16849	4.67471	5.25191	4.87841	4.57592	5.30573	4.64621	5.05884	5.35997	6.21998	5.25938	4.56616	5.93249	6.02957	5.0164	5.72657	5.85745	4.34595
ADIPOR2	3.27757	3.76301	3.62475	3.84018	4.23955	3.53861	3.53991	3.76292	3.48818	3.89344	3.06628	3.79695	3.23499	3.19647	4.49639	3.89829	3.49452	3.91893	2.74321	4.13449	1.46517	2.68563	2.70069	2.99443	3.3231	2.89696	2.89473	3.77649	2.50042	3.44975	4.11581	3.86577	3.23258	2.60689	3.7307	3.13743	3.48504	3.59699	3.65521	4.63985	3.55918	3.21431	1.46517	4.13089	4.77182	3.73932	4.52548	3.62384	4.17952
ADIRF	3.27757	3.00314	3.62475	3.01399	3.55575	2.41037	3.53991	2.86271	4.15806	3.40954	3.06628	3.79695	2.75336	1.93739	4.75342	3.62395	1.46517	2.48701	2.74321	1.46517	2.39405	2.47115	3.1661	2.732	3.14728	3.27032	2.31248	1.46517	3.42594	1.46517	2.45859	2.63468	2.52651	1.46517	2.24788	4.13081	3.09436	1.46517	2.83662	3.76404	1.46517	4.00361	1.46517	2.09843	4.59264	3.2806	2.76032	2.78458	3.50594
ADK	1.46517	3.24097	3.74936	2.74864	3.00245	3.21854	3.41834	3.58421	2.94944	3.69999	3.63663	2.90262	3.57745	2.27602	4.49639	4.12603	4.33167	3.40287	2.74321	2.46715	3.24095	3.47592	4.17065	2.37486	2.34116	3.18749	3.09602	3.17767	3.79441	2.91942	3.12667	3.39874	1.46517	1.46517	3.9076	1.46517	3.61265	3.59699	3.081	1.46517	3.00514	3.86984	3.13101	3.07006	1.46517	2.62058	3.02771	3.41766	1.46517
ADM	4.05662	2.26096	4.78345	4.42622	3.216	3.31867	3.93716	2.98088	3.57264	2.72405	2.29592	3.79695	1.46517	3.66453	5.32571	4.90778	4.33167	3.59841	2.38316	4.35021	3.0249	2.86167	3.76203	4.39534	3.85202	4.48479	3.09602	2.62201	5.12841	3.21363	3.99431	3.653	4.48365	3.60659	3.28328	2.67885	4.60144	3.34759	2.74124	4.40463	5.18657	4.49765	4.56616	2.70352	6.39701	3.11955	3.7304	3.27564	4.96884
ADM2	2.97446	2.57718	3.33249	3.84018	3.47901	3.79457	3.37508	2.43387	4.88279	4.21297	2.62485	2.65407	4.26561	3.19647	3.17374	4.90778	2.69798	2.48701	2.38316	3.14008	3.24095	3.01289	4.17065	3.38772	3.477	3.78874	2.64739	2.62201	1.46517	1.46517	3.99431	2.30314	4.67471	3.60659	3.4107	3.72615	1.46517	3.34759	2.83662	3.0531	5.04175	3.13353	2.67396	2.54542	3.47837	2.62058	3.58782	2.2903	5.40014
ADM5	1.46517	1.46517	2.69296	3.22883	2.11731	2.1394	2.39094	2.03138	2.42789	2.8362	1.46517	1.46517	1.46517	2.13007	1.46517	1.46517	2.69798	1.46517	1.46517	2.8563	1.46517	1.46517	2.70069	1.46517	1.46517	2.06955	1.46517	1.46517	1.46517	1.46517	2.45859	1.46517	2.52651	1.46517	2.5593	1.46517	1.46517	1.46517	1.46517	1.46517	1.46517	1.46517	1.46517	2.09843	1.46517	1.94732	1.46517	1.46517	1.46517
ADNP	4.54768	4.45784	4.47018	4.06454	5.35446	4.92827	4.93385	5.44188	4.60557	4.74048	4.19218	4.58787	3.84782	2.96929	4.49639	4.32127	4.33167	5.26811	4.88468	4.62167	3.72668	4.20049	3.98168	4.74388	4.59083	3.73417	4.23556	4.65489	4.42548	4.96402	4.11581	4.48704	3.47062	4.15734	4.60663	4.69754	4.86878	5.01426	4.1828	4.84131	4.24367	5.09408	4.56616	4.8049	3.47837	4.89995	4.59911	4.95192	3.77003
ADNP_AS1	3.27757	3.24097	2.69296	3.01399	3.31	3.1652	2.39094	2.72996	2.80356	2.8362	1.46517	2.65407	1.46517	1.93739	3.77158	3.89829	2.69798	2.88292	1.46517	2.8563	3.42425	3.01289	2.70069	3.20709	3.14728	1.46517	3.78549	2.79001	1.46517	3.44975	3.12667	3.24946	1.46517	2.60689	2.79045	2.67885	1.46517	1.46517	2.83662	2.41187	1.46517	3.21431	3.45831	2.54542	1.46517	2.29278	2.76032	2.6172	3.99017
ADNP2	1.46517	3.76301	3.74936	3.57042	3.39734	3.57839	3.50065	3.61128	3.48818	3.69999	3.84833	3.10482	3.23499	3.86278	3.17374	4.64487	3.75759	2.88292	3.70371	4.01247	4.44337	3.26628	3.1661	2.99443	1.46517	2.64928	3.26762	2.14481	3.62316	3.97413	2.45859	3.07925	3.99864	3.81631	2.79045	2.67885	3.26582	3.03494	3.15209	3.76404	4.24367	3.86984	2.67396	3.42754	1.46517	3.37726	3.02771	3.66141	3.77003
ADO	4.05662	2.81166	3.33249	3.57042	3.11407	3.49756	3.23547	2.78509	2.94944	3.40954	3.38377	2.90262	4.26561	3.19647	4.75342	2.78465	2.69798	2.88292	2.74321	3.36856	1.46517	3.14634	3.1661	1.46517	3.85202	2.89696	3.78549	3.06252	3.19204	3.44975	2.84483	3.39874	4.13679	3.81631	3.5264	3.13743	2.99825	2.60116	3.21917	3.89398	4.24367	2.04881	3.13101	3.34746	4.14618	2.78839	3.85909	2.85904	3.99017
ADORA1	1.46517	3.08788	3.33249	4.25717	3.00245	2.51746	2.58986	2.09721	2.15211	3.80022	3.38377	2.31739	1.46517	2.68359	3.17374	3.27574	2.69798	2.48701	1.46517	1.46517	3.24095	3.14634	3.1661	1.46517	4.14452	2.78049	2.31248	2.62201	3.62316	1.46517	1.46517	3.53214	3.23258	4.549	3.4107	3.46569	2.06788	3.34759	3.00529	3.27225	3.00514	2.46297	2.67396	1.46517	3.85356	2.78839	3.42761	3.05616	3.77003
ADORA2A	1.46517	1.46517	2.69296	3.01399	2.11731	2.28729	1.46517	1.74963	1.46517	2.04234	1.46517	1.46517	1.46517	1.46517	3.77158	1.46517	1.46517	1.46517	1.46517	1.46517	1.46517	1.46517	1.46517	1.46517	1.46517	2.31387	1.46517	2.41783	1.46517	1.46517	1.46517	1.46517	1.46517	1.46517	1.46517	1.46517	1.46517	1.46517	1.46517	1.46517	1.46517	1.46517	1.46517	1.46517	1.46517	1.46517	1.46517	1.46517	1.46517
ADORA2A_AS1	3.52013	1.46517	3.48697	2.38718	1.46517	1.94407	2.75373	1.74963	2.42789	2.04234	1.46517	1.46517	1.46517	1.93739	3.17374	1.46517	1.46517	1.46517	1.46517	1.46517	2.39405	2.18356	1.46517	2.99443	3.3231	1.46517	1.46517	1.46517	2.50042	3.21363	3.12667	3.07925	2.52651	1.46517	1.46517	1.46517	3.09436	1.46517	1.46517	1.46517	3.9444	3.21431	1.46517	1.46517	3.47837	1.46517	4.08455	1.46517	2.70557
ADORA2B	2.97446	3.00314	1.46517	3.41118	2.87863	2.98897	3.01996	2.78509	3.0784	3.27181	2.62485	2.65407	3.57745	2.39752	3.17374	3.27574	3.49452	1.46517	2.38316	1.46517	1.46517	2.86167	4.33677	2.99443	3.95668	2.31387	3.09602	2.79001	1.46517	1.46517	2.84483	3.07925	2.93571	3.35635	3.28328	4.44275	3.26582	3.59699	3.21917	3.27225	1.46517	2.04881	1.46517	3.26186	1.46517	2.70799	2.39583	2.2903	1.46517
ADORA3	1.46517	1.46517	2.34604	1.46517	1.46517	1.46517	1.46517	1.46517	1.46517	1.46517	1.46517	1.46517	1.46517	2.27602	3.77158	3.27574	1.46517	1.46517	1.46517	2.46715	1.46517	1.46517	1.46517	1.46517	1.46517	1.46517	1.46517	1.46517	1.46517	1.46517	1.46517	1.46517	1.46517	1.46517	1.46517	1.46517	1.46517	1.46517	2.0002	1.46517	1.46517	1.46517	2.67396	1.46517	1.46517	1.46517	1.46517	1.46517	1.46517
ADPGK	3.90056	2.57718	3.62475	2.38718	3.76206	3.41129	3.50065	3.72662	3.72668	2.8362	3.51642	2.90262	1.46517	3.43083	1.46517	3.89829	2.69798	2.88292	3.22175	3.56158	3.0249	2.86167	3.1661	3.54556	3.3231	3.18749	2.89473	3.17767	4.08252	3.44975	2.84483	3.39874	1.46517	3.35635	3.63254	3.13743	2.89324	3.03494	3.65521	2.78197	1.46517	3.29001	3.7181	2.83997	2.94176	3.32987	4.08455	3.76808	4.6289
ADPGK_AS1	3.52013	2.0314	2.94849	2.38718	1.46517	2.6131	1.46517	2.09721	1.46517	2.04234	1.46517	2.31739	1.46517	1.46517	1.46517	1.46517	1.46517	1.46517	1.46517	1.46517	1.46517	2.18356	1.46517	1.46517	2.94069	1.46517	2.31248	1.46517	1.46517	1.46517	2.45859	2.30314	1.46517	2.60689	2.24788	1.46517	1.46517	1.46517	1.46517	1.46517	1.46517	1.46517	2.67396	2.35383	3.85356	1.94732	2.39583	2.2903	2.70557
ADPRH	5.32414	4.30622	5.29649	7.94136	4.72602	6.13333	5.17763	4.0804	6.51653	7.2256	3.2354	3.56308	8.23735	6.21648	6.9404	6.8374	6.57585	5.68876	2.38316	4.62167	4.73109	3.26628	6.64562	6.10745	5.5651	4.11894	4.23556	2.93463	4.85792	6.18071	5.19504	4.86837	4.58243	6.72274	4.06395	6.76885	2.99825	5.01426	3.82817	4.90256	6.07936	4.27257	3.7181	2.70352	5.80334	3.42291	4.97473	3.80181	6.52719
ADPRHL1	2.5556	3.55664	4.15659	4.83727	3.55575	4.09161	3.01996	3.29364	3.39775	3.84764	2.8681	1.46517	4.58593	3.83172	3.77158	4.64487	3.16255	4.17763	3.00762	2.46715	2.39405	2.68563	4.33677	3.38772	4.59083	3.42092	3.41805	2.79001	3.19204	3.64867	3.35374	3.24946	2.93571	3.04252	3.28328	3.46569	2.06788	3.59699	3.45585	1.46517	3.9444	3.42878	3.45831	2.83997	2.94176	1.46517	1.46517	3.22442	4.34595
ADPRHL2	4.19665	4.62044	4.78345	4.64669	4.72602	4.92827	4.24356	4.71317	3.98969	4.85763	4.3364	4.46179	4.43494	4.99297	4.18124	3.62395	4.16572	4.96668	4.24744	5.16207	4.96997	4.20049	4.33677	4.74388	4.45734	4.1602	4.44847	4.79265	4.32032	3.64867	4.96111	4.42302	4.76132	3.99751	4.95852	2.67885	4.68709	4.64621	5.20205	4.56574	4.24367	4.74232	4.12186	4.62485	1.46517	4.25777	4.66906	4.66267	1.46517
ADPRM	1.46517	2.26096	1.46517	1.46517	2.37991	2.1394	2.67519	2.43387	2.63403	1.46517	2.29592	2.31739	2.75336	1.46517	1.46517	1.46517	1.46517	2.48701	2.74321	1.46517	1.46517	1.46517	1.46517	1.46517	2.68634	1.46517	1.46517	1.46517	1.46517	1.46517	1.46517	1.46517	1.46517	2.60689	2.5593	1.46517	1.46517	1.46517	2.92417	1.46517	1.46517	1.46517	1.46517	2.54542	1.46517	1.94732	2.76032	2.2903	1.46517
ADRA1A	2.5556	3.49949	3.74936	3.957	2.57666	3.21854	1.93397	2.03138	2.80356	3.89344	3.51642	2.65407	1.46517	2.39752	1.46517	1.46517	2.69798	1.46517	2.38316	1.46517	3.0249	3.47592	1.46517	1.46517	4.22959	3.42092	2.64739	2.14481	2.50042	1.46517	3.71265	3.653	2.52651	3.04252	2.79045	3.72615	1.46517	3.59699	3.86812	2.78197	3.55918	2.04881	1.46517	2.96092	1.46517	2.93286	3.02771	3.3721	1.46517
ADRA1B	1.46517	3.16688	1.46517	2.74864	1.46517	2.51746	2.27025	2.03138	1.46517	2.72405	1.46517	1.46517	1.46517	1.93739	3.77158	3.27574	1.46517	2.48701	2.74321	1.46517	1.46517	2.18356	2.70069	2.99443	3.3231	2.4975	1.46517	1.46517	1.46517	3.44975	2.45859	1.46517	2.93571	1.46517	2.5593	3.13743	2.31155	2.60116	2.2176	2.41187	3.55918	1.46517	1.46517	2.09843	1.46517	1.46517	1.46517	1.46517	3.50594
ADRA1D	2.5556	1.46517	2.69296	1.46517	2.57666	2.7	1.93397	1.9563	2.80356	3.11659	2.62485	1.46517	3.23499	1.46517	3.17374	1.46517	2.69798	1.46517	1.46517	1.46517	1.46517	1.46517	3.1661	1.46517	1.46517	2.06955	1.46517	2.41783	1.46517	1.46517	2.45859	2.63468	1.46517	2.60689	2.5593	1.46517	1.46517	1.46517	1.46517	1.46517	1.46517	2.73752	1.46517	1.46517	1.46517	2.14394	1.46517	2.14189	2.70557
ADRA2A	2.5556	2.91156	2.34604	2.38718	2.57666	2.1394	1.46517	2.30791	3.30029	3.40954	3.06628	2.31739	2.75336	2.59773	1.46517	1.46517	1.46517	3.91893	1.46517	2.46715	3.24095	2.18356	1.46517	2.732	2.34116	1.46517	1.46517	2.62201	1.46517	2.5143	1.46517	2.30314	2.93571	1.46517	2.97938	3.13743	1.46517	1.46517	3.21917	1.46517	3.00514	2.04881	2.67396	2.54542	3.47837	2.29278	2.76032	2.4138	2.70557
ADRA2B	3.27757	1.46517	2.69296	2.38718	2.57666	1.94407	2.1253	1.74963	2.42789	2.04234	1.46517	2.31739	2.75336	2.68359	3.17374	3.62395	1.46517	1.46517	1.46517	2.46715	1.46517	2.18356	1.46517	2.37486	1.46517	2.4975	1.46517	1.46517	1.46517	2.5143	1.46517	1.46517	2.93571	1.46517	1.46517	1.46517	2.49472	3.03494	1.46517	1.46517	3.55918	2.8507	1.46517	1.46517	2.94176	1.94732	1.46517	1.94585	3.1725
ADRA2C	1.46517	1.46517	2.69296	2.38718	2.11731	2.28729	1.46517	1.9563	1.46517	2.59789	2.62485	1.46517	1.46517	1.46517	4.18124	1.46517	1.46517	1.46517	1.46517	2.8563	1.46517	1.46517	4.33677	1.46517	1.46517	1.46517	1.46517	1.46517	2.90087	1.46517	1.46517	2.87971	1.46517	1.46517	1.46517	3.46569	1.46517	3.03494	2.2176	1.46517	1.46517	1.46517	1.46517	1.46517	1.46517	1.94732	3.02771	1.94585	2.70557
ADRB1	3.52013	5.0943	4.15659	4.89548	3.99516	4.26673	3.28378	4.02258	4.85097	4.69075	2.29592	3.90004	4.96084	2.90467	5.84673	4.78242	1.46517	3.59841	2.74321	3.36856	4.08046	3.73731	2.70069	4.13493	3.85202	3.18749	4.07291	3.2827	3.19204	3.21363	3.35374	4.21114	3.99864	4.30052	3.9076	4.69754	3.55042	3.34759	3.82817	4.4875	3.55918	4.52704	4.43322	3.82512	3.47837	3.42291	3.9765	4.17736	3.50594
ADRB2	2.5556	2.26096	3.96822	3.41118	3.11407	2.92364	3.46016	2.88738	3.86462	3.53367	2.29592	1.46517	1.46517	2.59773	1.46517	3.62395	1.46517	1.46517	2.38316	3.36856	3.24095	2.86167	2.70069	2.37486	2.68634	2.89696	2.89473	2.62201	2.50042	2.5143	2.84483	2.87971	2.52651	2.60689	2.97938	2.67885	3.18315	1.46517	2.74124	3.0531	3.55918	3.21431	2.67396	3.26186	3.85356	2.52437	2.39583	2.2903	3.1725
ADRB3	1.46517	1.46517	3.15596	2.74864	2.11731	1.94407	1.46517	1.46517	2.80356	2.04234	1.46517	1.46517	1.46517	1.93739	1.46517	1.46517	1.46517	1.46517	1.46517	1.46517	1.46517	1.46517	1.46517	1.46517	2.94069	2.06955	2.31248	1.46517	1.46517	1.46517	1.46517	1.46517	1.46517	1.46517	1.46517	1.46517	1.46517	1.46517	1.46517	2.41187	1.46517	1.46517	2.67396	1.46517	2.94176	1.46517	1.46517	1.46517	1.46517
ADRBK1	4.82816	5.14821	5.13055	5.8257	5.15869	5.17045	5.79136	4.97985	5.5491	4.96583	4.69663	5.24982	5.34362	5.44455	5.32571	5.77831	5.59092	4.74942	5.36371	4.35021	5.51199	5.60567	5.46206	5.21277	5.43061	5.18139	4.68971	5.23938	5.5051	5.49238	5.83623	5.47984	4.84293	5.10606	5.07081	5.18555	5.34112	5.30632	4.69874	4.56574	6.62585	4.6915	5.17497	4.91334	5.71925	5.34006	5.13082	5.03655	5.40014
ADRBK2	3.90056	3.85525	2.94849	4.57698	3.55575	3.31867	2.89495	3.899	3.9286	3.47311	3.63663	3.68521	4.43494	3.47285	3.17374	2.78465	4.6139	3.17113	4.24744	2.46715	3.72668	3.81403	4.61926	3.68615	3.85202	4.48479	3.55243	3.70617	2.50042	3.64867	3.86086	2.63468	4.76132	2.60689	3.7307	3.94357	3.48504	4.53697	3.90691	3.45799	1.46517	3.82213	4.28627	3.88113	3.85356	3.73932	3.7304	3.73347	3.1725
ADRM1	5.43908	5.28272	4.94269	5.45433	5.01145	4.95731	5.06734	4.47204	5.35958	5.36322	4.69663	4.81049	5.95031	4.72374	4.49639	4.78242	4.95312	4.6689	5.19091	5.37078	5.35313	5.02426	5.46206	4.47232	4.82495	5.20092	4.51278	5.37638	4.93052	5.03337	5.48673	5.089	4.99327	4.94355	5.17489	5.54838	4.98563	5.01426	4.89959	5.07188	5.31803	4.99322	4.90301	5.10814	5.20367	5.08462	4.73571	5.30986	4.34595
ADSL	3.27757	3.3108	3.74936	1.46517	3.39734	3.41129	3.33027	3.68929	3.48818	3.34258	3.38377	3.27716	3.84782	2.50326	3.77158	3.62395	3.49452	2.88292	2.74321	3.56158	3.0249	3.01289	3.1661	3.54556	3.14728	4.03251	3.55243	4.02578	2.50042	2.5143	4.22741	2.63468	3.84483	3.04252	2.79045	3.46569	3.48504	3.34759	3.55937	3.89398	3.00514	3.21431	2.67396	4.52539	1.46517	3.37726	3.58782	3.41766	3.50594
ADSS	5.49326	5.18304	4.89157	5.15538	5.61401	5.51991	4.75508	5.38701	5.24232	5.31512	5.90633	5.04705	5.64521	4.89426	4.49639	4.4924	5.22668	5.47044	4.82655	4.77729	5.07584	5.47528	5.38955	5.49389	5.68805	5.71638	5.62847	5.37638	5.30213	5.49238	5.14007	5.20663	5.06286	5.25191	5.74635	5.61109	4.81921	5.30632	5.50142	5.27025	4.88049	5.72836	4.56616	5.43243	5.43261	5.31761	5.43977	5.65033	5.06617
ADSSL1	3.27757	4.2066	2.94849	4.42622	4.40801	4.09161	3.37508	3.76292	3.0784	3.40954	3.06628	2.90262	2.75336	3.66453	1.46517	3.62395	2.69798	3.91893	3.70371	3.72946	4.36116	3.14634	3.4986	2.99443	3.477	2.89696	4.51278	4.28437	3.79441	1.46517	3.35374	2.87971	3.23258	2.60689	3.98802	2.67885	3.26582	3.03494	3.21917	3.45799	3.00514	3.66779	4.56616	3.34746	2.94176	3.62949	4.18469	3.62384	2.70557
ADTRP	2.5556	2.43391	3.74936	2.38718	2.11731	2.85419	3.37508	3.14755	3.19446	2.59789	3.06628	3.68521	1.46517	2.13007	1.46517	2.78465	2.69798	3.40287	3.22175	2.46715	2.39405	2.18356	1.46517	1.46517	2.34116	1.46517	2.89473	2.41783	2.50042	2.91942	2.45859	2.87971	1.46517	2.60689	3.7307	3.46569	3.61265	3.03494	2.74124	2.41187	1.46517	1.46517	1.46517	3.42754	2.94176	2.86304	3.02771	2.99422	3.1725
AEBP1	3.724	2.57718	3.48697	4.16422	3.216	3.31867	3.68601	2.64117	3.86462	4.34861	4.69663	3.27716	7.17197	5.90716	1.46517	7.21939	6.07724	5.47044	4.15469	3.14008	3.97251	4.50186	6.54939	5.5993	4.97817	4.1602	3.09602	2.14481	1.46517	3.64867	5.19504	4.28542	3.67103	1.46517	5.27188	6.76885	3.09436	6.75719	2.92417	2.41187	3.55918	4.20093	1.46517	4.52539	3.47837	2.41663	3.24407	2.6172	1.46517
AEBP2	6.59099	7.13684	5.54731	6.04588	6.21485	6.40336	5.9373	5.96768	6.28804	6.50732	6.8047	6.65328	6.56676	8.02275	6.59579	6.48524	6.70001	6.27839	7.01306	7.19828	7.3172	6.70025	7.00125	6.74906	6.41278	7.92755	6.19062	6.90299	6.44361	6.82995	6.25227	7.07455	7.76841	6.22166	6.21996	6.59409	6.36087	6.89472	6.68121	6.49915	6.72352	5.97994	6.67245	6.48805	5.88277	6.76539	6.54612	6.22925	6.09455
AEN	2.5556	2.57718	2.94849	3.57042	3.216	2.85419	2.67519	2.64117	2.94944	2.8362	3.06628	3.10482	2.75336	2.13007	1.46517	1.46517	1.46517	2.88292	2.38316	3.36856	2.75793	2.47115	1.46517	2.732	3.477	1.46517	1.46517	2.79001	3.62316	2.91942	2.45859	3.39874	3.47062	3.04252	2.5593	2.67885	2.06788	1.46517	2.74124	2.78197	3.55918	3.61205	2.67396	2.54542	1.46517	2.14394	3.24407	2.2903	3.77003
AES	6.25806	6.65321	6.33637	7.33802	6.67028	6.90296	6.61601	6.82474	6.73112	7.07076	6.07723	6.68146	6.94289	6.26213	6.30959	6.48524	6.2899	6.33115	5.87213	5.8937	5.87531	6.26125	6.33518	6.97417	6.46519	6.2428	6.71991	6.77721	6.60638	6.70886	6.35195	6.39202	6.21304	6.32372	6.87098	6.28434	5.99057	6.52263	6.42137	6.41824	6.00354	6.90104	6.41874	6.37972	6.45006	6.39005	6.54612	6.63641	6.59358
AFAP1	1.46517	4.45784	3.96822	4.50363	3.88366	4.74032	5.00216	4.0898	4.52681	6.00149	5.99432	5.08998	8.51283	7.79353	4.75342	8.90904	7.25977	7.61534	5.36371	3.36856	4.52102	5.49785	7.98266	7.08688	5.46544	5.18139	2.31248	3.55312	2.50042	5.03337	6.73083	6.01785	4.37737	4.76001	6.99867	8.16633	5.52155	8.77483	4.21369	3.61998	4.48949	5.42307	3.7181	6.30269	4.14618	3.93499	2.76032	3.62384	4.34595
AFAP1_AS1	2.5556	2.0314	2.94849	2.74864	2.73882	2.41037	2.27025	2.30791	3.0784	3.27181	1.46517	1.46517	1.46517	1.93739	1.46517	1.46517	2.69798	1.46517	1.46517	2.46715	1.46517	2.47115	3.1661	3.20709	2.68634	1.46517	1.46517	1.46517	1.46517	1.46517	2.45859	2.63468	1.46517	1.46517	1.46517	3.13743	2.06788	1.46517	2.2176	2.41187	1.46517	2.28513	2.67396	2.54542	1.46517	2.29278	2.39583	1.94585	1.46517
AFAP1L1	4.54768	2.70128	4.24188	3.71219	2.57666	3.10936	3.13262	3.31073	3.19446	2.93766	2.62485	3.68521	1.46517	2.39752	6.05007	2.78465	1.46517	2.48701	3.00762	4.13449	3.58426	3.01289	2.70069	2.37486	3.73848	3.61778	4.63317	2.41783	3.42594	3.21363	3.12667	2.63468	2.93571	3.04252	3.4107	2.67885	3.41614	3.03494	2.636	2.41187	5.54944	2.8507	3.45831	2.83997	4.59264	3.11955	4.73571	3.22442	1.46517
AFAP1L2	1.46517	3.24097	2.94849	3.22883	2.57666	2.98897	2.39094	2.26093	2.63403	2.93766	2.62485	2.90262	1.46517	2.59773	3.17374	3.27574	1.46517	1.46517	2.38316	3.8784	1.46517	2.47115	3.1661	2.37486	1.46517	1.46517	3.67413	1.46517	1.46517	1.46517	1.46517	2.30314	1.46517	1.46517	2.24788	2.67885	3.34325	2.60116	2.51786	3.45799	3.00514	2.61015	3.93502	2.54542	4.38723	2.41663	2.76032	2.70438	2.70557
AFF1	5.59583	5.47743	6.15457	5.8257	6.20365	5.84761	6.01167	6.26745	5.68091	5.9183	5.63222	6.26359	5.71164	5.73146	5.47477	5.64155	5.22668	5.68876	5.75318	6.02258	5.6886	5.52008	5.46206	5.9572	5.82824	5.80808	5.86575	5.59784	5.35563	5.49238	5.14007	5.47984	5.61843	5.99284	6.03047	4.57592	5.73586	5.70684	6.2786	6.01228	6.72352	6.27311	5.47193	5.88037	6.39701	5.54708	5.3581	5.94717	5.60768
AFF2	1.46517	1.46517	3.74936	2.74864	2.37991	2.6131	1.46517	1.9563	2.42789	2.04234	1.46517	1.46517	1.46517	2.13007	4.18124	4.12603	2.69798	1.46517	1.46517	2.46715	1.46517	2.18356	1.46517	2.37486	3.14728	2.31387	2.31248	2.14481	3.19204	1.46517	3.35374	2.30314	3.23258	3.60659	1.46517	1.46517	1.46517	3.03494	2.0002	2.78197	1.46517	2.28513	1.46517	1.46517	2.94176	1.46517	1.46517	2.14189	3.50594
AFF3	2.97446	2.26096	3.86325	3.41118	2.37991	2.1394	2.27025	2.15645	3.19446	2.04234	3.06628	2.90262	3.23499	1.46517	3.17374	2.78465	1.46517	1.46517	1.46517	3.56158	2.75793	1.46517	1.46517	1.46517	2.94069	1.46517	1.46517	2.41783	3.42594	1.46517	4.22741	1.46517	1.46517	1.46517	1.46517	1.46517	2.49472	3.59699	1.46517	2.78197	3.00514	2.73752	3.7181	2.09843	4.14618	1.94732	2.76032	2.2903	1.46517
AFF4	4.98834	5.23375	5.40941	5.20211	5.95901	5.78457	5.91633	5.99722	5.78499	5.52692	5.68611	5.58523	5.50234	4.90879	5.73313	6.12441	5.22668	5.37285	5.6898	6.11218	5.3105	5.14392	4.7417	5.29889	4.92891	3.98714	5.56995	5.06091	5.12841	4.55484	4.42677	5.8114	5.12921	5.25191	5.33306	4.29554	5.94541	5.43263	5.45144	5.56236	5.65248	5.85965	5.2552	5.74116	6.55065	5.51787	5.72657	5.70283	4.75152
AFG3L1P	3.52013	3.43968	3.48697	2.38718	3.216	3.65447	3.41834	3.45482	3.39775	3.1967	3.84833	2.65407	1.46517	3.55296	4.75342	3.27574	1.46517	3.91893	2.74321	4.01247	3.97251	3.26628	3.4986	3.68615	3.477	2.06955	3.55243	3.46924	2.50042	1.46517	3.86086	3.53214	2.93571	2.60689	2.79045	4.44275	2.06788	3.34759	3.55937	4.01248	3.00514	2.95307	3.13101	2.96092	1.46517	3.46698	3.42761	2.99422	4.49456
AFG3L2	3.724	4.71925	4.32222	4.16422	4.59348	4.46356	4.26626	4.94976	4.68014	4.50144	4.84718	4.70357	4.96084	3.92282	4.75342	2.78465	5.1412	4.58349	5.14424	3.72946	5.02389	4.78706	4.95873	2.99443	4.52567	5.25795	4.15664	4.28437	4.61467	4.55484	4.89608	4.48704	4.67471	4.15734	4.20422	3.46569	4.37856	5.09308	4.15121	4.31652	4.48949	4.43696	3.13101	4.68746	3.85356	4.73949	4.08455	5.11644	3.50594
AFM	1.46517	1.46517	1.46517	1.46517	1.46517	1.46517	1.46517	1.46517	1.46517	1.46517	1.46517	1.46517	1.46517	1.46517	1.46517	1.46517	1.46517	1.46517	1.46517	1.46517	1.46517	1.46517	1.46517	1.46517	1.46517	1.46517	1.46517	1.46517	1.46517	1.46517	1.46517	1.46517	1.46517	1.46517	1.46517	1.46517	1.46517	1.46517	1.46517	1.46517	1.46517	1.46517	1.46517	1.46517	1.46517	1.46517	1.46517	1.46517	1.46517
AFMID	2.97446	2.70128	3.15596	2.38718	2.73882	2.98897	3.01996	3.37683	3.19446	2.93766	3.06628	3.42819	3.23499	3.14367	3.17374	2.78465	3.75759	2.48701	2.74321	1.46517	1.46517	3.14634	3.1661	3.54556	2.34116	1.46517	3.98372	3.37944	1.46517	2.5143	2.45859	3.53214	4.67471	2.60689	3.28328	2.67885	2.64613	3.34759	2.92417	2.78197	3.00514	2.95307	1.46517	2.83997	1.46517	2.99854	1.46517	2.2903	3.77003
AFP	1.46517	1.46517	1.46517	1.46517	1.46517	1.46517	1.46517	1.46517	1.46517	1.46517	1.46517	1.46517	1.46517	1.46517	1.46517	1.46517	1.46517	1.46517	1.46517	1.46517	1.46517	1.46517	1.46517	1.46517	2.68634	1.46517	1.46517	1.46517	1.46517	1.46517	1.46517	1.46517	1.46517	1.46517	1.46517	1.46517	1.46517	1.46517	1.46517	1.46517	1.46517	1.46517	1.46517	1.46517	1.46517	1.46517	3.02771	1.46517	1.46517
AFTPH	2.5556	4.06149	4.66637	4.34426	4.32633	4.21893	4.22049	4.7251	4.25983	4.41176	4.3364	4.3232	4.43494	3.55296	4.18124	4.12603	4.16572	4.49255	3.94793	4.01247	4.36116	4.08344	1.46517	3.68615	4.30972	3.98714	4.51278	4.46125	3.79441	3.44975	3.54566	4.28542	4.58243	4.65845	4.06395	4.13081	4.23314	4.28902	4.33076	4.56574	3.9444	4.55582	4.12186	4.6565	4.59264	4.3049	3.85909	4.43052	4.34595
AGA	3.27757	2.43391	2.34604	1.46517	2.73882	2.92364	2.89495	3.25874	3.0784	2.8362	2.29592	3.56308	1.46517	2.27602	1.46517	1.46517	2.69798	2.48701	1.46517	1.46517	3.0249	2.68563	2.70069	2.37486	2.68634	2.78049	2.89473	2.93463	1.46517	2.91942	3.54566	3.653	2.52651	2.60689	2.97938	3.94357	3.34325	2.60116	3.15209	4.01248	1.46517	2.8507	1.46517	3.07006	1.46517	2.78839	2.76032	2.92869	3.99017
AGAP1	4.4402	4.76617	5.61158	6.21425	5.11128	5.35583	5.22403	5.02862	5.38192	5.28213	4.64265	4.39422	5.77513	5.61293	4.75342	5.02294	5.22668	4.74942	4.82655	4.44667	5.22121	4.7113	5.05595	4.31386	5.02577	5.16159	4.38105	5.11422	4.7005	5.03337	4.75631	4.66323	4.48365	5.56225	5.47546	5.61109	4.51023	4.4185	4.69874	4.22244	6.07936	4.79137	4.56616	4.62485	4.38723	4.63367	5.22611	5.19208	4.49456
AGAP1_IT1	1.46517	2.91156	3.15596	2.74864	2.57666	2.7	3.18515	2.91151	3.19446	2.72405	1.46517	2.31739	3.84782	2.39752	1.46517	1.46517	2.69798	2.48701	2.38316	1.46517	3.72668	2.68563	1.46517	1.46517	3.14728	1.46517	3.41805	2.41783	1.46517	1.46517	2.45859	3.07925	2.52651	3.04252	2.24788	2.67885	2.64613	2.60116	2.51786	2.78197	3.00514	2.04881	3.13101	2.70352	2.94176	2.52437	2.76032	2.92869	3.1725
AGAP11	1.46517	1.46517	2.69296	2.74864	2.37991	1.46517	2.58986	2.15645	1.46517	2.04234	1.46517	1.46517	1.46517	2.76261	1.46517	1.46517	1.46517	1.46517	1.46517	2.8563	1.46517	2.18356	1.46517	2.732	2.94069	2.78049	1.46517	1.46517	3.42594	2.5143	1.46517	1.46517	1.46517	1.46517	1.46517	1.46517	2.06788	1.46517	1.46517	2.41187	1.46517	2.28513	1.46517	2.09843	2.94176	2.78839	1.46517	1.94585	3.1725
AGAP2	3.27757	4.48628	3.74936	3.84018	2.37991	3.1652	2.82668	2.70123	3.48818	3.11659	3.63663	3.27716	3.57745	3.79993	3.77158	4.4924	3.16255	2.88292	1.46517	3.8784	3.85522	3.73731	3.76203	3.81316	4.59083	4.20026	2.64739	3.96764	3.62316	3.64867	3.99431	3.24946	3.67103	3.99751	3.98802	3.72615	3.88603	4.28902	3.081	4.01248	3.9444	2.46297	3.13101	3.57398	4.14618	3.06063	3.42761	3.32481	2.70557
AGAP2_AS1	2.97446	1.46517	1.46517	1.46517	1.46517	1.94407	1.46517	2.03138	1.46517	1.46517	1.46517	1.46517	1.46517	1.46517	1.46517	1.46517	1.46517	1.46517	1.46517	1.46517	1.46517	1.46517	1.46517	1.46517	1.46517	2.06955	1.46517	1.46517	1.46517	1.46517	1.46517	1.46517	1.46517	1.46517	2.24788	1.46517	1.46517	1.46517	1.46517	1.46517	1.46517	1.46517	1.46517	1.46517	1.46517	1.46517	1.46517	1.94585	1.46517
AGAP3	4.64751	4.2066	5.08586	5.41527	4.98536	4.95731	4.81721	4.50019	4.75097	5.67382	4.84718	4.58787	4.96084	4.87958	4.18124	4.64487	5.22668	3.17113	4.94052	4.44667	5.12596	4.54632	5.05595	3.92912	4.92891	4.85091	5.0754	4.8568	5.06546	4.64671	5.39596	4.28542	5.61843	4.30052	4.50298	5.00992	4.74143	5.09308	4.51455	4.31652	5.31803	5.09408	5.6001	3.82512	5.32272	4.53897	5.22611	4.49226	5.06617
AGAP4	1.46517	1.46517	2.94849	1.46517	2.73882	2.28729	2.49599	2.95823	2.15211	2.27614	1.46517	1.46517	1.46517	1.46517	1.46517	1.46517	1.46517	1.46517	1.46517	1.46517	1.46517	2.47115	1.46517	1.46517	2.94069	1.46517	2.64739	2.14481	2.50042	1.46517	1.46517	1.46517	1.46517	1.46517	1.46517	1.46517	2.64613	1.46517	1.46517	2.41187	1.46517	2.04881	1.46517	1.46517	1.46517	2.29278	1.46517	1.94585	1.46517
AGAP5	1.46517	2.0314	2.69296	1.46517	2.73882	2.28729	2.39094	2.93511	2.80356	2.27614	1.46517	2.31739	1.46517	1.46517	1.46517	1.46517	1.46517	2.48701	1.46517	1.46517	1.46517	1.46517	1.46517	2.732	1.46517	1.46517	2.31248	1.46517	1.46517	1.46517	1.46517	1.46517	1.46517	1.46517	1.46517	1.46517	2.49472	3.03494	2.0002	2.41187	1.46517	2.28513	2.67396	1.46517	1.46517	2.52437	2.39583	2.4138	1.46517
AGAP6	2.5556	1.46517	3.15596	2.74864	2.57666	2.85419	3.23547	3.39282	2.42789	2.27614	2.29592	2.31739	1.46517	2.13007	1.46517	1.46517	1.46517	2.48701	2.74321	3.14008	2.39405	1.46517	1.46517	2.37486	2.34116	1.46517	1.46517	1.46517	2.90087	2.5143	2.84483	1.46517	1.46517	1.46517	3.14107	3.13743	2.49472	2.60116	2.0002	2.78197	1.46517	3.61205	2.67396	2.70352	1.46517	1.94732	1.46517	2.92869	1.46517
AGAP7P	1.46517	1.46517	1.46517	1.46517	1.46517	1.94407	1.93397	1.46517	2.15211	1.46517	1.46517	1.46517	1.46517	1.46517	1.46517	1.46517	1.46517	1.46517	1.46517	1.46517	1.46517	1.46517	1.46517	1.46517	1.46517	1.46517	1.46517	1.46517	1.46517	1.46517	1.46517	2.30314	2.52651	1.46517	1.46517	1.46517	1.46517	1.46517	2.51786	1.46517	1.46517	1.46517	1.46517	1.46517	1.46517	1.46517	1.46517	1.94585	1.46517
AGAP9	3.27757	2.26096	2.69296	3.01399	3.47901	2.85419	2.89495	3.08782	1.46517	1.46517	1.46517	1.46517	1.46517	1.46517	1.46517	2.78465	2.69798	1.46517	1.46517	2.46715	1.46517	1.46517	1.46517	1.46517	1.46517	1.46517	1.46517	2.41783	2.50042	1.46517	2.45859	1.46517	1.46517	1.46517	2.5593	1.46517	1.46517	1.46517	2.92417	2.41187	4.24367	2.28513	3.13101	2.35383	1.46517	1.46517	1.46517	2.52125	1.46517
AGBL1	1.46517	1.46517	1.46517	2.38718	2.11731	1.46517	1.93397	1.86682	2.15211	2.72405	2.29592	2.31739	1.46517	1.46517	1.46517	1.46517	1.46517	1.46517	1.46517	1.46517	1.46517	2.18356	1.46517	3.20709	2.94069	1.46517	1.46517	2.14481	1.46517	1.46517	2.45859	1.46517	1.46517	1.46517	3.14107	1.46517	1.46517	1.46517	1.46517	1.46517	1.46517	1.46517	1.46517	1.46517	1.46517	1.46517	1.46517	1.46517	1.46517
AGBL1_AS1	1.46517	1.46517	1.46517	1.46517	1.46517	2.1394	1.93397	1.9563	1.46517	2.04234	1.46517	1.46517	1.46517	1.46517	1.46517	1.46517	1.46517	1.46517	1.46517	1.46517	1.46517	1.46517	1.46517	1.46517	1.46517	1.46517	1.46517	1.46517	1.46517	1.46517	1.46517	1.46517	1.46517	1.46517	1.46517	1.46517	1.46517	1.46517	1.46517	1.46517	1.46517	1.46517	1.46517	1.46517	1.46517	1.46517	1.46517	1.46517	1.46517
AGBL2	4.19665	5.13046	5.03972	4.64669	5.57969	5.44022	4.07326	5.76786	4.35463	5.29873	4.84718	5.17214	6.05626	4.51071	3.77158	3.27574	2.69798	4.74942	4.76593	5.71441	4.66449	4.45595	4.85437	5.9572	5.20171	4.45224	6.00462	5.28652	3.94613	4.23629	4.60118	4.71737	5.66374	4.30052	5.14103	3.46569	4.57169	4.74758	5.24675	5.67135	4.48949	5.13251	5.53745	5.35799	4.14618	4.32788	4.91865	5.76997	3.99017
AGBL3	3.52013	3.08788	2.69296	1.46517	3.39734	3.21854	2.27025	3.6378	3.0784	3.03061	2.8681	2.90262	2.75336	2.76261	1.46517	1.46517	3.16255	2.48701	1.46517	2.46715	1.46517	3.37548	1.46517	4.22729	2.68634	3.84115	2.89473	3.06252	2.50042	1.46517	1.46517	1.46517	1.46517	2.60689	3.4107	3.13743	3.09436	3.34759	2.0002	3.0531	3.00514	3.04683	1.46517	3.57398	1.46517	2.52437	2.76032	3.58516	1.46517
AGBL4	2.97446	2.91156	3.62475	2.74864	3.11407	3.31867	2.49599	3.2409	2.63403	3.40954	2.62485	3.10482	1.46517	2.50326	3.17374	3.27574	1.46517	2.88292	1.46517	3.36856	1.46517	3.26628	3.1661	2.732	3.3231	3.48995	3.41805	1.46517	1.46517	1.46517	2.45859	2.87971	4.37737	2.60689	4.06395	1.46517	2.64613	3.03494	3.00529	4.01248	1.46517	3.72126	3.45831	3.42754	1.46517	2.29278	3.02771	2.99422	3.1725
AGBL4_IT1	1.46517	2.0314	2.69296	1.46517	1.46517	1.94407	1.46517	2.26093	1.46517	2.27614	1.46517	1.46517	1.46517	1.46517	4.49639	1.46517	1.46517	1.46517	1.46517	1.46517	1.46517	1.46517	1.46517	1.46517	1.46517	1.46517	2.89473	1.46517	1.46517	1.46517	2.45859	1.46517	2.52651	2.60689	2.24788	1.46517	2.31155	2.60116	2.0002	1.46517	1.46517	1.46517	1.46517	1.46517	1.46517	1.46517	1.46517	2.14189	1.46517
AGBL5	5.59583	4.71925	5.21593	5.3751	4.93169	5.10721	4.28859	4.62034	4.81841	4.78851	4.52806	4.08526	5.57556	5.12307	4.75342	4.78242	3.16255	4.29072	4.41617	5.21718	5.12596	4.58941	4.33677	4.86227	4.71274	3.55545	5.0754	5.08782	5.55164	5.0995	5.08288	4.04936	4.58243	4.94355	4.79349	3.94357	4.74143	3.59699	4.4125	5.4848	3.00514	4.95078	4.99956	3.9866	4.93081	3.87289	5.39952	5.10343	5.15727
AGBL5_AS1	1.46517	1.46517	2.34604	1.46517	2.11731	1.46517	1.46517	1.86682	2.15211	2.27614	1.46517	1.46517	1.46517	1.93739	1.46517	1.46517	3.75759	2.48701	1.46517	1.46517	1.46517	1.46517	2.70069	3.54556	1.46517	1.46517	1.46517	1.46517	1.46517	1.46517	2.45859	1.46517	1.46517	1.46517	1.46517	1.46517	1.46517	1.46517	2.0002	1.46517	1.46517	1.46517	1.46517	1.46517	1.46517	1.46517	1.46517	1.46517	1.46517
AGER	2.5556	3.55664	3.74936	3.22883	3.31	3.10936	2.82668	3.18577	3.57264	3.03061	3.38377	2.65407	3.23499	4.08846	3.17374	2.78465	3.75759	2.48701	3.40354	3.56158	2.75793	4.08344	2.70069	4.91795	3.3231	3.61778	3.26762	3.70617	3.42594	2.91942	4.60118	3.07925	4.13679	3.35635	4.20422	2.67885	3.41614	4.14619	3.34313	3.0531	1.46517	3.49282	1.46517	3.16981	2.94176	3.59074	4.18469	2.99422	3.77003
AGFG1	3.724	2.43391	3.33249	3.22883	3.47901	3.1652	4.33221	4.00275	3.79743	3.89344	3.2354	3.9958	3.84782	3.43083	4.18124	4.64487	1.46517	3.91893	3.40354	2.8563	4.18051	3.26628	2.70069	3.38772	3.477	4.27704	4.07291	3.06252	2.50042	2.5143	3.12667	2.63468	3.23258	2.60689	3.14107	3.13743	4.02674	1.46517	4.01701	3.61998	3.00514	3.66779	3.13101	3.34746	1.46517	3.77399	4.44778	3.76808	3.77003
AGFG2	4.54768	4.09923	5.08586	5.56552	4.32633	4.1694	5.10506	4.0614	4.68014	4.63921	4.69663	4.64691	4.72225	4.65625	5.60977	5.8421	5.52511	4.6689	3.83138	4.44667	3.42425	3.65586	4.33677	4.31386	4.59083	5.64709	3.98372	4.37561	4.20654	4.45652	3.71265	4.60692	3.47062	4.15734	3.82208	5.18555	4.79375	4.14619	4.3024	4.63985	5.18657	3.66779	4.12186	3.9866	6.64467	5.13693	4.91865	4.32114	4.96884
AGGF1	3.90056	4.36886	4.47018	3.41118	4.78789	4.61791	4.31057	4.83366	4.68014	4.06253	4.84718	4.70357	2.75336	3.76735	6.05007	3.62395	4.84883	3.17113	3.83138	4.77729	4.44337	4.14321	4.17065	4.68074	4.45734	3.89159	4.94275	4.23639	4.32032	4.55484	4.33066	4.81981	3.84483	4.15734	3.9076	2.67885	3.88603	4.28902	4.3024	4.12147	5.65248	4.92907	5.6001	5.06188	4.14618	4.78956	4.18469	4.68039	5.06617
AGK	4.4402	3.98271	4.72612	4.34426	4.28362	4.06467	3.615	3.82131	4.20988	4.71583	4.98325	3.90004	3.84782	3.43083	3.77158	3.27574	2.69798	4.39529	3.83138	3.8784	3.72668	4.14321	4.17065	2.732	4.14452	2.78049	4.31021	3.77649	2.90087	4.35076	4.11581	4.21114	3.47062	3.04252	3.28328	3.72615	3.18315	4.28902	3.86812	3.61998	3.9444	3.77265	4.12186	3.64141	4.38723	3.965	4.59911	3.69793	2.70557
AGL	3.52013	4.39916	3.74936	3.22883	4.78789	4.03718	4.26626	4.65821	4.30804	4.06253	4.58652	4.16922	4.07263	3.43083	1.46517	3.27574	3.75759	4.0544	3.40354	2.46715	4.27378	4.20049	3.98168	3.38772	3.61429	3.18749	4.44847	4.33074	4.32032	3.44975	2.45859	4.28542	4.13679	1.46517	4.26933	4.44275	3.55042	3.98676	3.74451	3.45799	3.55918	4.92907	4.12186	4.77644	3.47837	4.51924	3.58782	4.79857	4.75152
AGMAT	1.46517	2.81166	3.96822	2.74864	2.73882	2.51746	2.27025	2.35214	3.57264	2.93766	3.06628	3.10482	2.75336	3.34233	1.46517	2.78465	1.46517	1.46517	3.00762	2.8563	2.75793	1.46517	3.1661	2.37486	1.46517	1.46517	2.31248	2.14481	2.50042	1.46517	1.46517	2.30314	1.46517	1.46517	3.14107	2.67885	1.46517	1.46517	2.0002	2.78197	3.55918	2.8507	3.7181	2.09843	3.85356	2.52437	2.39583	2.78458	3.1725
AGMO	1.46517	1.46517	1.46517	1.46517	1.46517	1.46517	1.46517	1.46517	1.46517	1.46517	1.46517	1.46517	1.46517	1.46517	1.46517	1.46517	1.46517	1.46517	1.46517	1.46517	1.46517	1.46517	1.46517	2.732	1.46517	1.46517	2.31248	1.46517	1.46517	1.46517	1.46517	1.46517	1.46517	1.46517	1.46517	1.46517	1.46517	1.46517	1.46517	1.46517	1.46517	2.28513	1.46517	1.46517	1.46517	1.46517	1.46517	1.46517	1.46517
AGO1	4.74072	4.45784	4.60397	5.10706	5.18182	5.09422	4.67337	4.87164	4.97419	5.23118	4.11399	4.16922	4.72225	4.52975	4.18124	4.32127	5.38367	4.29072	4.63627	4.5369	4.18051	4.08344	4.17065	4.0359	5.02577	3.98714	5.41225	5.46093	4.52327	5.63252	2.84483	4.28542	3.23258	4.43028	4.87841	4.57592	4.41266	4.14619	4.21369	5.17451	3.9444	4.61167	4.6876	5.10814	4.38723	4.47892	4.52548	4.99487	4.34595
AGO2	4.64751	4.17173	4.60397	4.34426	4.36777	4.58088	5.02859	4.51406	4.85097	4.5301	5.25776	3.90004	4.96084	4.56707	5.73313	3.27574	4.73625	2.88292	4.33437	5.16207	4.08046	4.40847	3.76203	4.22729	4.30972	3.89159	4.23556	4.08154	4.32032	4.55484	3.86086	4.66323	4.84293	3.99751	4.87841	4.69754	4.47846	4.14619	4.21369	4.90256	4.6985	4.74232	4.28627	3.88113	4.77182	3.73932	4.59911	4.38779	4.49456
AGO3	3.90056	3.08788	3.15596	3.71219	3.39734	3.26963	3.28378	3.99273	3.65192	3.75105	4.11399	2.90262	3.57745	3.66453	4.18124	2.78465	3.49452	3.17113	2.38316	3.72946	3.42425	2.68563	1.46517	3.20709	3.477	4.34979	3.98372	3.06252	3.19204	3.64867	2.45859	3.24946	2.93571	3.35635	1.46517	3.46569	3.18315	3.03494	2.83662	3.0531	3.00514	3.66779	3.13101	3.64141	2.94176	3.2806	4.27804	3.46164	3.50594
AGO4	3.724	3.76301	4.39816	4.42622	4.28362	4.1694	4.58662	4.67677	4.20988	4.17688	4.3364	4.08526	4.26561	3.79993	4.9708	5.40831	4.84883	4.6689	3.22175	3.36856	4.08046	4.08344	4.7417	5.38011	4.30972	3.94021	4.31021	4.28437	4.20654	3.44975	4.51669	3.96067	4.48365	3.04252	3.9076	4.29554	4.60144	3.80607	3.86812	3.76404	5.18657	4.86189	3.45831	4.26144	3.47837	4.07883	4.73571	4.62655	4.75152
AGPAT1	3.724	2.91156	4.66637	4.34426	3.55575	3.65447	3.53991	3.51394	3.48818	4.28245	2.8681	3.10482	3.57745	3.03039	5.84673	2.78465	3.49452	3.17113	3.00762	4.13449	2.75793	3.26628	1.46517	3.38772	3.3231	2.89696	2.64739	2.62201	4.20654	3.44975	3.86086	3.653	2.93571	1.46517	2.97938	1.46517	3.09436	2.60116	3.081	3.89398	1.46517	2.95307	3.13101	3.26186	3.47837	3.2806	4.08455	3.32481	3.50594
AGPAT2	3.27757	3.3769	3.74936	3.71219	3.31	3.65447	3.46016	3.59782	4.39971	3.84764	2.8681	3.9958	4.07263	3.55296	3.17374	4.12603	4.16572	3.17113	3.00762	4.44667	3.24095	3.37548	2.70069	2.99443	3.3231	1.46517	3.26762	3.55312	3.94613	3.82129	3.71265	3.96067	3.23258	3.04252	3.4107	4.29554	3.48504	1.46517	2.636	3.27225	3.55918	3.66779	3.13101	3.07006	3.85356	3.84073	3.9765	3.05616	1.46517
AGPAT3	5.19914	4.71925	5.33513	5.49236	5.15869	5.06787	4.41554	5.40185	4.75097	4.74048	4.98325	4.9571	5.83593	4.23619	4.49639	5.32127	6.03065	5.26811	4.99425	4.01247	5.02389	4.40847	4.85437	5.07298	6.07325	3.89159	4.79641	5.19063	4.99959	3.97413	4.96111	4.60692	4.76132	5.18085	5.03436	4.91325	4.65911	4.93082	4.76205	5.31581	4.6985	5.03442	5.08997	4.98955	4.38723	4.65187	5.43977	4.96638	5.06617
AGPAT4	3.52013	2.81166	4.39816	3.22883	3.216	3.53861	2.75373	3.4242	3.79743	2.8362	2.29592	3.10482	3.23499	2.13007	3.17374	3.62395	1.46517	3.17113	3.22175	4.13449	2.39405	3.56902	3.1661	4.0359	3.61429	3.67726	3.55243	2.79001	2.50042	1.46517	2.84483	3.24946	3.47062	3.04252	3.14107	2.67885	3.18315	3.34759	2.92417	2.78197	4.6985	3.86984	3.93502	2.83997	3.85356	3.2806	1.46517	3.54529	2.70557
AGPAT4_IT1	1.46517	2.43391	1.46517	1.46517	1.46517	1.94407	1.46517	2.30791	1.46517	2.04234	1.46517	1.46517	1.46517	1.46517	3.17374	1.46517	1.46517	1.46517	1.46517	1.46517	1.46517	1.46517	1.46517	2.732	1.46517	1.46517	3.09602	1.46517	1.46517	1.46517	1.46517	2.30314	1.46517	1.46517	1.46517	1.46517	1.46517	3.03494	2.0002	1.46517	3.00514	1.46517	1.46517	2.35383	2.94176	1.94732	2.39583	2.6172	1.46517
AGPAT5	3.27757	3.3108	2.69296	3.57042	3.47901	3.41129	2.89495	3.76292	3.39775	3.47311	3.2354	3.27716	3.23499	2.39752	3.17374	4.4924	3.16255	1.46517	1.46517	3.36856	3.42425	3.37548	2.70069	3.81316	3.61429	1.46517	4.79641	3.63189	1.46517	2.5143	3.71265	2.30314	2.52651	3.04252	3.14107	2.67885	3.18315	2.60116	3.45585	3.61998	1.46517	3.61205	3.13101	3.88113	3.47837	3.2806	3.02771	3.8347	3.50594
AGPS	6.9411	4.06149	5.21593	3.957	4.36777	3.79457	3.93716	4.41396	6.91785	3.84764	4.46705	3.90004	3.23499	3.29561	4.49639	4.64487	3.97696	3.17113	4.15469	3.14008	3.0249	3.95543	3.76203	3.81316	3.85202	3.48995	4.15664	4.28437	4.20654	3.82129	3.35374	4.13263	2.93571	3.04252	4.44814	3.13743	4.65911	4.28902	3.50865	5.01765	4.24367	3.66779	6.91292	4.52539	5.95804	3.77399	3.42761	4.69789	3.50594
AGR2	6.40624	5.64881	5.25678	4.25717	6.30147	5.24282	5.85153	6.02139	7.13646	5.59556	6.17456	6.04229	5.0666	3.89314	5.60977	5.90317	5.59092	5.47044	6.15607	5.46472	5.02389	5.54196	5.31317	6.17708	5.43061	5.3656	6.04808	5.48131	6.41878	5.71888	4.11581	5.76119	6.0522	6.07323	6.03047	5.72883	6.7101	5.65603	5.94194	5.4028	4.48949	6.55222	6.23398	6.70556	3.47837	6.30162	6.04574	6.82547	5.32368
AGR3	2.5556	3.66388	2.34604	2.74864	3.00245	3.57839	2.1253	3.70185	3.0784	3.69999	3.63663	4.08526	3.84782	3.47285	3.17374	1.46517	3.49452	4.0544	3.40354	3.14008	3.0249	4.67183	3.4986	3.81316	3.3231	2.89696	3.98372	4.13512	1.46517	2.5143	3.99431	2.30314	2.93571	3.35635	3.9076	1.46517	2.31155	3.03494	3.90691	3.0531	3.55918	3.36133	2.67396	4.3421	4.77182	2.99854	4.18469	3.80181	1.46517
AGRN	7.07105	5.13046	7.38239	7.62059	6.71039	6.73004	6.71229	5.96768	6.97752	7.12733	5.78817	5.99812	6.49328	6.44146	6.45979	5.71156	6.47515	6.40684	6.64739	7.15682	6.2574	5.81769	6.29616	6.38747	6.39488	6.69743	6.15131	6.00163	6.41878	6.99441	7.42292	6.19834	5.79169	7.18694	6.40167	6.35916	5.34112	5.70684	6.77027	6.81572	6.98215	6.31526	6.38364	4.91334	6.85593	6.77773	7.44593	5.68554	6.74728
AGRP	1.46517	1.46517	1.46517	1.46517	1.46517	1.46517	1.93397	1.9563	2.42789	1.46517	1.46517	1.46517	1.46517	1.93739	1.46517	1.46517	1.46517	1.46517	1.46517	1.46517	1.46517	1.46517	1.46517	1.46517	1.46517	1.46517	1.46517	1.46517	1.46517	1.46517	1.46517	1.46517	1.46517	1.46517	1.46517	1.46517	2.31155	1.46517	1.46517	1.46517	1.46517	1.46517	1.46517	1.46517	1.46517	1.46517	1.46517	1.46517	1.46517
AGT	1.46517	1.46517	2.34604	1.46517	1.46517	1.46517	1.46517	1.46517	2.42789	1.46517	2.29592	1.46517	2.75336	1.93739	4.18124	1.46517	1.46517	1.46517	1.46517	2.46715	1.46517	1.46517	1.46517	1.46517	2.34116	1.46517	2.31248	1.46517	1.46517	1.46517	1.46517	1.46517	1.46517	2.60689	1.46517	1.46517	1.46517	1.46517	1.46517	1.46517	1.46517	1.46517	1.46517	1.46517	1.46517	1.46517	1.46517	1.94585	1.46517
AGTPBP1	2.97446	3.85525	3.62475	2.38718	3.76206	3.69091	3.75337	3.87726	3.65192	3.1967	2.62485	3.9958	4.43494	2.96929	3.17374	4.4924	3.16255	3.40287	4.15469	2.8563	3.42425	3.47592	2.70069	4.0359	2.94069	3.18749	4.31021	3.77649	4.20654	3.82129	2.84483	2.63468	3.47062	1.46517	3.28328	2.67885	3.78333	3.03494	3.21917	2.41187	3.55918	3.66779	1.46517	3.9866	2.94176	3.17567	2.39583	3.86681	3.77003
AGTR1	1.46517	1.46517	1.46517	1.46517	1.46517	1.94407	1.46517	1.46517	1.46517	2.04234	1.46517	1.46517	1.46517	1.46517	3.77158	2.78465	1.46517	1.46517	2.74321	1.46517	1.46517	1.46517	1.46517	1.46517	2.34116	1.46517	1.46517	1.46517	1.46517	1.46517	1.46517	1.46517	2.52651	2.60689	1.46517	1.46517	1.46517	1.46517	1.46517	1.46517	1.46517	1.46517	1.46517	1.46517	1.46517	1.46517	1.46517	1.46517	1.46517
AGTR2	1.46517	1.46517	1.46517	2.38718	1.46517	1.46517	1.46517	1.46517	1.46517	1.46517	1.46517	1.46517	1.46517	1.46517	1.46517	1.46517	1.46517	1.46517	1.46517	1.46517	1.46517	1.46517	1.46517	1.46517	1.46517	1.46517	1.46517	1.46517	1.46517	1.46517	1.46517	1.46517	1.46517	1.46517	1.46517	1.46517	1.46517	1.46517	1.46517	1.46517	1.46517	1.46517	1.46517	1.46517	1.46517	1.46517	1.46517	1.46517	1.46517
AGTRAP	3.52013	3.3769	4.06565	3.01399	3.31	4.24304	2.39094	3.39282	3.19446	3.47311	2.8681	3.27716	1.46517	2.836	3.17374	1.46517	2.69798	3.17113	3.00762	3.36856	3.42425	2.47115	2.70069	3.20709	3.477	4.1602	3.26762	3.17767	2.90087	3.21363	1.46517	2.87971	2.52651	1.46517	3.28328	1.46517	3.61265	3.03494	3.50865	3.0531	1.46517	2.73752	2.67396	2.09843	1.46517	2.52437	3.24407	3.11495	1.46517
AGXT	1.46517	2.26096	3.48697	3.01399	1.46517	1.46517	1.46517	1.46517	2.42789	1.46517	1.46517	1.46517	1.46517	1.93739	1.46517	2.78465	1.46517	1.46517	1.46517	1.46517	1.46517	1.46517	1.46517	1.46517	2.34116	1.46517	1.46517	1.46517	1.46517	1.46517	1.46517	1.46517	1.46517	1.46517	1.46517	1.46517	1.46517	1.46517	1.46517	2.78197	3.00514	1.46517	2.67396	1.46517	4.77182	1.46517	2.39583	1.46517	3.50594
AGXT2	1.46517	1.46517	2.34604	2.38718	2.11731	2.1394	1.46517	1.74963	2.80356	2.59789	3.06628	1.46517	1.46517	1.93739	1.46517	1.46517	1.46517	1.46517	1.46517	1.46517	2.75793	1.46517	2.70069	2.37486	1.46517	3.09851	2.31248	2.41783	2.90087	2.5143	1.46517	1.46517	1.46517	1.46517	1.46517	1.46517	1.46517	1.46517	1.46517	1.46517	3.55918	1.46517	1.46517	1.46517	1.46517	1.46517	2.39583	1.46517	2.70557
AHCTF1	4.19665	3.85525	4.83854	3.84018	4.66131	4.14396	4.53188	5.16997	3.86462	3.80022	3.38377	3.56308	3.57745	4.00816	4.18124	3.89829	3.97696	4.74942	3.83138	3.14008	3.85522	4.20049	3.76203	5.21277	4.45734	1.46517	4.07291	4.54194	4.32032	3.64867	2.84483	4.21114	3.47062	3.35635	4.33152	3.13743	5.62556	3.34759	3.86812	3.45799	4.6985	4.52704	3.93502	4.45493	3.47837	3.77399	3.24407	4.66267	4.34595
AHCTF1P1	1.46517	2.0314	2.34604	1.46517	2.11731	1.46517	2.39094	1.46517	1.46517	1.46517	1.46517	1.46517	1.46517	2.13007	1.46517	3.62395	1.46517	1.46517	1.46517	1.46517	1.46517	2.18356	1.46517	1.46517	1.46517	1.46517	1.46517	2.14481	1.46517	1.46517	1.46517	1.46517	1.46517	1.46517	1.46517	1.46517	1.46517	1.46517	1.46517	1.46517	1.46517	1.46517	1.46517	1.46517	1.46517	2.14394	1.46517	2.4138	1.46517
AHCY	4.19665	4.30622	4.60397	4.34426	3.6282	3.45516	3.41834	3.29364	4.35463	4.02219	4.52806	3.56308	4.07263	2.90467	4.18124	3.62395	2.69798	3.91893	3.00762	3.72946	3.0249	3.56902	3.1661	3.20709	3.85202	3.48995	2.64739	3.55312	4.42548	3.21363	1.46517	3.653	2.52651	1.46517	4.06395	3.94357	3.18315	4.64621	3.74451	3.76404	3.9444	3.42878	1.46517	2.96092	3.85356	3.32987	3.42761	3.11495	3.99017
AHCYL1	5.13229	5.39085	5.37275	4.77655	5.39455	5.17045	5.2354	5.36446	5.08756	5.0069	5.18458	5.17214	5.42518	4.93741	5.95199	5.40831	5.52511	4.74942	4.99425	4.5369	4.79469	5.11493	4.85437	4.47232	4.38548	3.98714	5.117	5.44026	4.52327	5.03337	4.68088	5.5407	5.66374	5.61699	5.3627	5.61109	5.09359	5.43263	4.99025	5.70591	5.18657	4.99322	5.08997	5.19637	5.80334	5.0164	5.59033	5.76175	4.86434
AHCYL2	4.32376	4.69519	5.33513	4.16422	5.43354	4.95731	4.87673	5.05239	4.60557	5.04682	4.69663	4.52625	4.43494	3.98031	4.9708	3.27574	4.33167	4.6689	4.33437	5.16207	4.66449	4.78706	5.23248	4.74388	4.87788	4.07641	5.23499	4.8568	4.61467	5.03337	4.75631	5.089	3.84483	4.549	5.24027	4.69754	4.96301	4.28902	4.88074	4.56574	4.88049	4.58403	5.08997	4.9392	3.85356	4.97384	4.79935	5.54877	4.49456
AHDC1	4.19665	4.33789	4.78345	5.15538	4.59348	5.04103	4.56861	4.76607	4.68014	4.85763	3.7467	4.58787	5.71164	4.62125	4.49639	4.32127	4.73625	4.29072	4.41617	4.13449	4.85556	3.81403	3.4986	4.97153	4.71274	3.73417	4.23556	4.28437	3.79441	4.23629	4.51669	4.66323	5.12921	3.60659	4.74905	5.18555	4.44595	4.74758	4.3024	4.40463	4.48949	4.66539	3.93502	3.93489	3.47837	4.61523	4.52548	4.78228	5.06617
AHI1	5.38276	5.07587	4.72612	4.06454	5.57969	4.92827	5.46505	5.91189	4.52681	4.58571	5.32738	5.04705	4.43494	5.52184	4.18124	4.12603	3.97696	5.21271	5.04602	5.32139	5.17438	5.17232	5.05595	5.45696	5.7172	4.74803	4.63317	5.39799	4.7005	5.39071	4.11581	5.70917	5.57163	4.85475	5.3028	5.88909	5.44235	4.74758	5.42579	4.90256	5.18657	5.88228	5.66012	5.55404	4.77182	4.65187	5.22611	6.07204	4.96884
AHNAK	9.28929	8.8972	8.64926	8.3807	9.55908	8.71317	9.36675	9.93105	9.18841	9.13248	8.86903	9.10325	9.07491	9.06649	8.08023	8.4796	8.73229	9.19826	8.6387	8.95882	8.90497	8.47987	8.7748	9.1902	8.67803	9.11558	9.194	9.1043	8.9078	8.91131	7.95343	9.25486	9.04302	8.21384	9.6882	9.13665	9.23476	9.40834	8.38989	9.14815	8.90386	9.55223	9.05371	9.34995	8.56085	9.15986	9.3913	9.80604	8.69905
AHNAK2	5.19914	4.42881	5.9213	6.78717	6.19235	6.30022	4.28859	7.8967	5.16704	5.43996	5.81259	5.58523	6.05626	5.35229	6.14188	3.89829	5.22668	6.90124	5.92811	5.10474	5.51199	5.66667	5.72016	5.63278	7.25183	7.03708	6.70643	6.13595	5.18869	4.73296	5.39596	5.76119	5.52325	5.3196	6.31368	4.69754	4.98563	6.17182	6.8826	5.17451	5.43841	7.28701	5.6001	5.5706	5.53466	5.04408	5.79013	6.11782	4.75152
AHR	5.59583	7.3576	5.33513	4.77655	5.39455	6.08186	5.94422	5.82667	6.19048	5.59556	6.21173	5.52415	6.15493	5.26497	4.49639	7.01363	5.82755	5.51685	6.13246	5.21718	5.12596	6.07909	6.48147	5.84752	5.15972	5.60385	5.34396	5.91457	5.87791	6.40531	5.19504	7.13482	6.08584	5.9509	6.17071	6.84887	5.4094	5.16776	6.1121	5.27025	5.43841	6.08119	6.02194	5.91963	5.32272	6.44267	5.27148	6.24111	6.68775
AHRR	5.9455	1.46517	3.96822	4.42622	2.11731	2.41037	1.93397	1.74963	2.80356	3.03061	1.46517	2.31739	2.75336	2.50326	5.15927	4.32127	3.16255	1.46517	2.38316	3.36856	3.0249	2.18356	1.46517	3.54556	2.34116	2.4975	6.02652	3.06252	2.90087	4.35076	2.45859	1.46517	1.46517	1.46517	2.24788	2.67885	2.06788	1.46517	1.46517	5.17451	5.18657	1.46517	4.12186	1.46517	5.53466	1.94732	5.27148	1.46517	5.47271
AHSA1	5.90617	6.93822	6.01919	5.94	5.98543	6.52871	4.94778	6.12981	5.69879	6.12717	6.86421	5.99812	6.56676	5.45444	5.32571	4.32127	5.71411	5.9475	6.47044	5.55288	5.6886	6.31295	6.12856	6.38747	6.44793	4.31389	6.53392	6.79355	5.80303	5.49238	5.57209	6.4084	5.94628	5.9509	5.93532	5.88909	5.26943	5.80335	6.58629	5.63593	5.43841	6.12926	5.6001	6.63665	4.93081	5.91113	6.12175	6.31594	4.17952
AHSA2	6.31917	6.74304	5.40941	5.79564	5.77428	6.07529	5.68788	6.01418	5.58801	6.15468	6.38438	5.67225	6.33403	7.33062	6.59579	5.22859	5.38367	6.04555	6.96044	5.82465	7.30644	6.70025	6.37317	6.34778	6.93029	5.63282	6.43924	7.13219	5.72403	6.90537	5.90356	6.35869	7.17555	6.90929	6.55022	6.56279	6.34359	6.75719	6.382	6.3325	5.04175	6.26453	6.48648	6.30269	5.95804	5.43694	6.41137	6.40826	5.89819
AHSG	1.46517	1.46517	1.46517	1.46517	1.46517	1.46517	1.46517	1.74963	1.46517	2.04234	1.46517	1.46517	1.46517	1.46517	3.77158	1.46517	1.46517	1.46517	1.46517	1.46517	1.46517	1.46517	1.46517	1.46517	1.46517	1.46517	1.46517	1.46517	1.46517	1.46517	1.46517	1.46517	1.46517	1.46517	1.46517	1.46517	1.46517	1.46517	1.46517	1.46517	1.46517	1.46517	1.46517	1.46517	1.46517	1.46517	1.46517	1.46517	1.46517
AHSP	1.46517	1.46517	1.46517	1.46517	1.46517	1.46517	1.46517	1.46517	1.46517	1.46517	1.46517	1.46517	1.46517	1.46517	1.46517	1.46517	1.46517	1.46517	1.46517	1.46517	1.46517	1.46517	1.46517	1.46517	1.46517	1.46517	1.46517	1.46517	1.46517	1.46517	1.46517	1.46517	1.46517	1.46517	1.46517	1.46517	1.46517	1.46517	1.46517	1.46517	1.46517	1.46517	1.46517	1.46517	1.46517	1.46517	1.46517	1.46517	1.46517
AICDA	1.46517	2.26096	2.69296	2.38718	1.46517	1.94407	1.46517	1.46517	1.46517	2.04234	1.46517	1.46517	1.46517	2.27602	1.46517	1.46517	1.46517	1.46517	1.46517	2.46715	1.46517	2.47115	1.46517	1.46517	1.46517	1.46517	1.46517	2.14481	2.90087	1.46517	2.45859	2.30314	1.46517	1.46517	1.46517	1.46517	1.46517	1.46517	1.46517	1.46517	3.00514	1.46517	1.46517	2.35383	1.46517	1.46517	1.46517	2.14189	1.46517
AIDA	1.46517	2.26096	1.46517	1.46517	2.57666	2.98897	2.75373	3.16681	2.15211	2.04234	2.62485	1.46517	3.23499	2.27602	1.46517	1.46517	1.46517	1.46517	2.38316	2.8563	2.39405	2.68563	3.1661	2.37486	2.34116	3.42092	1.46517	3.2827	1.46517	1.46517	3.12667	2.63468	2.93571	1.46517	2.24788	2.67885	2.89324	1.46517	2.92417	2.41187	3.55918	2.61015	3.13101	2.96092	1.46517	2.62058	1.46517	2.70438	1.46517
AIF1	4.19665	3.66388	3.86325	2.74864	2.37991	3.31867	4.02044	3.51394	3.72668	2.72405	3.51642	3.90004	3.57745	4.47184	4.75342	3.27574	4.33167	1.46517	3.00762	3.14008	2.39405	3.73731	2.70069	2.732	3.14728	2.4975	2.89473	3.46924	3.79441	4.11147	4.11581	3.39874	2.93571	3.04252	2.24788	3.46569	4.07058	2.60116	4.05182	2.78197	1.46517	3.77265	3.45831	2.96092	4.14618	3.2806	2.76032	3.22442	4.34595
AIF1L	2.97446	3.08788	5.08586	4.89548	3.76206	3.85944	3.33027	2.57713	4.20988	4.78851	2.8681	3.10482	2.75336	3.14367	5.84673	3.27574	3.49452	2.88292	2.38316	3.14008	2.39405	2.47115	3.4986	3.81316	2.94069	2.31387	3.26762	2.93463	3.19204	2.5143	3.54566	3.39874	3.84483	1.46517	2.79045	3.46569	2.31155	2.60116	2.0002	3.89398	4.24367	2.61015	3.7181	2.09843	3.47837	2.41663	5.27148	2.14189	3.99017
AIFM1	4.64751	4.33789	3.15596	3.57042	4.23955	4.1694	3.90823	3.9204	3.79743	4.13981	3.7467	3.42819	3.84782	3.38736	3.17374	3.27574	3.16255	4.82561	4.24744	3.36856	3.58426	4.67183	3.4986	2.99443	4.30972	3.61778	4.38105	4.18668	4.32032	3.82129	1.46517	4.04936	2.93571	3.99751	4.13587	3.13743	3.72885	4.64621	4.11887	3.61998	3.00514	4.00361	3.93502	4.4906	3.85356	3.80777	3.02771	4.34371	3.99017
AIFM2	3.27757	3.55664	3.48697	4.57698	3.94056	3.92132	3.9655	3.62461	4.60557	4.02219	2.8681	3.56308	3.23499	3.79993	1.46517	2.78465	3.75759	3.17113	3.22175	3.14008	2.75793	3.14634	4.33677	3.68615	3.95668	3.78874	2.89473	3.55312	3.79441	4.23629	2.45859	3.07925	3.23258	3.81631	2.5593	1.46517	3.67203	2.60116	3.34313	3.45799	3.55918	3.13353	4.12186	3.70552	4.77182	3.46698	4.52548	3.62384	4.75152
AIFM3	2.5556	2.0314	3.15596	2.74864	2.57666	2.1394	2.1253	2.47192	2.42789	2.8362	2.29592	1.46517	1.46517	1.46517	3.17374	3.27574	1.46517	1.46517	3.00762	2.46715	1.46517	1.46517	2.70069	3.54556	2.34116	2.64928	3.26762	2.41783	3.42594	1.46517	1.46517	2.30314	1.46517	2.60689	2.97938	2.67885	2.49472	1.46517	2.0002	1.46517	1.46517	1.46517	2.67396	2.09843	1.46517	2.52437	1.46517	2.52125	2.70557
AIG1	2.97446	2.70128	1.46517	1.46517	2.87863	2.92364	2.9592	3.54251	2.94944	2.8362	3.38377	3.10482	1.46517	2.59773	4.49639	1.46517	3.16255	2.88292	2.38316	2.46715	3.0249	3.14634	1.46517	3.54556	2.68634	3.0022	3.88826	3.06252	2.50042	2.91942	1.46517	2.87971	2.52651	2.60689	2.97938	1.46517	3.18315	3.34759	2.92417	2.78197	1.46517	1.46517	3.13101	4.38073	2.94176	3.06063	3.02771	3.3721	3.1725
AIM1	5.26301	4.85559	5.48002	5.0052	5.664	5.15803	5.3959	5.88843	6.0163	5.62213	5.4879	5.39355	4.96084	5.73146	5.73313	5.40831	6.24981	6.13734	5.48085	5.04501	5.17438	5.11493	4.7417	5.21277	4.71274	5.38277	5.41225	5.59784	5.55164	5.39071	5.39596	5.65518	5.2533	5.81718	5.6774	5.34189	5.26943	5.43263	5.51365	5.44439	5.31803	5.09408	6.31075	5.84001	5.43261	6.27284	6.14622	5.70283	6.52719
AIM1L	4.98834	2.43391	4.47018	6.23678	4.19403	3.36583	2.75373	2.83746	3.30029	2.72405	2.29592	3.42819	1.46517	3.19647	6.38665	1.46517	1.46517	3.17113	2.38316	4.70162	3.72668	3.01289	1.46517	3.38772	2.68634	3.27032	4.38105	2.93463	4.08252	4.11147	3.12667	4.13263	4.26231	2.60689	2.24788	3.13743	2.64613	3.03494	3.55937	5.89745	5.18657	3.77265	4.90301	2.35383	7.29324	4.18391	5.39952	2.99422	3.50594
AIM2	1.46517	1.46517	3.48697	2.74864	2.57666	2.85419	2.49599	2.43387	2.63403	2.27614	1.46517	3.10482	1.46517	1.46517	1.46517	1.46517	1.46517	1.46517	1.46517	3.36856	2.39405	2.68563	3.4986	2.37486	3.14728	1.46517	3.09602	1.46517	2.90087	2.91942	3.35374	1.46517	3.47062	1.46517	2.24788	2.67885	3.09436	3.03494	3.34313	2.41187	3.55918	1.46517	1.46517	2.09843	1.46517	2.29278	3.02771	1.46517	2.70557
AIMP1	4.98834	5.57225	3.48697	3.71219	4.69404	4.31294	4.26626	4.85006	4.48572	3.80022	4.74861	5.17214	4.07263	5.26497	4.18124	4.12603	5.05026	4.0544	5.36371	4.35021	3.85522	4.92742	5.72016	5.38011	4.76996	4.74803	4.63317	5.14015	3.62316	5.0995	4.51669	5.1293	4.26231	4.85475	5.44809	4.91325	4.81921	5.23872	5.09193	4.56574	4.6985	5.01397	4.90301	5.93249	4.59264	5.21197	3.85909	5.34338	3.77003
AIMP2	1.46517	2.81166	2.69296	2.38718	2.87863	2.85419	2.58986	2.95823	2.42789	2.72405	2.8681	3.10482	1.46517	1.93739	1.46517	2.78465	2.69798	2.88292	2.38316	1.46517	1.46517	2.47115	1.46517	2.732	1.46517	1.46517	2.64739	2.14481	1.46517	2.5143	3.12667	2.87971	1.46517	1.46517	2.79045	3.46569	2.06788	2.60116	2.3817	2.41187	1.46517	2.28513	2.67396	1.46517	1.46517	2.29278	2.76032	2.6172	1.46517
AIP	3.52013	3.16688	2.94849	3.41118	2.37991	3.45516	2.82668	2.72996	3.0784	3.1967	3.06628	3.10482	3.23499	3.03039	3.17374	4.12603	3.49452	2.88292	3.00762	3.14008	2.75793	3.56902	3.1661	4.22729	2.68634	2.31387	2.31248	3.37944	3.79441	3.21363	3.71265	3.96067	3.99864	3.60659	3.28328	1.46517	3.18315	3.59699	3.00529	3.0531	1.46517	3.13353	2.67396	3.07006	2.94176	2.93286	2.76032	2.78458	3.1725
AIPL1	1.46517	1.46517	1.46517	2.38718	1.46517	1.46517	1.93397	1.46517	1.46517	1.46517	1.46517	1.46517	1.46517	1.46517	1.46517	1.46517	1.46517	1.46517	1.46517	1.46517	2.75793	1.46517	1.46517	1.46517	1.46517	1.46517	1.46517	1.46517	1.46517	1.46517	1.46517	1.46517	1.46517	1.46517	1.46517	1.46517	1.46517	1.46517	1.46517	1.46517	1.46517	1.46517	2.67396	1.46517	2.94176	1.94732	1.46517	1.46517	1.46517
AIRE	2.5556	2.43391	3.15596	5.3751	2.57666	3.1652	2.75373	2.43387	4.48572	3.1967	3.06628	3.27716	5.71164	3.83172	3.17374	2.78465	4.47989	3.91893	3.40354	3.56158	3.0249	1.46517	4.17065	3.68615	2.34116	3.73417	2.31248	1.46517	3.42594	4.45652	4.11581	2.63468	2.93571	3.81631	2.5593	4.57592	2.64613	3.03494	2.3817	3.0531	3.55918	2.8507	1.46517	2.83997	1.46517	2.14394	3.02771	1.46517	4.6289
AIRN	2.5556	2.70128	2.69296	3.41118	2.11731	2.85419	2.27025	2.5434	2.63403	2.59789	2.29592	2.31739	3.23499	2.39752	5.32571	3.27574	3.49452	1.46517	2.74321	1.46517	1.46517	1.46517	2.70069	2.732	1.46517	1.46517	1.46517	2.41783	2.50042	3.21363	1.46517	1.46517	1.46517	1.46517	2.79045	1.46517	1.46517	3.34759	2.0002	1.46517	1.46517	3.04683	1.46517	1.46517	1.46517	2.41663	2.76032	2.14189	3.99017
AJAP1	3.27757	2.70128	2.94849	3.22883	3.00245	2.41037	2.39094	2.03138	2.80356	3.98062	2.62485	1.46517	3.57745	4.70717	1.46517	2.78465	1.46517	3.40287	4.15469	1.46517	3.85522	2.47115	3.4986	3.20709	3.73848	3.27032	1.46517	2.62201	3.19204	1.46517	2.45859	2.63468	3.47062	3.04252	4.20422	2.67885	3.48504	3.03494	2.2176	3.61998	3.55918	3.36133	1.46517	3.26186	1.46517	3.46698	1.46517	3.05616	3.1725
AJUBA	2.5556	3.00314	2.94849	3.84018	2.73882	2.98897	2.75373	3.12798	3.30029	3.80022	3.2354	2.31739	2.75336	2.96929	3.17374	1.46517	2.69798	3.59841	1.46517	3.56158	2.75793	2.68563	2.70069	3.38772	3.477	1.46517	3.55243	2.79001	2.50042	3.44975	3.54566	3.39874	1.46517	1.46517	2.5593	3.94357	2.89324	3.34759	3.28271	2.78197	1.46517	2.61015	3.7181	2.83997	1.46517	3.42291	3.7304	2.85904	2.70557
AK1	4.19665	5.97028	4.78345	4.83727	4.93169	5.34493	4.58662	5.39074	4.68014	5.0069	5.25776	5.21151	4.96084	5.43458	5.15927	4.4924	5.22668	5.15507	5.36371	4.91746	4.66449	5.22749	4.33677	5.29889	5.5651	4.31389	5.50894	5.35444	5.72403	5.44245	4.42677	4.91532	5.47318	4.30052	5.3627	5.10044	4.74143	5.09308	4.99025	5.22318	4.6985	5.15134	4.90301	5.10814	4.38723	5.00235	5.59033	5.85745	4.17952
AK2	3.90056	3.76301	3.86325	3.22883	4.0982	3.98049	4.19702	4.25721	4.39971	4.17688	4.40325	4.3232	4.72225	3.95187	1.46517	3.62395	4.47989	3.17113	3.22175	3.14008	3.0249	3.26628	3.4986	3.54556	3.61429	4.77446	2.64739	2.93463	3.19204	2.5143	4.11581	3.53214	2.52651	3.99751	3.9076	3.72615	3.09436	2.60116	3.40075	3.61998	4.48949	4.4056	3.13101	4.21928	4.14618	3.99437	4.18469	3.62384	4.34595
AK3	4.4402	3.24097	3.62475	2.74864	3.6282	3.76091	3.9655	4.27371	4.04815	3.64687	4.11399	3.56308	3.23499	2.836	3.77158	3.62395	4.6139	2.88292	3.00762	3.14008	2.75793	3.01289	2.70069	3.38772	3.14728	3.27032	3.98372	3.70617	3.94613	3.64867	3.71265	3.07925	2.52651	1.46517	3.98802	3.46569	4.15426	3.03494	3.45585	3.45799	1.46517	3.49282	4.28627	3.93489	3.85356	3.55079	3.85909	4.1259	3.77003
AK4	2.97446	1.46517	2.69296	2.74864	1.46517	1.94407	2.1253	1.86682	2.15211	1.46517	1.46517	1.46517	1.46517	1.93739	3.17374	2.78465	1.46517	1.46517	1.46517	2.46715	1.46517	1.46517	1.46517	1.46517	1.46517	1.46517	1.46517	1.46517	2.50042	1.46517	1.46517	1.46517	1.46517	1.46517	1.46517	1.46517	1.46517	2.60116	1.46517	1.46517	3.00514	1.46517	1.46517	2.09843	1.46517	1.46517	2.76032	1.94585	2.70557
AK5	2.5556	2.81166	2.34604	3.01399	2.37991	1.46517	1.93397	1.86682	2.63403	1.46517	2.62485	2.31739	1.46517	1.46517	1.46517	1.46517	1.46517	1.46517	2.38316	2.46715	2.75793	3.01289	1.46517	1.46517	1.46517	1.46517	1.46517	1.46517	2.50042	2.91942	2.84483	1.46517	1.46517	1.46517	1.46517	1.46517	1.46517	1.46517	2.3817	2.78197	1.46517	1.46517	3.13101	1.46517	1.46517	2.41663	1.46517	2.4138	1.46517
AK6	1.46517	2.81166	1.46517	1.46517	2.57666	2.77995	2.58986	3.29364	1.46517	2.72405	3.38377	2.65407	1.46517	2.76261	1.46517	2.78465	2.69798	3.17113	1.46517	1.46517	1.46517	2.68563	1.46517	2.99443	2.34116	2.31387	2.89473	2.79001	2.90087	1.46517	3.12667	1.46517	1.46517	1.46517	1.46517	1.46517	2.31155	2.60116	2.83662	2.41187	1.46517	3.04683	1.46517	3.50285	1.46517	2.41663	1.46517	2.70438	2.70557
AK7	6.43412	8.1639	5.84324	6.38527	6.90956	6.97518	4.98876	7.15319	6.0163	6.58346	7.58356	6.5035	7.07462	6.56495	5.15927	5.64155	5.65384	6.96936	6.98699	6.55697	6.89704	6.98938	6.95194	7.44736	7.15949	6.96506	7.61905	7.67656	5.98339	6.29739	6.65483	6.51812	7.17555	6.72274	7.29499	6.28434	5.92229	6.52263	7.14793	6.78379	6.15139	7.01788	6.8881	8.08164	4.93081	6.18286	7.14006	7.58972	5.06617
AK8	4.54768	4.5683	4.32222	3.57042	4.48517	4.82169	3.53991	4.5414	4.04815	4.94484	4.11399	4.08526	4.84656	4.18869	4.9708	1.46517	1.46517	4.17763	4.33437	4.70162	4.08046	3.47592	5.38955	4.22729	4.45734	2.06955	4.98836	4.33074	2.90087	4.45652	3.12667	3.24946	4.48365	4.76001	3.7307	3.13743	3.18315	3.59699	3.82817	4.4875	1.46517	3.82213	3.93502	3.9866	3.85356	3.70372	4.18469	4.68039	2.70557
AK9	6.75471	9.30644	6.94607	6.50139	7.02852	7.32112	5.74453	7.33263	5.98752	6.53547	7.95038	7.00497	7.54336	9.18441	7.17555	6.60021	5.77195	7.63644	8.35267	7.90539	8.21966	7.78616	8.45914	8.2899	7.62611	8.57604	8.0878	8.18662	6.60638	7.58194	6.80302	7.33646	9.02582	7.29131	7.87859	6.89985	7.72994	7.42015	7.96892	7.69737	6.72352	7.74081	7.92953	8.83563	6.28464	6.87281	6.87347	8.25385	6.49281
AKAP1	4.91051	3.24097	4.60397	3.84018	4.32633	3.76091	4.80194	4.29809	4.25983	4.13981	4.11399	4.58787	4.43494	4.86474	5.32571	3.89829	4.16572	4.0544	4.56667	5.75211	3.42425	3.65586	3.1661	4.0359	4.45734	4.45224	3.26762	3.70617	4.32032	3.82129	4.60118	4.21114	3.67103	4.15734	4.13587	3.94357	4.47846	3.34759	3.74451	4.4875	4.88049	4.00361	4.28627	4.13089	4.38723	4.73949	4.86026	4.0449	5.15727
AKAP10	4.05662	3.3108	3.62475	3.957	4.0982	4.26673	3.81748	4.41396	3.65192	3.80022	3.38377	3.27716	3.23499	2.90467	3.17374	2.78465	3.75759	3.91893	3.83138	3.72946	3.42425	3.37548	3.98168	3.68615	3.3231	2.4975	4.07291	3.55312	2.50042	2.91942	4.22741	3.96067	4.26231	3.60659	3.4107	2.67885	4.41266	3.98676	3.94461	3.0531	3.00514	3.36133	3.7181	3.16981	4.14618	3.80777	4.18469	3.62384	3.77003
AKAP11	4.98834	5.0572	4.78345	4.71312	5.37464	5.02741	4.87673	5.53564	5.26655	4.87994	5.293	5.21151	4.26561	3.92282	4.49639	4.4924	4.33167	4.74942	4.99425	4.77729	4.66449	4.54632	4.17065	5.07298	3.73848	4.69363	5.27225	5.28652	4.32032	3.82129	3.99431	5.44841	4.26231	4.65845	5.10635	3.94357	3.88603	4.64621	5.00771	4.84131	4.48949	5.31049	4.12186	5.27947	4.14618	4.73949	5.13082	5.65921	4.17952
AKAP12	4.19665	3.98271	4.39816	3.22883	3.216	4.00913	3.72012	2.91151	3.86462	3.11659	3.06628	4.16922	3.84782	2.90467	3.17374	5.32127	1.46517	4.0544	3.70371	3.56158	5.12596	4.20049	3.76203	4.22729	3.14728	4.07641	4.79641	2.14481	4.7005	3.21363	4.42677	4.42302	3.47062	3.81631	3.98802	2.67885	4.94004	3.03494	3.86812	3.0531	1.46517	3.36133	3.45831	3.9866	3.47837	3.99437	3.24407	3.80181	3.1725
AKAP13	7.12334	7.31919	7.5306	6.51987	6.90956	6.61265	7.38828	7.01342	6.83156	6.91344	7.25945	7.00497	6.33403	7.12073	7.25982	7.33452	7.88751	7.05021	7.21748	7.38937	7.0468	7.2166	5.83365	7.51157	6.74496	7.27558	7.01064	6.99061	6.95605	7.17286	7.52246	7.475	7.32369	7.05479	6.75334	6.24542	7.48023	6.91641	7.12031	6.71773	7.13192	7.29545	6.93732	7.43504	7.53326	7.25158	6.50889	7.01	7.31769
AKAP14	3.52013	5.26658	4.39816	3.01399	4.7573	4.7897	3.93716	4.8929	3.72668	4.21297	4.40325	5.00278	4.26561	4.03546	1.46517	3.27574	3.49452	4.29072	3.22175	3.72946	3.97251	4.78706	4.33677	5.45696	4.65311	3.55545	4.89563	5.00552	3.79441	4.11147	3.71265	4.04936	5.1926	3.60659	5.3028	4.69754	4.02674	4.64621	4.35854	4.84131	3.9444	3.96047	4.6876	5.68146	3.85356	4.25777	3.7304	5.49019	3.77003
AKAP17A	5.38276	5.73325	5.78873	5.56552	5.20458	5.33393	5.61159	5.14368	5.26655	5.43996	4.74861	5.46034	5.71164	6.84532	5.15927	5.40831	5.71411	5.8054	5.92811	5.71441	5.75357	5.85309	5.77802	5.84752	5.82824	6.36846	5.59951	5.23938	7.4358	6.32514	5.69129	5.5407	5.52325	5.99284	5.6774	5.48281	5.3585	5.01426	5.15589	6.01228	6.67552	5.34357	5.53745	5.0852	4.77182	5.30625	5.59033	4.99487	5.78894
AKAP2	1.46517	1.46517	1.46517	1.46517	1.46517	1.94407	1.46517	1.46517	1.46517	1.46517	1.46517	1.46517	2.75336	1.46517	1.46517	1.46517	1.46517	1.46517	1.46517	1.46517	1.46517	1.46517	1.46517	1.46517	2.34116	2.06955	1.46517	1.46517	1.46517	1.46517	2.45859	1.46517	1.46517	1.46517	1.46517	1.46517	1.46517	1.46517	1.46517	1.46517	1.46517	1.46517	1.46517	1.46517	1.46517	1.46517	1.46517	1.46517	1.46517
AKAP3	3.27757	3.49949	2.94849	2.38718	2.73882	2.98897	2.1253	2.93511	2.42789	3.03061	2.29592	2.65407	3.23499	2.13007	4.49639	1.46517	3.16255	2.88292	4.24744	3.72946	1.46517	2.47115	3.76203	1.46517	2.68634	1.46517	2.89473	3.2827	2.90087	2.91942	1.46517	2.63468	2.52651	2.60689	2.79045	1.46517	2.06788	3.59699	3.00529	1.46517	3.55918	2.46297	2.67396	3.16981	3.47837	2.78839	3.02771	3.05616	1.46517
AKAP4	3.724	1.46517	2.34604	1.46517	1.46517	1.46517	1.46517	1.46517	1.46517	1.46517	1.46517	1.46517	1.46517	1.93739	1.46517	1.46517	1.46517	1.46517	1.46517	1.46517	1.46517	1.46517	1.46517	1.46517	2.68634	1.46517	2.31248	1.46517	1.46517	1.46517	2.84483	1.46517	1.46517	1.46517	1.46517	1.46517	1.46517	1.46517	2.0002	1.46517	3.00514	1.46517	3.13101	1.46517	1.46517	1.46517	1.46517	1.46517	3.99017
AKAP5	1.46517	2.26096	3.33249	3.01399	2.37991	2.41037	2.58986	2.47192	1.46517	1.46517	1.46517	2.90262	1.46517	1.46517	1.46517	1.46517	2.69798	1.46517	2.38316	1.46517	2.75793	2.18356	2.70069	3.38772	2.34116	2.78049	2.64739	1.46517	2.90087	3.44975	2.45859	2.30314	2.52651	3.35635	2.24788	1.46517	2.31155	2.60116	2.0002	2.41187	1.46517	2.95307	1.46517	2.54542	2.94176	2.52437	3.58782	2.78458	2.70557
AKAP6	5.32414	4.54149	5.54731	3.57042	4.72602	5.40916	4.07326	5.45971	3.57264	4.71583	4.98325	5.00278	5.16504	3.76735	3.17374	1.46517	4.33167	4.82561	5.09598	4.35021	4.96997	4.92742	5.23248	5.5993	3.73848	4.72109	4.51278	4.94789	4.32032	4.23629	3.12667	4.35592	5.06286	3.99751	4.99695	4.13081	4.37856	4.84216	4.51455	5.67135	3.9444	5.11342	5.47193	5.46824	4.77182	3.84073	4.86026	5.32112	3.77003
AKAP7	1.46517	2.81166	2.69296	3.01399	3.00245	3.1652	2.58986	3.34422	3.57264	2.27614	2.8681	3.10482	1.46517	3.51353	1.46517	1.46517	3.49452	3.76832	3.94793	3.56158	4.18051	2.47115	2.70069	3.81316	2.68634	3.55545	2.89473	3.2827	2.90087	2.91942	3.12667	2.30314	3.23258	3.04252	2.97938	4.13081	2.49472	3.98676	3.15209	3.76404	1.46517	3.36133	2.67396	3.16981	2.94176	3.11955	2.39583	3.41766	3.50594
AKAP8	5.64449	6.48285	5.48002	5.29122	5.45265	5.64951	5.3959	4.78327	5.44692	5.4841	6.17456	5.46034	5.50234	7.76807	5.95199	6.01804	5.93269	5.72871	5.98198	5.78883	7.32788	6.06408	5.93882	6.24349	5.5651	7.02078	5.65686	5.92945	5.5051	6.37908	5.34831	6.08057	6.92017	5.90769	5.52867	5.41408	5.88689	6.20749	5.68552	5.89745	5.74862	5.51298	5.6001	5.58697	5.80334	5.71941	5.79013	5.92526	6.96348
AKAP8L	6.84054	7.66381	6.35523	6.46372	6.58655	6.83082	6.79873	6.18859	6.08581	6.77863	7.02929	6.37134	6.53049	8.43102	6.77837	6.48524	6.36689	6.7737	7.59935	6.91301	7.90004	7.14714	6.64562	6.38747	7.00295	7.34269	6.74651	7.11929	7.1343	6.82995	6.32767	7.31057	7.06197	6.61956	7.15021	7.08746	6.96861	7.04015	7.02136	6.79985	7.02107	6.53092	7.31787	6.46172	5.20367	6.50339	6.73528	6.57215	7.03687
AKAP9	8.1631	7.97672	7.65743	6.91825	8.60718	7.70343	7.67664	8.89773	7.52425	7.38874	8.50798	8.0354	7.61434	8.04901	7.08603	7.17064	7.95133	7.69794	7.77718	8.15032	7.92839	7.8531	8.15594	8.67744	6.97914	8.19052	8.51631	8.27939	7.51986	7.38529	6.96911	7.48275	8.24049	8.25743	8.34188	7.56899	7.68608	8.04984	8.19565	8.04573	7.09591	8.75167	8.21536	8.89253	7.17224	7.4826	7.73888	9.07116	7.15144
AKIP1	3.724	2.26096	2.94849	2.38718	3.47901	3.21854	2.67519	3.27631	3.0784	3.27181	2.29592	3.27716	1.46517	3.03039	1.46517	1.46517	1.46517	1.46517	3.00762	1.46517	3.24095	2.18356	3.4986	2.37486	2.34116	2.89696	1.46517	2.41783	1.46517	1.46517	2.45859	2.63468	1.46517	2.60689	3.14107	1.46517	2.49472	1.46517	2.51786	1.46517	3.00514	3.42878	2.67396	3.07006	1.46517	2.93286	2.76032	1.94585	3.1725
AKIRIN1	4.05662	3.80992	4.39816	3.957	4.36777	4.14396	3.65099	4.36109	3.0784	3.64687	3.63663	3.42819	4.43494	3.38736	1.46517	4.64487	3.16255	4.39529	1.46517	3.8784	3.58426	3.26628	2.70069	3.92912	3.85202	4.20026	3.09602	3.63189	4.08252	3.82129	3.71265	3.39874	2.52651	3.04252	4.20422	4.13081	4.02674	3.34759	4.24389	3.89398	1.46517	3.96047	1.46517	3.34746	4.14618	3.77399	4.27804	4.25111	4.34595
AKIRIN2	3.27757	2.26096	3.48697	3.84018	3.00245	3.26963	3.75337	3.39282	3.72668	2.27614	2.29592	4.24835	1.46517	3.34233	4.75342	2.78465	3.16255	2.48701	3.56232	2.8563	1.46517	2.18356	3.1661	3.92912	3.14728	2.78049	2.89473	3.37944	3.19204	3.44975	3.99431	3.07925	2.93571	3.99751	3.28328	2.67885	3.41614	3.59699	3.081	3.27225	3.55918	4.20093	2.67396	2.83997	4.14618	2.78839	3.24407	2.92869	4.6289
AKNA	5.86574	6.26554	7.0538	6.90426	6.37322	6.9787	6.35574	6.77024	6.41223	6.69998	5.65942	6.187	7.02336	6.17531	6.59579	5.96175	6.20857	6.25126	6.24684	6.25012	6.57704	6.28733	6.82071	6.26496	7.14886	6.56124	6.3379	6.58411	6.39351	6.29739	6.80302	5.47984	7.6832	6.35619	6.52433	6.53079	6.5232	5.80335	6.64288	6.21762	6.07936	6.60073	6.27288	5.99508	5.80334	5.21197	6.21723	6.5437	5.2429
AKNAD1	1.46517	1.46517	2.69296	2.38718	1.46517	1.46517	1.46517	1.9563	1.46517	1.46517	1.46517	1.46517	1.46517	1.46517	1.46517	1.46517	1.46517	1.46517	1.46517	1.46517	1.46517	1.46517	1.46517	1.46517	1.46517	2.06955	2.31248	1.46517	1.46517	1.46517	1.46517	1.46517	1.46517	3.04252	1.46517	1.46517	1.46517	1.46517	1.46517	1.46517	1.46517	1.46517	1.46517	1.46517	2.94176	1.46517	1.46517	1.46517	1.46517
AKR1A1	5.59583	5.68561	4.89157	4.83727	5.18182	5.46056	5.44563	5.31042	5.80162	5.67382	5.86022	5.39355	4.72225	5.12307	4.18124	6.22344	5.71411	4.96668	5.27993	4.77729	4.96997	5.45235	5.31317	4.54529	4.82495	4.20026	5.27225	5.61637	5.94908	4.81424	5.34831	5.88356	4.37737	4.76001	5.97414	6.07827	5.09359	5.30632	5.17144	5.31581	5.18657	5.15134	5.92752	5.52034	4.93081	5.51787	5.3581	5.22844	5.60768
AKR1B1	3.724	3.66388	2.34604	3.57042	3.82424	3.1652	2.89495	2.88738	3.48818	3.53367	3.84833	2.90262	3.57745	3.24705	1.46517	3.27574	3.49452	3.76832	3.00762	2.46715	2.39405	2.18356	3.1661	3.20709	3.3231	2.89696	2.64739	3.06252	3.42594	3.21363	2.45859	3.39874	3.67103	3.04252	2.79045	4.13081	2.06788	3.59699	3.34313	3.61998	3.00514	2.04881	3.45831	2.70352	4.38723	4.02311	2.76032	2.70438	3.50594
AKR1B10	3.27757	2.81166	2.69296	1.46517	3.11407	3.10936	3.9655	3.78659	3.30029	3.27181	2.62485	3.68521	1.46517	4.36964	1.46517	3.89829	3.16255	3.17113	3.40354	3.8784	2.75793	3.47592	3.1661	4.54529	1.46517	4.07641	2.31248	4.18668	4.7005	4.35076	2.45859	5.20663	3.84483	3.99751	4.26933	3.46569	4.63057	1.46517	2.636	3.89398	1.46517	3.86984	3.45831	2.70352	1.46517	4.66983	3.85909	3.05616	3.1725
AKR1B15	1.46517	1.46517	2.34604	2.38718	1.46517	1.46517	1.46517	1.46517	2.15211	2.27614	1.46517	1.46517	1.46517	2.13007	1.46517	1.46517	1.46517	1.46517	1.46517	1.46517	1.46517	1.46517	1.46517	1.46517	2.34116	1.46517	1.46517	1.46517	1.46517	1.46517	1.46517	1.46517	1.46517	1.46517	2.24788	1.46517	1.46517	1.46517	2.2176	1.46517	1.46517	1.46517	1.46517	1.46517	1.46517	2.41663	1.46517	1.46517	1.46517
AKR1C1	3.724	3.16688	3.33249	3.01399	4.0982	3.1652	4.41554	4.3764	3.9286	4.02219	3.63663	4.58787	4.26561	3.43083	4.9708	5.22859	5.05026	4.29072	3.22175	2.8563	4.27378	3.37548	4.17065	3.81316	3.477	4.66563	3.09602	4.41909	5.18869	3.44975	3.12667	5.27998	4.48365	3.04252	4.87841	5.00992	4.23314	4.53697	3.45585	4.01248	3.55918	4.20093	3.7181	3.88113	1.46517	3.93499	3.9765	4.34371	4.86434
AKR1C2	4.05662	3.71437	4.39816	4.16422	4.66131	4.1694	5.34438	4.5278	4.48572	4.13981	4.46705	5.13165	4.43494	5.04645	1.46517	4.78242	5.30733	3.76832	4.94052	3.8784	6.01426	3.81403	3.98168	4.91795	4.14452	4.07641	4.63317	4.75945	5.12841	4.81424	3.54566	6.03906	4.99327	3.99751	5.60497	5.41408	5.37567	3.80607	3.40075	4.01248	4.24367	4.30704	4.28627	5.19637	4.59264	4.89995	3.7304	4.62655	6.09455
AKR1C3	1.46517	3.80992	2.69296	2.38718	3.55575	3.21854	3.37508	3.49942	2.94944	3.03061	4.03108	3.56308	1.46517	3.47285	1.46517	3.27574	1.46517	3.17113	2.38316	2.8563	3.97251	3.65586	3.1661	3.68615	2.34116	3.0022	3.09602	3.17767	3.62316	3.97413	3.12667	3.76364	2.52651	2.60689	3.4107	3.46569	3.34325	2.60116	3.081	3.45799	3.55918	2.61015	3.45831	3.64141	4.38723	3.80777	2.76032	3.58516	2.70557
AKR1C4	1.46517	1.46517	2.69296	1.46517	2.11731	2.1394	1.46517	1.46517	2.15211	2.27614	2.29592	1.46517	3.84782	1.46517	3.17374	1.46517	1.46517	1.46517	1.46517	1.46517	2.39405	2.47115	1.46517	3.20709	1.46517	1.46517	2.31248	2.14481	1.46517	1.46517	1.46517	1.46517	1.46517	1.46517	1.46517	1.46517	1.46517	1.46517	1.46517	1.46517	1.46517	1.46517	1.46517	2.35383	1.46517	1.46517	1.46517	2.2903	1.46517
AKR1C6P	1.46517	1.46517	2.34604	1.46517	1.46517	1.46517	1.46517	1.74963	1.46517	1.46517	1.46517	1.46517	1.46517	1.46517	1.46517	1.46517	1.46517	1.46517	1.46517	1.46517	1.46517	1.46517	1.46517	1.46517	1.46517	1.46517	1.46517	2.41783	1.46517	1.46517	1.46517	1.46517	1.46517	1.46517	1.46517	1.46517	1.46517	1.46517	2.2176	1.46517	3.00514	1.46517	1.46517	1.46517	1.46517	1.46517	2.39583	1.46517	1.46517
AKR1C8P	2.5556	2.0314	1.46517	1.46517	1.46517	1.46517	1.93397	2.15645	2.63403	1.46517	1.46517	2.65407	1.46517	2.27602	1.46517	1.46517	2.69798	2.48701	2.38316	1.46517	2.39405	1.46517	2.70069	1.46517	1.46517	3.3479	1.46517	2.14481	1.46517	1.46517	1.46517	1.46517	1.46517	1.46517	2.97938	1.46517	1.46517	1.46517	2.0002	1.46517	1.46517	3.13353	1.46517	2.70352	3.47837	2.14394	2.39583	2.92869	1.46517
AKR1D1	1.46517	1.46517	1.46517	1.46517	1.46517	1.94407	1.46517	1.74963	2.15211	2.04234	1.46517	1.46517	1.46517	2.39752	1.46517	1.46517	1.46517	1.46517	1.46517	1.46517	1.46517	1.46517	1.46517	1.46517	1.46517	1.46517	1.46517	1.46517	2.50042	1.46517	1.46517	1.46517	1.46517	1.46517	1.46517	1.46517	1.46517	2.60116	1.46517	1.46517	1.46517	1.46517	1.46517	1.46517	1.46517	1.46517	1.46517	1.46517	1.46517
AKR1E2	1.46517	2.0314	2.69296	1.46517	2.57666	2.28729	2.27025	2.03138	2.15211	2.45217	2.29592	2.90262	1.46517	2.39752	1.46517	1.46517	1.46517	1.46517	2.38316	1.46517	1.46517	1.46517	1.46517	1.46517	2.34116	2.89696	1.46517	1.46517	1.46517	1.46517	2.84483	1.46517	1.46517	1.46517	2.79045	1.46517	1.46517	1.46517	2.3817	1.46517	1.46517	2.04881	2.67396	2.35383	3.85356	2.29278	2.76032	2.14189	1.46517
AKR7A2	2.97446	4.39916	3.86325	3.57042	3.6282	3.45516	3.28378	3.34422	3.48818	4.06253	4.64265	3.42819	3.84782	2.96929	1.46517	4.12603	1.46517	3.17113	2.74321	3.36856	1.46517	3.26628	3.4986	3.20709	3.3231	3.98714	3.09602	2.93463	3.19204	3.44975	1.46517	3.653	4.58243	2.60689	3.28328	3.46569	3.83566	3.98676	3.28271	4.12147	3.00514	3.66779	3.45831	3.57398	1.46517	3.06063	3.02771	3.41766	1.46517
AKR7A2P1	1.46517	1.46517	2.69296	1.46517	1.46517	1.46517	1.46517	1.46517	2.15211	1.46517	1.46517	1.46517	1.46517	1.46517	1.46517	1.46517	1.46517	1.46517	1.46517	1.46517	1.46517	1.46517	1.46517	1.46517	1.46517	1.46517	1.46517	1.46517	1.46517	1.46517	1.46517	1.46517	1.46517	1.46517	1.46517	1.46517	1.46517	1.46517	2.0002	1.46517	1.46517	1.46517	1.46517	1.46517	1.46517	1.46517	2.76032	1.46517	1.46517
AKR7A3	1.46517	1.46517	2.34604	1.46517	2.57666	2.7	2.49599	2.15645	2.63403	1.46517	2.29592	1.46517	1.46517	1.93739	1.46517	1.46517	1.46517	2.48701	1.46517	1.46517	1.46517	2.47115	1.46517	1.46517	2.68634	1.46517	1.46517	2.14481	1.46517	1.46517	1.46517	1.46517	2.52651	1.46517	2.24788	1.46517	1.46517	1.46517	2.636	3.0531	1.46517	2.46297	1.46517	1.46517	1.46517	2.29278	2.39583	2.70438	1.46517
AKR7L	1.46517	2.0314	1.46517	1.46517	3.216	2.41037	2.89495	2.60969	2.63403	1.46517	1.46517	2.90262	1.46517	2.39752	1.46517	1.46517	1.46517	3.17113	2.38316	1.46517	1.46517	2.18356	1.46517	2.99443	1.46517	1.46517	2.31248	2.41783	1.46517	1.46517	1.46517	2.30314	1.46517	1.46517	1.46517	1.46517	2.64613	1.46517	1.46517	3.61998	1.46517	1.46517	2.67396	2.54542	3.85356	2.41663	3.42761	2.6172	1.46517
AKT1	5.32414	5.13046	5.25678	5.05704	5.35446	5.10721	5.79902	4.93448	5.31382	4.96583	4.52806	4.86106	4.26561	5.15989	4.9708	4.4924	5.82755	5.095	4.70259	4.35021	4.85556	4.82348	4.33677	4.91795	5.15972	4.8004	4.51278	4.37561	5.35563	5.39071	4.75631	4.81981	5.1926	5.18085	5.10635	5.18555	4.84421	3.80607	4.65491	5.35997	3.55918	5.25938	4.7994	4.38073	4.38723	4.82199	5.08067	4.40932	4.75152
AKT1S1	3.27757	3.98271	4.47018	4.9514	3.99516	3.72637	3.81748	3.4396	3.65192	4.24815	4.40325	3.90004	4.07263	3.92282	4.18124	3.62395	3.75759	3.17113	3.22175	3.8784	2.75793	3.65586	3.1661	3.38772	3.85202	4.77446	4.31021	3.84328	3.94613	3.82129	4.22741	4.66323	4.13679	3.35635	3.63254	4.29554	3.83566	4.28902	3.15209	3.45799	3.00514	4.37352	4.28627	3.70552	4.38723	3.77399	3.24407	3.11495	3.77003
AKT2	3.724	4.51416	4.83854	4.83727	4.7573	4.61791	4.4554	4.56155	5.06006	4.96583	4.52806	4.08526	4.72225	4.06222	3.17374	3.27574	4.16572	4.58349	4.24744	4.01247	4.27378	3.37548	4.33677	4.74388	4.30972	4.38478	3.98372	4.02578	4.20654	2.91942	3.86086	3.96067	4.13679	3.60659	3.82208	4.69754	4.47846	4.28902	4.48973	5.01765	5.04175	4.4056	3.13101	3.70552	4.14618	4.51924	4.66906	4.07244	3.77003
AKT3	2.97446	3.00314	3.15596	2.74864	2.73882	2.98897	2.58986	2.57713	2.80356	2.8362	2.29592	1.46517	1.46517	2.27602	1.46517	2.78465	1.46517	1.46517	1.46517	2.46715	1.46517	2.18356	1.46517	1.46517	2.68634	1.46517	3.09602	2.14481	1.46517	1.46517	2.84483	2.63468	2.52651	1.46517	2.79045	3.72615	2.49472	1.46517	2.83662	2.78197	4.24367	2.28513	1.46517	2.54542	3.47837	2.70799	3.58782	2.70438	1.46517
AKTIP	3.724	3.3108	2.69296	1.46517	3.31	2.98897	3.41834	3.32759	3.19446	2.8362	3.2354	3.10482	3.23499	2.96929	4.49639	1.46517	3.97696	2.88292	2.38316	3.72946	2.75793	2.18356	2.70069	3.38772	2.94069	2.06955	2.64739	3.06252	2.50042	1.46517	1.46517	3.07925	1.46517	1.46517	3.82208	1.46517	3.18315	3.59699	2.92417	2.78197	1.46517	3.13353	2.67396	2.09843	1.46517	2.41663	2.76032	3.76808	2.70557
ALAD	4.19665	3.85525	4.47018	2.74864	3.76206	3.82739	4.22049	4.18044	4.15806	4.4423	4.26617	3.79695	4.96084	3.59123	1.46517	3.62395	5.05026	3.40287	4.33437	3.8784	3.97251	4.20049	4.17065	3.81316	3.61429	2.64928	3.98372	3.90689	4.20654	4.89111	3.12667	5.04753	2.52651	3.04252	3.9076	3.13743	2.89324	4.4185	3.55937	3.45799	3.00514	4.08598	1.46517	4.26144	2.94176	4.70509	3.9765	4.17736	4.34595
ALAS1	4.4402	5.07587	4.60397	3.84018	4.36777	4.46356	5.12966	4.62034	4.30804	4.96583	5.02586	4.70357	4.84656	4.13949	4.49639	4.32127	4.73625	3.59841	4.24744	4.44667	5.02389	4.50186	4.17065	4.80431	4.38548	4.07641	4.38105	3.90689	4.20654	4.23629	4.11581	4.66323	4.99327	3.35635	4.95852	4.91325	5.17443	4.28902	4.27346	5.4848	4.88049	4.71714	4.6876	4.7474	4.14618	4.89995	4.59911	4.98069	3.99017
ALAS2	1.46517	1.46517	2.69296	1.46517	1.46517	1.94407	1.46517	1.46517	2.15211	1.46517	2.29592	1.46517	1.46517	1.46517	1.46517	1.46517	1.46517	1.46517	2.74321	1.46517	1.46517	1.46517	1.46517	1.46517	2.68634	1.46517	1.46517	2.41783	1.46517	1.46517	1.46517	1.46517	1.46517	1.46517	1.46517	1.46517	1.46517	1.46517	1.46517	1.46517	1.46517	1.46517	1.46517	1.46517	1.46517	1.46517	1.46517	1.94585	1.46517
ALB	1.46517	1.46517	2.94849	1.46517	2.11731	1.46517	1.46517	2.43387	1.46517	1.46517	1.46517	1.46517	2.75336	3.0884	1.46517	1.46517	1.46517	1.46517	1.46517	1.46517	1.46517	1.46517	1.46517	1.46517	1.46517	1.46517	1.46517	1.46517	1.46517	1.46517	1.46517	1.46517	1.46517	1.46517	2.24788	1.46517	1.46517	1.46517	2.0002	1.46517	3.00514	1.46517	1.46517	1.46517	1.46517	1.46517	1.46517	1.46517	1.46517
ALCAM	7.40261	7.05504	6.64289	6.19137	7.47734	7.01341	7.20769	7.7863	7.52924	7.2256	7.22355	7.47611	7.14824	6.52339	6.22818	7.44113	7.33827	7.0344	6.54385	6.57807	6.69729	6.8993	6.51583	6.71828	6.80039	5.74318	7.3768	7.3631	7.00689	6.92362	5.57209	7.115	7.15986	6.22166	7.65837	7.41983	7.10814	7.5227	7.14793	7.06187	7.16705	7.74697	7.09745	7.72408	6.0977	7.52955	7.12784	7.94526	6.93816
ALDH16A1	3.27757	3.98271	3.15596	4.77655	3.31	4.00913	3.93716	3.25874	3.79743	3.84764	3.06628	2.90262	4.26561	3.55296	4.18124	4.4924	4.47989	2.88292	3.94793	2.8563	3.42425	3.95543	4.48513	2.37486	3.85202	3.94021	3.55243	3.63189	4.08252	3.97413	2.84483	3.653	2.52651	4.30052	3.5264	4.44275	3.55042	4.4185	3.34313	3.89398	4.48949	3.72126	3.7181	3.50285	2.94176	3.99437	3.9765	2.99422	4.96884
ALDH18A1	4.05662	4.99966	3.74936	3.01399	4.14695	3.95123	4.41554	3.99273	4.20988	4.50144	4.26617	4.16922	3.57745	4.34827	4.49639	1.46517	4.95312	4.96668	3.56232	3.56158	4.44337	4.20049	1.46517	3.68615	4.14452	3.09851	3.98372	4.33074	4.99959	4.89111	3.54566	4.21114	3.23258	3.04252	4.06395	4.57592	3.34325	4.28902	4.21369	4.22244	1.46517	3.04683	3.93502	4.8049	4.77182	4.25777	4.27804	4.29819	4.34595
ALDH1A1	8.69921	9.44129	6.99495	6.69265	8.79968	7.92923	8.45806	8.7601	8.55746	8.38066	9.57389	8.64109	8.04522	8.75883	8.46448	9.14177	8.88388	8.72878	8.2632	7.34083	8.11874	8.16907	8.33965	8.31067	8.85524	7.38999	8.55442	8.41748	8.98164	8.73658	6.55381	9.19481	8.52999	8.08428	9.11022	9.24407	8.456	8.89439	8.5987	8.33715	7.55961	8.51567	8.6657	9.30873	7.40487	9.07831	8.41315	9.25551	8.90898
ALDH1A2	3.724	6.10301	3.62475	1.46517	1.46517	1.94407	1.93397	1.46517	2.15211	2.45217	7.23261	3.27716	1.46517	2.39752	1.46517	1.46517	3.49452	2.88292	2.74321	1.46517	3.42425	4.14321	2.70069	1.46517	3.95668	2.64928	4.07291	3.55312	3.94613	3.21363	2.45859	4.13263	3.23258	2.60689	3.9076	4.44275	2.31155	4.4185	5.45144	2.41187	1.46517	1.46517	1.46517	4.62485	2.94176	4.72239	3.85909	4.20238	1.46517
ALDH1A3	3.724	3.66388	4.66637	4.42622	3.88366	3.45516	4.33221	3.899	4.30804	3.75105	3.51642	4.52625	4.26561	4.28212	6.05007	3.62395	5.1412	4.29072	3.00762	5.41852	3.58426	3.81403	3.98168	3.81316	4.14452	4.66563	4.15664	4.02578	4.61467	3.44975	3.99431	4.04936	3.23258	3.04252	4.13587	4.44275	4.74143	5.16776	3.82817	4.31652	4.6985	4.52704	5.40327	4.03641	5.20367	5.46783	4.3655	3.41766	5.78894
ALDH1B1	4.4402	2.0314	4.15659	3.01399	2.37991	2.41037	1.93397	2.26093	3.19446	2.27614	3.06628	3.10482	1.46517	2.27602	6.52939	1.46517	3.16255	2.48701	1.46517	3.14008	1.46517	3.01289	1.46517	1.46517	2.34116	1.46517	4.38105	1.46517	3.94613	2.5143	2.84483	2.30314	1.46517	1.46517	2.24788	3.13743	2.06788	1.46517	1.46517	3.89398	5.31803	2.46297	6.41874	2.70352	6.68947	2.62058	4.18469	2.14189	4.17952
ALDH1L1	4.54768	4.67071	3.96822	4.34426	3.82424	4.50377	4.09892	4.82814	4.10421	4.38054	5.54738	3.90004	5.42518	4.34827	3.77158	4.64487	4.73625	5.91327	4.24744	3.14008	4.73109	4.40847	4.95873	3.54556	4.71274	4.11894	5.117	3.77649	3.62316	4.81424	3.86086	5.24378	4.48365	4.43028	4.60663	4.29554	4.51023	5.16776	5.05884	3.27225	3.9444	4.27257	4.28627	5.06188	3.47837	4.07883	3.9765	3.95878	5.06617
ALDH1L1_AS1	1.46517	2.43391	2.69296	1.46517	2.11731	1.46517	1.46517	1.86682	1.46517	1.46517	1.46517	1.46517	1.46517	2.59773	1.46517	1.46517	1.46517	2.48701	1.46517	1.46517	1.46517	1.46517	1.46517	1.46517	1.46517	1.46517	1.46517	1.46517	1.46517	1.46517	1.46517	1.46517	2.52651	1.46517	2.24788	1.46517	1.46517	1.46517	1.46517	1.46517	1.46517	1.46517	1.46517	2.09843	3.47837	1.46517	1.46517	1.46517	1.46517
ALDH1L1_AS2	1.46517	2.0314	1.46517	2.38718	1.46517	2.1394	1.46517	2.21068	1.46517	1.46517	2.29592	1.46517	1.46517	1.46517	1.46517	1.46517	1.46517	1.46517	1.46517	1.46517	1.46517	1.46517	1.46517	2.99443	1.46517	1.46517	1.46517	1.46517	1.46517	1.46517	1.46517	1.46517	1.46517	1.46517	1.46517	1.46517	1.46517	1.46517	2.0002	1.46517	1.46517	1.46517	1.46517	2.09843	3.85356	1.46517	1.46517	2.14189	1.46517
ALDH1L2	2.5556	3.08788	2.34604	2.38718	2.11731	1.46517	2.27025	2.43387	2.42789	2.72405	2.29592	2.65407	1.46517	1.46517	4.49639	1.46517	2.69798	2.48701	1.46517	2.46715	2.75793	1.46517	1.46517	2.37486	2.34116	1.46517	2.31248	1.46517	1.46517	1.46517	1.46517	1.46517	3.99864	1.46517	2.5593	1.46517	2.89324	2.60116	2.3817	2.41187	1.46517	1.46517	1.46517	2.35383	1.46517	2.52437	2.39583	1.46517	2.70557
ALDH2	5.49326	5.74491	4.99203	4.50363	5.49011	4.35766	5.31255	4.03239	5.16704	5.19616	5.65942	5.88137	5.50234	4.49141	4.9708	4.90778	5.30733	5.095	4.05522	3.56158	5.12596	4.85898	4.7417	3.38772	5.15972	4.96981	5.34396	4.61824	4.7005	4.45652	4.51669	5.089	4.48365	4.549	5.03436	6.20542	4.23314	5.80335	4.33076	4.01248	3.55918	4.04541	3.93502	5.17482	5.07377	4.91504	4.18469	5.07706	5.40014
ALDH3A1	7.806	8.50404	5.89575	7.0384	8.81078	7.60674	8.37614	7.80449	8.20191	8.24668	7.95038	7.62852	7.19531	8.69688	4.9708	8.66697	9.07934	7.68787	8.15618	7.44782	7.64215	7.9254	7.38246	7.86052	7.92299	7.42344	7.81389	7.01867	8.83467	9.14697	5.19504	8.48777	6.18228	7.37285	8.63872	8.79015	8.3605	7.95871	6.91052	8.03221	6.15139	7.38517	8.38455	8.49875	6.8947	8.93336	9.23777	7.93982	8.48856
ALDH3A2	5.26301	5.0191	4.53867	4.16422	5.20458	4.91353	5.06734	5.08501	5.40391	5.72371	5.63222	5.46034	4.72225	4.8038	4.75342	4.12603	5.82755	3.91893	4.99425	4.62167	3.72668	5.05513	4.17065	3.92912	5.2425	4.69363	4.79641	5.08782	4.99959	5.16269	4.60118	4.76952	4.37737	4.43028	4.95852	5.34189	4.63057	5.70684	4.91819	4.90256	5.04175	5.27662	5.47193	4.887	3.85356	5.24806	4.73571	4.60814	5.32368
ALDH3B1	6.54057	6.70778	6.39221	6.90426	7.20728	7.18463	5.73657	7.01101	6.21549	7.1227	6.8407	6.63899	7.50651	5.78725	6.22818	4.78242	6.20857	6.90124	6.52585	6.02258	6.23485	6.3992	7.00125	6.93455	6.89253	5.12115	6.82348	6.9328	5.45699	5.98577	6.17269	6.10088	6.69916	6.67207	7.17537	6.24542	5.69549	6.63162	6.47223	6.76756	5.43841	6.76174	7.24156	6.77133	6.16275	5.65831	6.71907	6.90587	4.96884
ALDH3B2	4.19665	3.49949	6.61188	6.09603	3.47901	4.00913	3.53991	3.54251	4.52681	3.40954	3.38377	3.56308	3.84782	3.34233	4.49639	4.78242	4.47989	2.48701	1.46517	3.14008	3.85522	3.73731	1.46517	3.92912	2.94069	4.38478	3.41805	4.08154	4.32032	3.82129	2.45859	4.13263	2.52651	3.35635	2.97938	1.46517	3.26582	3.34759	2.51786	4.22244	5.83871	2.8507	4.43322	3.16981	5.88277	3.50957	4.27804	2.99422	5.60768
ALDH4A1	3.27757	2.70128	3.33249	1.46517	2.73882	2.7	2.75373	2.43387	2.80356	3.27181	2.8681	2.90262	2.75336	2.836	3.77158	1.46517	3.16255	1.46517	1.46517	1.46517	2.39405	2.18356	2.70069	1.46517	3.3231	2.4975	2.89473	2.14481	2.50042	2.91942	3.54566	3.24946	2.52651	2.60689	2.79045	2.67885	1.46517	2.60116	3.00529	2.78197	3.00514	2.28513	4.12186	1.46517	2.94176	2.14394	3.02771	2.6172	3.77003
ALDH5A1	3.90056	3.89909	3.33249	3.41118	3.6282	3.98049	3.81748	4.12678	3.39775	3.80022	4.84718	3.68521	4.43494	4.13949	4.18124	3.27574	4.6139	3.59841	2.74321	3.56158	3.58426	3.37548	4.7417	3.92912	5.46544	2.4975	3.55243	3.2827	2.50042	3.21363	3.71265	3.86577	3.99864	2.60689	3.98802	5.26586	3.18315	4.28902	3.65521	3.45799	4.48949	3.55381	1.46517	3.70552	4.14618	3.22927	3.58782	3.54529	3.99017
ALDH6A1	3.27757	3.61136	2.69296	2.74864	3.69683	3.53861	2.67519	3.78659	3.48818	3.40954	3.51642	3.68521	1.46517	3.0884	3.17374	2.78465	3.16255	2.88292	3.00762	3.36856	1.46517	2.47115	3.76203	2.732	3.14728	2.4975	2.64739	2.41783	1.46517	3.82129	3.54566	3.53214	1.46517	2.60689	3.7307	2.67885	3.18315	2.60116	2.51786	3.61998	1.46517	4.00361	4.12186	3.50285	2.94176	2.93286	2.76032	3.50415	2.70557
ALDH7A1	3.52013	4.78906	1.46517	1.46517	3.6282	3.41129	3.72012	3.55656	3.86462	4.13981	3.7467	3.79695	3.57745	3.73396	3.17374	3.27574	4.6139	2.88292	3.00762	3.56158	4.08046	3.81403	3.4986	1.46517	3.73848	3.84115	3.41805	3.37944	4.32032	4.11147	3.12667	4.42302	1.46517	3.99751	3.82208	3.13743	3.48504	4.64621	3.50865	2.78197	4.48949	1.46517	3.45831	4.52539	3.47837	3.99437	4.3655	4.51225	3.50594
ALDH8A1	2.5556	1.46517	2.34604	1.46517	1.46517	1.46517	1.46517	1.9563	1.46517	1.46517	2.29592	1.46517	1.46517	1.46517	1.46517	1.46517	1.46517	2.88292	2.38316	1.46517	2.39405	1.46517	2.70069	1.46517	1.46517	1.46517	1.46517	1.46517	1.46517	1.46517	1.46517	1.46517	1.46517	1.46517	1.46517	2.67885	2.31155	1.46517	1.46517	1.46517	3.00514	1.46517	1.46517	1.46517	1.46517	1.94732	1.46517	2.4138	1.46517
ALDH9A1	4.4402	4.87709	4.60397	3.957	4.48517	4.61791	4.07326	4.32995	3.57264	3.75105	4.894	4.52625	4.26561	3.66453	4.75342	4.12603	4.47989	4.0544	3.00762	3.56158	4.27378	3.95543	4.48513	3.92912	4.45734	4.27704	5.23499	4.41909	4.85792	4.23629	3.99431	3.96067	3.99864	3.04252	4.79349	3.46569	3.72885	4.64621	4.1828	3.89398	3.9444	4.97215	3.45831	4.38073	4.59264	3.70372	3.02771	4.29819	3.1725
ALDOA	7.23846	7.75007	7.20684	7.07633	7.30478	7.34311	7.20481	7.16407	7.71593	7.38874	7.02929	7.69909	7.54336	7.68052	6.9404	7.7867	8.27438	7.68787	7.315	6.3999	7.00747	7.12563	7.79969	6.79404	7.53921	6.73789	7.15658	7.18885	7.69539	7.67104	7.29111	8.02406	6.74195	7.34079	7.31022	7.94157	6.99651	7.40489	7.14793	7.30616	7.33092	7.06801	6.8881	6.9205	7.07432	7.5344	7.39586	7.38597	7.99447
ALDOB	1.46517	1.46517	2.34604	2.74864	1.46517	1.46517	1.46517	1.74963	1.46517	1.46517	2.29592	1.46517	1.46517	2.13007	4.18124	1.46517	1.46517	2.48701	1.46517	1.46517	1.46517	1.46517	1.46517	2.99443	1.46517	1.46517	1.46517	1.46517	1.46517	1.46517	1.46517	1.46517	1.46517	1.46517	1.46517	1.46517	1.46517	1.46517	1.46517	1.46517	1.46517	1.46517	1.46517	2.09843	1.46517	2.41663	2.76032	1.46517	1.46517
ALDOC	3.27757	3.16688	2.69296	1.46517	2.11731	2.28729	2.49599	2.21068	2.94944	2.59789	2.8681	2.65407	3.23499	1.93739	1.46517	3.62395	2.69798	3.76832	1.46517	1.46517	1.46517	2.68563	3.4986	1.46517	2.34116	2.31387	1.46517	2.14481	3.62316	2.5143	1.46517	1.46517	2.52651	2.60689	1.46517	1.46517	1.46517	2.60116	2.0002	2.41187	1.46517	1.46517	1.46517	2.09843	1.46517	2.29278	1.46517	2.4138	3.77003
ALG1	2.5556	1.46517	1.46517	2.38718	3.00245	3.21854	2.9592	2.70123	2.80356	3.03061	1.46517	2.90262	1.46517	1.93739	3.77158	3.89829	2.69798	2.48701	2.74321	2.46715	1.46517	2.47115	3.1661	2.37486	2.34116	1.46517	2.89473	2.14481	2.90087	3.21363	1.46517	3.07925	1.46517	4.30052	3.4107	4.29554	2.77703	1.46517	2.83662	3.27225	3.55918	2.95307	3.13101	2.96092	1.46517	2.70799	2.76032	2.52125	2.70557
ALG10	1.46517	2.70128	2.34604	2.38718	2.11731	2.41037	2.27025	2.75789	2.42789	2.72405	1.46517	1.46517	2.75336	1.46517	1.46517	1.46517	1.46517	1.46517	1.46517	2.46715	1.46517	1.46517	1.46517	2.99443	1.46517	1.46517	1.46517	2.41783	1.46517	1.46517	1.46517	2.30314	2.52651	1.46517	2.97938	2.67885	2.64613	2.60116	2.2176	1.46517	3.00514	2.8507	1.46517	2.96092	1.46517	2.62058	1.46517	2.14189	3.1725
ALG10B	1.46517	2.70128	1.46517	1.46517	3.47901	2.41037	2.27025	2.91151	1.46517	2.27614	2.29592	2.90262	2.75336	2.27602	1.46517	1.46517	3.16255	2.88292	1.46517	3.14008	1.46517	3.01289	1.46517	3.38772	2.34116	1.46517	2.64739	2.93463	2.90087	1.46517	3.12667	2.30314	2.93571	2.60689	3.5264	1.46517	2.77703	1.46517	2.636	3.0531	3.55918	2.46297	1.46517	3.07006	1.46517	2.41663	3.24407	2.92869	1.46517
ALG11	2.5556	3.16688	3.62475	2.74864	3.39734	2.51746	2.39094	2.98088	3.0784	2.93766	2.8681	2.31739	3.57745	2.50326	3.77158	3.62395	3.16255	3.17113	3.40354	1.46517	2.75793	3.56902	3.98168	2.732	2.68634	2.06955	3.55243	3.2827	1.46517	3.21363	3.71265	2.30314	2.52651	3.04252	3.4107	3.46569	2.49472	1.46517	2.74124	3.0531	1.46517	3.04683	3.13101	3.07006	4.77182	3.66713	3.24407	2.92869	1.46517
ALG12	2.5556	2.26096	3.33249	3.84018	1.46517	2.85419	3.01996	2.86271	3.65192	3.1967	3.2354	2.31739	3.57745	2.39752	1.46517	1.46517	2.69798	3.17113	2.38316	3.56158	2.39405	2.47115	3.1661	2.732	2.34116	2.78049	3.09602	3.06252	3.42594	3.44975	2.45859	2.30314	2.52651	2.60689	2.24788	1.46517	2.64613	1.46517	3.21917	2.78197	1.46517	2.46297	2.67396	2.96092	4.14618	2.99854	2.39583	2.70438	3.50594
ALG13	4.19665	4.33789	4.78345	3.57042	4.78789	4.48381	4.3745	4.87698	4.52681	4.63921	4.64265	4.46179	4.43494	4.34827	1.46517	4.90778	5.1412	4.58349	5.09598	4.44667	5.72145	4.82348	4.7417	4.74388	4.38548	5.14152	4.68971	5.06091	4.7005	4.23629	4.22741	4.48704	5.06286	4.43028	4.79349	5.41408	4.51023	4.4185	4.74126	4.63985	4.6985	4.74232	3.93502	5.10814	3.47837	4.35049	4.08455	5.19208	4.49456
ALG14	1.46517	1.46517	1.46517	1.46517	3.00245	2.1394	2.27025	2.57713	2.15211	2.04234	1.46517	2.31739	1.46517	1.93739	1.46517	1.46517	1.46517	1.46517	1.46517	1.46517	1.46517	2.47115	3.4986	1.46517	1.46517	3.0022	1.46517	1.46517	2.50042	1.46517	1.46517	1.46517	1.46517	1.46517	1.46517	3.46569	2.49472	2.60116	2.2176	1.46517	1.46517	2.04881	1.46517	1.46517	1.46517	2.29278	1.46517	2.14189	2.70557
ALG1L	1.46517	2.43391	2.34604	1.46517	2.11731	1.94407	1.46517	2.30791	2.15211	2.27614	1.46517	2.65407	1.46517	1.46517	1.46517	3.27574	1.46517	2.48701	1.46517	1.46517	1.46517	2.18356	1.46517	2.99443	1.46517	3.73417	1.46517	1.46517	3.19204	1.46517	1.46517	1.46517	1.46517	1.46517	1.46517	1.46517	1.46517	1.46517	2.0002	1.46517	1.46517	2.95307	1.46517	1.46517	1.46517	1.94732	1.46517	1.46517	1.46517
ALG1L2	1.46517	1.46517	1.46517	1.46517	2.11731	1.94407	2.1253	1.46517	2.15211	2.04234	1.46517	1.46517	1.46517	1.46517	1.46517	1.46517	1.46517	1.46517	1.46517	1.46517	1.46517	1.46517	1.46517	2.37486	1.46517	2.06955	1.46517	1.46517	1.46517	1.46517	1.46517	1.46517	1.46517	1.46517	1.46517	2.67885	1.46517	1.46517	1.46517	1.46517	1.46517	1.46517	1.46517	1.46517	1.46517	1.46517	1.46517	1.46517	1.46517
ALG1L9P	1.46517	2.0314	2.69296	1.46517	1.46517	2.41037	2.1253	2.57713	1.46517	2.04234	1.46517	1.46517	2.75336	2.27602	1.46517	1.46517	2.69798	1.46517	1.46517	1.46517	1.46517	2.18356	1.46517	1.46517	2.34116	1.46517	1.46517	1.46517	1.46517	1.46517	1.46517	1.46517	1.46517	1.46517	1.46517	1.46517	2.06788	1.46517	2.3817	2.41187	1.46517	1.46517	1.46517	2.09843	1.46517	2.52437	1.46517	2.85904	2.70557
ALG2	1.46517	3.80992	3.33249	2.38718	3.47901	3.05074	3.50065	3.51394	3.48818	3.80022	2.62485	2.65407	3.84782	2.836	1.46517	4.32127	3.75759	3.91893	3.70371	2.46715	3.0249	3.47592	3.1661	3.38772	3.85202	1.46517	3.55243	3.2827	3.19204	3.44975	3.54566	2.87971	2.93571	1.46517	3.82208	3.94357	3.18315	2.60116	2.83662	2.78197	1.46517	3.77265	3.45831	3.82512	3.85356	3.32987	3.58782	3.8347	2.70557
ALG3	1.46517	2.57718	3.15596	2.38718	2.57666	2.6131	3.578	3.16681	3.19446	2.93766	3.2354	3.27716	1.46517	1.46517	3.17374	4.32127	1.46517	3.17113	2.38316	1.46517	3.24095	2.47115	1.46517	3.20709	2.68634	3.3479	2.31248	1.46517	3.62316	2.91942	2.84483	2.87971	1.46517	2.60689	2.24788	3.13743	3.09436	4.28902	2.92417	3.27225	1.46517	2.46297	3.45831	3.42754	1.46517	2.86304	3.02771	3.22442	1.46517
ALG5	1.46517	2.57718	1.46517	2.38718	3.11407	2.51746	2.82668	3.18577	3.19446	2.8362	2.8681	3.56308	1.46517	2.27602	3.17374	1.46517	1.46517	4.29072	3.00762	2.8563	3.0249	2.18356	2.70069	2.37486	2.68634	1.46517	2.64739	3.06252	2.90087	1.46517	1.46517	2.63468	1.46517	1.46517	3.14107	2.67885	2.06788	2.60116	2.74124	3.76404	3.9444	2.61015	3.45831	2.54542	2.94176	2.70799	2.76032	3.32481	1.46517
ALG6	1.46517	2.26096	2.69296	2.38718	2.87863	2.1394	2.67519	2.78509	2.42789	2.45217	1.46517	2.65407	2.75336	1.46517	1.46517	1.46517	1.46517	1.46517	3.00762	2.46715	1.46517	1.46517	1.46517	1.46517	1.46517	1.46517	2.31248	1.46517	3.42594	3.21363	1.46517	1.46517	1.46517	1.46517	1.46517	1.46517	3.09436	1.46517	2.2176	1.46517	1.46517	2.46297	1.46517	2.09843	3.47837	2.62058	3.42761	2.78458	1.46517
ALG8	2.97446	1.46517	2.34604	2.38718	2.37991	3.21854	2.58986	2.91151	2.94944	2.8362	2.62485	2.31739	2.75336	1.46517	1.46517	1.46517	2.69798	1.46517	3.00762	1.46517	2.75793	2.18356	3.4986	2.732	1.46517	1.46517	3.09602	2.93463	2.50042	2.5143	1.46517	1.46517	1.46517	1.46517	1.46517	1.46517	2.64613	1.46517	2.74124	2.78197	1.46517	2.28513	3.13101	2.70352	1.46517	2.29278	2.39583	1.94585	3.1725
ALG9	3.27757	2.57718	3.33249	2.38718	2.87863	2.77995	2.67519	3.12798	3.39775	2.45217	2.62485	3.56308	3.57745	3.19647	4.9708	5.96175	3.16255	3.91893	3.00762	2.46715	3.24095	3.26628	3.4986	6.13104	3.3231	3.0022	2.89473	2.79001	3.94613	3.21363	3.99431	4.13263	4.67471	3.81631	3.7307	3.46569	3.18315	3.34759	2.92417	1.46517	6.07936	3.77265	1.46517	2.70352	4.14618	2.78839	3.24407	2.92869	4.86434
ALK	2.5556	2.57718	3.48697	3.57042	2.57666	2.92364	2.58986	2.70123	2.63403	3.69999	3.2354	2.65407	2.75336	2.59773	1.46517	3.27574	1.46517	2.48701	1.46517	3.14008	2.39405	2.47115	1.46517	1.46517	2.68634	2.64928	3.55243	2.62201	2.90087	2.91942	1.46517	2.63468	3.47062	1.46517	2.79045	2.67885	1.46517	4.14619	2.3817	3.0531	3.9444	2.28513	1.46517	2.35383	4.59264	2.93286	3.85909	3.32481	1.46517
ALKBH1	2.5556	2.70128	2.69296	1.46517	2.37991	2.41037	2.67519	2.47192	1.46517	2.72405	2.62485	2.65407	1.46517	2.836	3.17374	3.89829	1.46517	3.17113	1.46517	1.46517	3.0249	2.47115	3.1661	2.37486	1.46517	2.06955	2.31248	2.62201	1.46517	1.46517	1.46517	2.30314	1.46517	1.46517	1.46517	2.67885	1.46517	2.60116	1.46517	1.46517	3.00514	2.8507	1.46517	2.54542	1.46517	1.94732	2.76032	2.70438	1.46517
ALKBH2	2.97446	3.16688	1.46517	2.74864	2.73882	2.92364	2.89495	2.86271	3.48818	3.27181	2.62485	1.46517	2.75336	3.14367	3.77158	3.62395	2.69798	3.40287	3.70371	1.46517	3.24095	2.86167	2.70069	2.99443	2.94069	2.78049	1.46517	3.37944	2.50042	1.46517	3.35374	3.07925	2.52651	1.46517	1.46517	3.46569	2.89324	3.34759	2.83662	3.61998	1.46517	3.29001	2.67396	2.96092	1.46517	3.32987	3.7304	2.4138	4.34595
ALKBH3	4.19665	3.61136	2.94849	2.38718	3.11407	2.7	2.9592	3.29364	3.48818	3.1967	3.51642	3.27716	3.23499	2.96929	1.46517	2.78465	1.46517	3.17113	3.00762	2.8563	3.42425	3.56902	2.70069	3.20709	3.477	4.41892	2.31248	2.93463	1.46517	1.46517	2.45859	3.53214	2.52651	3.04252	3.5264	3.13743	3.48504	3.98676	2.74124	3.61998	3.00514	3.36133	3.13101	3.50285	2.94176	3.11955	3.24407	2.99422	3.50594
ALKBH3_AS1	1.46517	2.26096	3.33249	3.01399	1.46517	1.94407	1.46517	1.46517	2.42789	1.46517	1.46517	1.46517	1.46517	1.46517	4.18124	1.46517	2.69798	1.46517	1.46517	1.46517	1.46517	1.46517	1.46517	1.46517	1.46517	2.31387	1.46517	1.46517	1.46517	1.46517	1.46517	1.46517	1.46517	2.60689	1.46517	1.46517	1.46517	1.46517	1.46517	1.46517	3.00514	1.46517	2.67396	2.70352	1.46517	1.46517	1.46517	1.46517	1.46517
ALKBH4	2.5556	2.43391	1.46517	3.71219	3.11407	2.7	2.39094	2.43387	2.42789	2.45217	2.29592	2.31739	1.46517	2.27602	1.46517	3.27574	3.16255	1.46517	2.74321	1.46517	1.46517	2.68563	1.46517	1.46517	1.46517	2.4975	2.64739	2.62201	1.46517	1.46517	1.46517	1.46517	1.46517	3.04252	2.24788	1.46517	2.77703	1.46517	3.15209	2.41187	3.55918	1.46517	1.46517	2.35383	1.46517	2.78839	1.46517	2.2903	3.1725
ALKBH5	4.54768	5.40565	7.39154	6.16812	5.45265	5.7926	5.29093	5.34923	5.33688	5.54092	4.64265	5.35895	6.10644	4.84975	6.38665	3.27574	5.38367	5.76757	4.24744	4.98267	5.3105	5.33181	5.83365	5.38011	5.74578	4.77446	5.15743	5.03349	4.42548	5.28124	4.96111	4.76952	5.2533	4.85475	5.79055	6.03326	4.63057	6.09771	4.69874	5.22318	6.00354	5.85965	5.17497	5.0852	5.07377	5.11101	5.13082	5.75348	6.18351
ALKBH6	2.97446	3.55664	2.69296	2.74864	2.73882	2.7	3.53991	2.91151	2.63403	3.03061	3.2354	3.56308	2.75336	2.39752	1.46517	1.46517	3.75759	2.48701	1.46517	1.46517	3.42425	3.01289	3.4986	3.38772	2.34116	2.4975	2.89473	3.06252	1.46517	2.5143	3.35374	2.30314	1.46517	1.46517	3.28328	1.46517	2.89324	1.46517	3.00529	3.0531	1.46517	3.29001	1.46517	2.83997	1.46517	2.93286	3.42761	2.99422	2.70557
ALKBH7	1.46517	2.57718	3.48697	3.22883	2.87863	3.31867	2.9592	2.64117	3.30029	3.27181	3.7467	3.27716	1.46517	2.50326	1.46517	1.46517	4.33167	3.59841	3.00762	3.36856	2.39405	2.68563	3.76203	2.37486	3.73848	1.46517	2.64739	2.79001	1.46517	3.64867	3.12667	3.53214	1.46517	3.04252	3.28328	2.67885	1.46517	2.60116	2.636	3.45799	3.00514	2.28513	2.67396	2.35383	1.46517	2.70799	2.39583	3.27564	3.1725
ALKBH8	3.27757	2.26096	3.15596	3.01399	3.6282	3.26963	3.07765	2.72996	4.04815	3.47311	2.8681	3.68521	1.46517	1.46517	1.46517	1.46517	3.49452	1.46517	2.38316	2.46715	2.75793	3.37548	1.46517	2.732	2.68634	2.06955	3.41805	2.14481	3.42594	2.91942	3.54566	2.30314	1.46517	2.60689	2.5593	3.13743	1.46517	2.60116	3.081	2.41187	1.46517	2.04881	3.7181	2.70352	1.46517	2.78839	1.46517	2.2903	3.1725
ALLC	1.46517	1.46517	2.69296	1.46517	2.11731	1.46517	1.46517	1.46517	1.46517	1.46517	1.46517	1.46517	1.46517	1.46517	1.46517	1.46517	1.46517	1.46517	1.46517	1.46517	2.75793	1.46517	1.46517	1.46517	1.46517	1.46517	2.31248	1.46517	1.46517	1.46517	1.46517	1.46517	2.52651	1.46517	1.46517	1.46517	1.46517	1.46517	1.46517	1.46517	1.46517	1.46517	1.46517	1.46517	1.46517	1.46517	2.39583	1.46517	1.46517
ALMS1	5.49326	5.86736	6.64289	5.41527	6.71039	6.45986	5.88789	7.34702	5.94325	6.24274	5.78817	6.35393	6.20183	5.19578	5.73313	4.90778	4.95312	6.50194	6.15607	6.55697	5.98752	5.7629	5.65986	6.51835	5.49944	5.68906	6.62276	6.49699	4.85792	5.33702	5.48673	5.62741	6.76287	5.72057	6.41583	6.12191	4.98563	5.93695	6.382	6.53796	6.00354	6.85037	5.77313	6.81357	3.85356	5.7532	5.66007	6.84113	5.06617
ALMS1_IT1	1.46517	3.08788	2.69296	2.74864	2.37991	2.85419	2.49599	2.78509	2.63403	1.46517	2.8681	2.65407	1.46517	1.93739	3.77158	1.46517	1.46517	1.46517	1.46517	1.46517	1.46517	2.86167	1.46517	2.99443	2.34116	1.46517	1.46517	2.62201	1.46517	2.91942	3.35374	3.07925	3.23258	3.04252	2.79045	1.46517	2.31155	3.03494	2.51786	3.27225	3.00514	2.8507	1.46517	3.70552	1.46517	2.52437	3.02771	2.70438	1.46517
ALMS1P	1.46517	2.91156	3.62475	3.22883	3.00245	3.49756	2.82668	3.52831	2.63403	3.47311	2.8681	2.90262	2.75336	2.68359	1.46517	3.89829	1.46517	2.88292	3.22175	4.01247	3.24095	3.14634	3.4986	2.37486	3.477	2.06955	2.64739	3.06252	2.50042	2.5143	4.11581	1.46517	3.84483	3.35635	2.24788	3.13743	2.49472	3.03494	3.00529	3.45799	1.46517	2.28513	2.67396	3.57398	2.94176	2.62058	1.46517	3.32481	3.50594
ALOX12	2.5556	2.0314	4.53867	3.01399	2.57666	2.28729	2.58986	2.03138	2.63403	2.27614	1.46517	1.46517	1.46517	2.68359	4.49639	1.46517	2.69798	2.48701	1.46517	3.36856	1.46517	3.01289	1.46517	2.37486	1.46517	1.46517	3.09602	2.14481	3.19204	2.5143	1.46517	2.63468	2.52651	1.46517	2.24788	1.46517	2.06788	1.46517	2.74124	2.78197	5.74862	3.04683	2.67396	1.46517	2.94176	2.29278	4.66906	2.14189	3.1725
ALOX12_AS1	1.46517	2.0314	1.46517	1.46517	2.11731	1.94407	1.46517	1.86682	1.46517	1.46517	2.8681	1.46517	1.46517	1.46517	1.46517	1.46517	2.69798	1.46517	1.46517	1.46517	1.46517	2.47115	1.46517	1.46517	1.46517	1.46517	1.46517	1.46517	1.46517	1.46517	1.46517	1.46517	1.46517	1.46517	1.46517	1.46517	1.46517	1.46517	1.46517	2.78197	1.46517	1.46517	1.46517	1.46517	1.46517	1.94732	1.46517	2.14189	1.46517
ALOX12B	3.90056	1.46517	3.15596	3.01399	2.57666	2.51746	2.39094	1.74963	2.42789	2.59789	1.46517	1.46517	1.46517	1.93739	1.46517	1.46517	3.75759	1.46517	1.46517	3.14008	1.46517	1.46517	1.46517	2.732	1.46517	1.46517	2.64739	1.46517	2.50042	1.46517	1.46517	1.46517	1.46517	1.46517	1.46517	1.46517	1.46517	1.46517	1.46517	1.46517	1.46517	1.46517	2.67396	2.09843	4.38723	1.46517	1.46517	1.46517	2.70557
ALOX12P2	3.27757	3.66388	4.32222	3.84018	3.94056	3.92132	3.99325	3.83269	4.04815	3.80022	3.38377	4.16922	3.57745	4.06222	3.17374	2.78465	4.47989	2.48701	3.94793	4.35021	3.72668	3.88659	3.1661	3.20709	4.22959	4.07641	3.98372	4.28437	3.19204	3.82129	3.86086	3.86577	4.48365	3.81631	4.26933	3.94357	4.27095	3.98676	4.08575	3.76404	3.00514	4.37352	3.93502	3.16981	3.47837	3.70372	3.7304	4.38779	4.34595
ALOX15	8.69346	10.0143	8.23188	8.7408	9.35803	8.96793	8.52755	9.47583	8.75145	9.91732	10.2927	9.22541	8.53128	9.33068	8.46448	8.34331	9.09637	9.02514	7.51978	7.82829	8.5466	7.95821	8.63343	9.21521	9.64582	7.74448	8.96135	8.67269	8.66574	8.29304	8.16672	8.73485	8.05793	8.08428	9.06831	9.79469	8.95955	9.33374	9.39048	8.94673	8.6668	8.78801	8.99683	10.1295	7.80149	8.99539	8.70804	9.62062	8.72887
ALOX15B	2.5556	2.26096	1.46517	2.38718	1.46517	1.46517	1.46517	2.67166	2.15211	2.45217	1.46517	1.46517	1.46517	2.13007	1.46517	1.46517	1.46517	3.59841	1.46517	2.8563	1.46517	2.18356	1.46517	1.46517	3.477	1.46517	1.46517	1.46517	1.46517	2.5143	2.84483	1.46517	1.46517	1.46517	2.24788	1.46517	1.46517	1.46517	2.74124	2.41187	1.46517	2.28513	1.46517	1.46517	1.46517	2.41663	2.76032	2.6172	1.46517
ALOX15P1	3.724	2.91156	1.46517	1.46517	2.37991	2.6131	2.39094	2.15645	1.46517	2.93766	2.8681	2.31739	2.75336	1.93739	1.46517	1.46517	2.69798	2.88292	3.00762	2.46715	2.75793	2.18356	3.4986	2.37486	2.94069	1.46517	2.31248	2.41783	1.46517	2.5143	1.46517	1.46517	2.93571	3.04252	2.24788	2.67885	1.46517	3.34759	2.3817	1.46517	1.46517	2.28513	2.67396	2.83997	1.46517	2.52437	1.46517	1.94585	1.46517
ALOX5	4.32376	2.81166	4.66637	3.71219	1.46517	3.10936	3.72012	2.5434	2.63403	2.93766	2.29592	3.42819	1.46517	2.68359	5.95199	3.62395	1.46517	2.88292	1.46517	3.36856	2.39405	2.47115	2.70069	2.732	2.68634	2.64928	1.46517	2.93463	1.46517	3.21363	1.46517	3.07925	1.46517	2.60689	1.46517	3.13743	3.34325	1.46517	3.28271	1.46517	3.55918	3.13353	2.67396	2.54542	2.94176	3.06063	2.76032	2.2903	3.50594
ALOX5AP	2.5556	2.26096	3.62475	1.46517	2.11731	2.51746	2.9592	2.21068	2.42789	2.04234	1.46517	2.90262	1.46517	2.76261	3.77158	1.46517	2.69798	1.46517	1.46517	1.46517	1.46517	2.47115	1.46517	3.20709	1.46517	2.06955	2.31248	2.62201	1.46517	1.46517	3.12667	2.87971	1.46517	1.46517	1.46517	1.46517	3.78333	1.46517	2.3817	1.46517	3.9444	3.21431	2.67396	1.46517	1.46517	2.52437	2.39583	2.2903	3.50594
ALOXE3	1.46517	1.46517	2.34604	1.46517	1.46517	1.46517	2.27025	1.74963	2.15211	2.59789	1.46517	1.46517	2.75336	1.46517	1.46517	1.46517	1.46517	1.46517	1.46517	2.46715	2.75793	1.46517	1.46517	2.37486	2.34116	1.46517	1.46517	1.46517	1.46517	1.46517	1.46517	1.46517	1.46517	1.46517	1.46517	1.46517	1.46517	3.34759	1.46517	1.46517	1.46517	1.46517	1.46517	1.46517	1.46517	1.46517	1.46517	1.46517	3.1725
ALPI	1.46517	2.0314	3.15596	2.38718	1.46517	1.46517	2.27025	1.46517	2.15211	2.27614	1.46517	1.46517	1.46517	1.46517	3.17374	1.46517	1.46517	1.46517	1.46517	1.46517	1.46517	1.46517	1.46517	1.46517	1.46517	2.06955	1.46517	2.41783	1.46517	1.46517	1.46517	1.46517	1.46517	1.46517	1.46517	1.46517	1.46517	1.46517	2.2176	1.46517	1.46517	1.46517	1.46517	1.46517	1.46517	1.46517	1.46517	1.46517	1.46517
ALPK1	4.32376	3.85525	4.83854	4.16422	4.48517	4.33548	4.22049	4.6457	4.30804	4.28245	3.2354	3.90004	4.43494	4.16431	3.77158	5.02294	2.69798	3.76832	4.63627	4.98267	4.18051	4.85898	3.76203	4.0359	4.71274	4.77446	4.15664	3.96764	3.19204	3.82129	4.68088	4.35592	3.84483	4.30052	4.83659	4.8095	4.91668	4.64621	4.89959	4.22244	4.24367	4.20093	4.28627	4.59247	3.47837	4.32788	4.91865	4.27485	3.50594
ALPK2	2.97446	1.46517	3.33249	1.46517	2.37991	1.46517	1.93397	1.74963	1.46517	2.04234	1.46517	1.46517	1.46517	1.46517	1.46517	1.46517	1.46517	1.46517	1.46517	3.36856	1.46517	1.46517	1.46517	1.46517	2.34116	1.46517	1.46517	1.46517	1.46517	1.46517	2.45859	1.46517	1.46517	1.46517	2.24788	1.46517	1.46517	1.46517	1.46517	1.46517	1.46517	1.46517	1.46517	1.46517	2.94176	1.46517	1.46517	1.46517	2.70557
ALPK3	4.05662	4.51416	3.96822	3.957	3.11407	4.24304	3.99325	4.04213	4.10421	2.72405	2.8681	3.9958	3.57745	4.11421	1.46517	2.78465	3.49452	3.76832	4.49344	4.13449	3.72668	3.73731	3.76203	2.99443	3.95668	4.23918	3.55243	3.17767	2.90087	2.91942	3.54566	4.21114	3.67103	3.81631	3.9076	4.69754	4.71452	4.14619	3.90691	3.61998	3.00514	3.13353	5.17497	3.07006	3.47837	3.22927	3.58782	3.89817	4.49456
ALPL	3.27757	3.76301	5.78873	3.41118	2.87863	3.72637	6.17938	3.82131	5.60708	4.21297	3.38377	3.79695	3.23499	3.43083	6.45979	4.78242	4.6139	5.26811	3.56232	4.01247	4.66449	3.88659	3.76203	3.68615	4.45734	4.03251	4.15664	3.55312	5.24654	4.73296	4.33066	5.47984	4.13679	5.66971	5.42019	5.54838	6.14831	4.28902	4.51455	3.89398	4.88049	5.49839	5.08997	3.50285	6.22499	4.13238	5.47892	3.80181	4.6289
ALPP	1.46517	1.46517	2.34604	1.46517	1.46517	2.1394	2.27025	1.46517	2.15211	1.46517	1.46517	1.46517	1.46517	1.46517	1.46517	1.46517	1.46517	2.48701	1.46517	2.46715	1.46517	1.46517	1.46517	1.46517	1.46517	1.46517	2.64739	1.46517	1.46517	1.46517	1.46517	1.46517	1.46517	1.46517	2.5593	2.67885	1.46517	1.46517	2.0002	2.78197	1.46517	1.46517	1.46517	1.46517	1.46517	1.46517	1.46517	1.46517	3.1725
ALPPL2	2.5556	1.46517	1.46517	1.46517	2.11731	1.46517	2.49599	2.26093	2.80356	1.46517	1.46517	1.46517	1.46517	2.39752	1.46517	1.46517	1.46517	1.46517	1.46517	1.46517	2.39405	1.46517	1.46517	1.46517	1.46517	1.46517	1.46517	1.46517	1.46517	1.46517	1.46517	1.46517	1.46517	2.60689	1.46517	1.46517	2.99825	1.46517	1.46517	1.46517	1.46517	2.04881	3.13101	1.46517	3.85356	2.29278	2.76032	1.46517	1.46517
ALS2	3.27757	4.54149	3.96822	4.16422	4.28362	4.50377	3.72012	5.02381	4.20988	4.41176	4.26617	4.52625	3.84782	3.55296	5.15927	3.27574	4.16572	3.76832	4.82655	4.01247	4.66449	4.45595	4.17065	4.39534	4.14452	5.01472	4.51278	5.00552	4.08252	4.23629	4.33066	4.35592	4.76132	4.43028	4.91903	4.13081	4.27095	4.28902	4.1828	4.84131	4.6985	4.49765	4.6876	4.41832	3.47837	3.93499	4.66906	4.73226	4.34595
ALS2CL	6.28894	5.0943	5.6731	5.96721	5.29214	5.05451	5.21257	5.44546	5.33688	5.54092	4.84718	5.28713	5.71164	6.39612	6.38665	5.40831	5.59092	5.8054	6.20217	5.82465	6.64698	5.11493	6.08342	4.54529	5.20171	5.88228	5.41225	5.78961	5.84096	5.76018	5.44206	5.44841	5.36747	5.38422	6.35835	6.16427	4.94004	5.16776	5.31829	5.67135	5.43841	5.87101	5.97551	4.26144	6.55065	5.53741	6.01948	5.17974	6.30742
ALS2CR11	1.46517	1.46517	2.34604	2.38718	1.46517	1.46517	1.93397	2.26093	1.46517	2.04234	2.29592	1.46517	2.75336	1.46517	3.17374	1.46517	1.46517	1.46517	2.38316	1.46517	1.46517	1.46517	1.46517	2.99443	1.46517	1.46517	2.64739	2.14481	1.46517	1.46517	1.46517	1.46517	1.46517	1.46517	1.46517	1.46517	1.46517	1.46517	1.46517	1.46517	1.46517	2.28513	2.67396	1.46517	2.94176	2.52437	2.39583	2.2903	1.46517
ALS2CR12	3.90056	6.70778	4.66637	4.06454	5.01145	5.48062	3.615	5.36825	3.86462	4.61272	6.40056	5.04705	6.15493	5.57719	3.17374	3.62395	3.49452	5.91327	5.87213	5.50948	5.43476	6.18003	5.59691	5.45696	5.35831	4.82588	6.06933	5.67058	4.52327	5.71888	4.68088	5.27998	6.32991	5.02713	5.6774	4.8095	5.42597	5.43263	6.1201	5.01765	3.9444	4.92907	5.71774	6.17882	4.59264	4.05125	4.91865	5.98296	3.50594
ALX1	1.46517	1.46517	2.34604	1.46517	1.46517	1.46517	1.46517	1.74963	1.46517	1.46517	1.46517	1.46517	1.46517	1.46517	3.17374	1.46517	1.46517	1.46517	1.46517	1.46517	1.46517	2.18356	1.46517	1.46517	2.34116	1.46517	2.31248	1.46517	1.46517	1.46517	1.46517	1.46517	1.46517	1.46517	1.46517	1.46517	2.06788	1.46517	1.46517	1.46517	1.46517	1.46517	1.46517	1.46517	1.46517	1.46517	1.46517	1.46517	2.70557
ALX3	1.46517	2.26096	2.94849	2.74864	2.37991	1.94407	2.49599	2.15645	2.42789	1.46517	2.29592	1.46517	1.46517	1.46517	1.46517	1.46517	1.46517	2.48701	1.46517	1.46517	1.46517	2.18356	1.46517	2.37486	1.46517	1.46517	2.31248	2.14481	1.46517	1.46517	1.46517	1.46517	2.93571	1.46517	1.46517	1.46517	1.46517	1.46517	2.51786	2.41187	3.00514	2.28513	1.46517	1.46517	3.47837	2.29278	2.39583	1.46517	1.46517
ALX4	2.5556	2.0314	3.96822	2.74864	2.37991	2.6131	2.58986	1.74963	2.42789	2.04234	2.29592	1.46517	1.46517	1.46517	1.46517	3.89829	2.69798	1.46517	1.46517	2.46715	2.39405	2.18356	1.46517	2.99443	2.34116	2.31387	3.09602	1.46517	3.19204	1.46517	2.84483	1.46517	1.46517	1.46517	1.46517	2.67885	1.46517	1.46517	1.46517	3.0531	3.00514	1.46517	3.13101	2.09843	3.47837	1.94732	2.39583	1.46517	3.50594
ALYREF	4.19665	3.61136	5.08586	4.34426	3.55575	3.98049	3.75337	2.93511	3.98969	3.69999	3.84833	3.42819	5.0666	3.59123	5.32571	1.46517	1.46517	4.39529	2.38316	3.56158	3.58426	4.08344	3.76203	2.99443	3.73848	3.55545	3.78549	3.84328	3.19204	3.44975	3.35374	2.87971	2.93571	3.04252	3.82208	4.8095	2.77703	3.98676	3.90691	3.45799	4.48949	3.91592	3.93502	3.34746	5.80334	3.37726	5.13082	3.69793	4.6289
AMACR	2.5556	2.43391	3.15596	3.22883	2.11731	2.1394	2.49599	1.86682	1.46517	3.1967	1.46517	2.31739	1.46517	2.27602	5.32571	1.46517	1.46517	1.46517	1.46517	1.46517	1.46517	2.86167	1.46517	3.38772	2.68634	2.78049	3.09602	2.14481	2.50042	1.46517	1.46517	3.24946	2.52651	1.46517	2.5593	1.46517	2.64613	1.46517	2.3817	3.76404	4.48949	1.46517	1.46517	1.46517	3.85356	1.94732	2.76032	2.14189	1.46517
AMBN	1.46517	1.46517	2.69296	1.46517	1.46517	1.46517	2.1253	1.46517	2.42789	1.46517	1.46517	1.46517	1.46517	1.46517	1.46517	1.46517	1.46517	1.46517	1.46517	1.46517	1.46517	1.46517	1.46517	2.37486	1.46517	1.46517	1.46517	1.46517	1.46517	1.46517	1.46517	1.46517	1.46517	1.46517	2.24788	1.46517	1.46517	1.46517	1.46517	1.46517	1.46517	1.46517	1.46517	1.46517	1.46517	1.46517	1.46517	1.46517	1.46517
AMBP	2.5556	2.91156	5.33513	5.7015	4.52221	5.02741	5.06734	3.29364	6.05841	4.74048	3.06628	4.39422	6.91504	4.60342	3.17374	6.07221	6.24981	3.76832	3.40354	4.24655	4.08046	3.56902	6.12856	5.49389	5.15972	6.26144	2.64739	3.63189	4.20654	4.96402	5.08288	3.24946	6.43799	4.76001	4.39105	6.9731	1.46517	3.80607	2.3817	3.27225	5.43841	4.66539	4.6876	3.16981	4.14618	1.94732	4.27804	2.4138	7.23696
AMBRA1	3.27757	4.30622	4.94269	5.20211	4.59348	4.85297	4.22049	4.45774	4.39971	4.34861	4.26617	4.3232	4.43494	4.25935	4.49639	2.78465	3.75759	4.17763	4.56667	4.70162	4.18051	4.7113	3.76203	4.47232	4.59083	4.8004	3.67413	4.02578	4.20654	4.23629	4.11581	3.39874	5.12921	5.81718	4.26933	4.29554	4.44595	4.64621	4.46446	3.89398	3.00514	4.04541	4.12186	4.13089	5.07377	4.35049	4.91865	4.36593	4.86434
AMD1	4.32376	4.09923	4.06565	3.71219	4.14695	4.14396	5.1418	4.90341	4.75097	4.24815	4.46705	4.90989	3.57745	2.76261	4.9708	4.12603	3.49452	3.59841	3.56232	3.56158	3.85522	3.95543	4.7417	3.92912	4.14452	4.63706	4.74407	4.18668	3.94613	4.11147	4.42677	4.35592	3.47062	3.81631	4.26933	2.67885	5.23218	4.53697	4.38578	3.45799	4.88049	4.16367	4.43322	4.86016	4.38723	4.47892	4.3655	4.43052	4.86434
AMDHD1	1.46517	1.46517	1.46517	2.74864	2.11731	1.94407	1.93397	1.9563	2.15211	1.46517	1.46517	2.65407	1.46517	1.46517	4.75342	1.46517	1.46517	1.46517	1.46517	1.46517	1.46517	1.46517	1.46517	1.46517	1.46517	1.46517	1.46517	1.46517	2.50042	1.46517	1.46517	1.46517	1.46517	1.46517	1.46517	1.46517	1.46517	1.46517	2.0002	2.41187	1.46517	1.46517	1.46517	1.46517	3.47837	1.46517	3.24407	1.94585	3.1725
AMDHD2	3.724	3.24097	3.96822	3.84018	3.00245	3.10936	3.01996	2.64117	3.86462	3.40954	2.62485	2.90262	2.75336	3.03039	3.77158	3.27574	3.75759	2.48701	3.56232	1.46517	2.75793	3.81403	4.33677	3.81316	3.14728	3.48995	3.09602	3.55312	3.42594	3.44975	2.84483	3.07925	3.99864	3.35635	3.82208	3.13743	3.18315	3.34759	2.74124	3.61998	4.24367	2.8507	3.13101	3.16981	2.94176	2.62058	3.24407	3.05616	3.50594
AMELX	1.46517	1.46517	1.46517	1.46517	1.46517	1.46517	1.46517	2.09721	1.46517	1.46517	1.46517	1.46517	2.75336	1.46517	1.46517	1.46517	1.46517	1.46517	1.46517	1.46517	1.46517	2.18356	1.46517	1.46517	1.46517	1.46517	1.46517	2.41783	1.46517	2.91942	1.46517	1.46517	1.46517	1.46517	2.24788	1.46517	1.46517	2.60116	2.2176	1.46517	1.46517	1.46517	1.46517	1.46517	1.46517	1.46517	1.46517	1.46517	1.46517
AMELY	1.46517	1.46517	1.46517	1.46517	1.46517	1.46517	1.46517	1.46517	1.46517	1.46517	1.46517	1.46517	1.46517	1.46517	1.46517	1.46517	1.46517	1.46517	1.46517	2.46715	1.46517	1.46517	1.46517	1.46517	1.46517	1.46517	1.46517	1.46517	1.46517	1.46517	1.46517	1.46517	1.46517	1.46517	1.46517	1.46517	1.46517	1.46517	1.46517	1.46517	1.46517	1.46517	1.46517	1.46517	1.46517	1.46517	1.46517	1.46517	1.46517
AMER1	4.05662	3.49949	3.62475	4.16422	3.11407	3.10936	3.07765	2.91151	3.72668	3.27181	3.2354	2.90262	3.23499	3.38736	3.77158	3.89829	2.69798	2.48701	4.41617	3.56158	4.08046	3.14634	1.46517	1.46517	3.95668	2.78049	3.41805	3.17767	3.79441	4.11147	3.12667	3.24946	2.52651	4.15734	3.14107	2.67885	3.18315	1.46517	3.94461	3.27225	4.88049	1.46517	3.93502	2.96092	3.47837	3.77399	3.24407	2.92869	3.1725
AMER2	2.5556	2.57718	2.69296	1.46517	1.46517	1.46517	1.93397	1.74963	2.15211	2.45217	1.46517	1.46517	2.75336	1.93739	4.75342	2.78465	1.46517	1.46517	1.46517	2.46715	1.46517	1.46517	1.46517	1.46517	1.46517	2.06955	1.46517	1.46517	1.46517	1.46517	1.46517	1.46517	1.46517	1.46517	1.46517	1.46517	1.46517	1.46517	1.46517	1.46517	1.46517	1.46517	3.45831	1.46517	1.46517	1.46517	1.46517	1.46517	1.46517
AMER3	1.46517	1.46517	2.34604	2.74864	2.57666	1.94407	1.46517	1.46517	1.46517	2.04234	2.29592	2.31739	1.46517	1.46517	1.46517	1.46517	1.46517	1.46517	1.46517	1.46517	1.46517	2.18356	1.46517	2.37486	1.46517	1.46517	1.46517	1.46517	1.46517	1.46517	1.46517	1.46517	1.46517	1.46517	1.46517	1.46517	1.46517	1.46517	1.46517	1.46517	1.46517	1.46517	1.46517	1.46517	1.46517	1.46517	1.46517	1.46517	1.46517
AMFR	4.4402	3.00314	3.15596	3.01399	4.66131	3.72637	3.9655	4.23209	3.57264	4.02219	3.7467	3.42819	2.75336	4.72374	4.75342	4.12603	4.16572	3.76832	3.40354	3.8784	4.08046	3.73731	4.17065	3.81316	3.85202	3.09851	4.31021	4.28437	3.19204	3.64867	3.71265	3.653	3.67103	3.35635	3.9076	3.46569	3.61265	4.4185	3.50865	4.22244	4.6985	3.82213	3.45831	4.30235	3.85356	3.93499	5.02869	4.49226	3.77003
AMH	1.46517	2.91156	3.48697	5.41527	3.88366	3.85944	3.615	2.64117	4.20988	4.55818	3.2354	2.65407	3.57745	2.96929	3.17374	1.46517	3.75759	3.59841	3.56232	2.46715	3.0249	2.86167	2.70069	2.732	3.477	2.31387	3.55243	3.63189	3.19204	2.5143	3.35374	3.07925	4.26231	3.35635	3.14107	2.67885	2.31155	4.14619	3.45585	4.01248	3.9444	2.28513	2.67396	3.16981	4.93081	2.52437	3.58782	3.46164	3.50594
AMHR2	1.46517	1.46517	1.46517	1.46517	1.46517	1.94407	1.46517	1.46517	1.46517	2.04234	1.46517	1.46517	1.46517	1.46517	1.46517	1.46517	1.46517	1.46517	1.46517	1.46517	1.46517	1.46517	2.70069	2.37486	1.46517	1.46517	1.46517	1.46517	1.46517	1.46517	1.46517	1.46517	1.46517	1.46517	1.46517	1.46517	1.46517	1.46517	1.46517	1.46517	1.46517	2.28513	1.46517	1.46517	2.94176	1.46517	2.39583	1.94585	1.46517
AMICA1	3.724	3.3769	4.06565	3.41118	2.11731	3.1652	4.19702	2.43387	3.30029	2.93766	1.46517	3.42819	3.84782	2.76261	4.18124	3.27574	3.49452	1.46517	2.38316	1.46517	2.39405	3.26628	1.46517	1.46517	3.95668	1.46517	3.09602	3.37944	3.62316	3.21363	4.22741	2.30314	3.47062	3.35635	1.46517	2.67885	4.63057	2.60116	2.74124	2.78197	3.9444	4.27257	2.67396	3.42754	3.47837	2.52437	3.02771	2.6172	1.46517
AMIGO1	1.46517	1.46517	4.78345	2.38718	2.57666	2.6131	2.49599	2.60969	1.46517	2.93766	1.46517	1.46517	1.46517	2.39752	3.17374	1.46517	3.16255	2.48701	1.46517	1.46517	1.46517	1.46517	1.46517	1.46517	2.34116	1.46517	3.09602	2.41783	1.46517	1.46517	1.46517	1.46517	1.46517	1.46517	1.46517	1.46517	2.49472	2.60116	2.2176	3.27225	1.46517	1.46517	1.46517	2.54542	1.46517	2.14394	3.58782	1.46517	1.46517
AMIGO2	1.46517	2.70128	2.34604	2.74864	2.11731	2.6131	2.39094	2.72996	2.15211	3.11659	1.46517	2.31739	1.46517	2.68359	1.46517	1.46517	2.69798	2.48701	2.38316	1.46517	1.46517	3.01289	1.46517	2.99443	2.94069	2.06955	1.46517	2.14481	1.46517	1.46517	1.46517	1.46517	3.84483	3.35635	2.24788	1.46517	2.31155	2.60116	2.2176	2.41187	1.46517	1.46517	2.67396	2.54542	1.46517	2.29278	2.76032	2.52125	3.1725
AMIGO3	1.46517	2.0314	3.86325	3.01399	3.39734	2.51746	2.49599	2.57713	2.63403	2.93766	2.62485	3.10482	1.46517	1.93739	1.46517	3.27574	1.46517	2.48701	1.46517	1.46517	1.46517	1.46517	1.46517	1.46517	2.68634	1.46517	1.46517	1.46517	2.90087	2.5143	3.12667	3.53214	3.23258	1.46517	2.5593	1.46517	1.46517	2.60116	2.636	2.41187	1.46517	2.04881	1.46517	2.35383	1.46517	2.52437	3.02771	2.2903	1.46517
AMMECR1	3.27757	3.08788	3.33249	3.22883	3.216	2.92364	2.89495	3.9204	3.19446	2.59789	3.06628	3.27716	1.46517	2.76261	3.17374	1.46517	1.46517	2.88292	2.74321	3.14008	2.39405	2.18356	1.46517	4.0359	3.3231	3.48995	3.09602	3.37944	2.50042	3.21363	3.35374	3.07925	3.47062	2.60689	3.82208	3.13743	3.41614	1.46517	3.45585	3.0531	1.46517	3.13353	2.67396	2.70352	4.14618	3.62949	3.42761	2.85904	3.1725
AMMECR1L	3.724	2.57718	3.15596	3.71219	2.87863	3.05074	3.37508	3.34422	3.57264	3.34258	3.51642	3.79695	2.75336	3.03039	3.77158	2.78465	3.75759	3.59841	3.94793	2.46715	2.39405	3.95543	3.4986	3.20709	3.61429	3.55545	2.89473	3.63189	3.19204	1.46517	3.35374	2.63468	2.52651	3.81631	2.79045	3.13743	3.48504	1.46517	3.15209	4.01248	3.55918	3.55381	2.67396	3.88113	1.46517	3.42291	2.39583	2.70438	4.17952
AMN	3.52013	3.00314	3.48697	2.38718	2.73882	2.77995	3.28378	2.03138	3.39775	3.03061	3.2354	2.65407	1.46517	2.96929	3.17374	1.46517	1.46517	2.88292	1.46517	2.46715	1.46517	2.47115	2.70069	1.46517	3.14728	3.89159	3.09602	2.79001	3.42594	2.91942	2.45859	2.87971	4.13679	3.35635	1.46517	3.46569	2.89324	3.03494	3.00529	1.46517	1.46517	2.61015	1.46517	2.35383	3.47837	2.62058	2.76032	2.4138	4.34595
AMN1	1.46517	2.43391	2.69296	1.46517	3.11407	2.51746	2.58986	3.08782	2.42789	1.46517	3.06628	2.65407	1.46517	1.46517	3.17374	2.78465	1.46517	1.46517	1.46517	1.46517	1.46517	1.46517	1.46517	2.37486	1.46517	3.3479	3.09602	2.41783	1.46517	3.21363	1.46517	3.07925	1.46517	1.46517	2.5593	1.46517	2.99825	3.34759	2.3817	3.27225	3.00514	2.61015	1.46517	3.07006	3.47837	2.78839	2.39583	2.92869	1.46517
AMOT	4.82816	5.51884	4.72612	4.77655	5.33399	5.01367	4.47492	5.34539	5.19257	5.0069	5.60449	4.86106	5.16504	4.51071	5.32571	4.32127	5.30733	4.58349	4.63627	5.04501	4.08046	5.20017	5.14694	5.25648	4.92891	5.20092	5.15743	5.08782	5.24654	4.23629	4.22741	4.66323	4.99327	2.60689	4.83659	4.8095	4.07058	5.23872	5.2171	5.01765	1.46517	4.63879	4.28627	5.63499	4.59264	5.03031	5.27148	5.06368	4.86434
AMOTL1	2.5556	3.00314	4.15659	3.01399	3.11407	1.94407	2.58986	2.64117	2.94944	3.53367	4.03108	3.68521	2.75336	2.50326	3.17374	3.27574	1.46517	3.59841	2.38316	2.8563	3.0249	1.46517	1.46517	2.99443	3.14728	3.42092	2.64739	3.70617	2.50042	1.46517	1.46517	4.48704	3.23258	2.60689	1.46517	1.46517	2.64613	2.60116	2.3817	3.61998	3.00514	1.46517	1.46517	2.09843	3.47837	2.70799	3.42761	1.94585	2.70557
AMOTL2	4.64751	2.81166	4.60397	5.41527	4.14695	3.85944	4.04711	3.97245	4.30804	3.5915	3.38377	4.39422	2.75336	3.47285	3.17374	3.27574	3.49452	4.17763	3.40354	4.8491	2.75793	3.37548	3.98168	2.37486	3.14728	3.61778	3.67413	3.77649	3.62316	4.11147	3.99431	4.35592	3.67103	4.85475	3.63254	3.72615	4.15426	3.80607	4.33076	4.12147	3.55918	4.4056	3.7181	3.26186	6.34192	4.45832	4.79935	4.01679	5.15727
AMPD1	1.46517	1.46517	2.69296	1.46517	1.46517	1.94407	2.27025	1.74963	2.15211	2.27614	1.46517	1.46517	1.46517	1.46517	1.46517	1.46517	1.46517	1.46517	1.46517	3.14008	1.46517	1.46517	1.46517	1.46517	1.46517	1.46517	1.46517	1.46517	1.46517	1.46517	1.46517	1.46517	1.46517	1.46517	1.46517	1.46517	2.89324	1.46517	1.46517	1.46517	1.46517	1.46517	1.46517	2.09843	1.46517	1.46517	1.46517	2.14189	1.46517
AMPD2	3.90056	3.3108	4.06565	4.64669	3.216	4.11804	4.73911	3.29364	4.25983	4.31592	3.38377	3.90004	3.84782	4.8346	4.49639	4.90778	1.46517	3.17113	3.22175	4.01247	3.72668	3.81403	3.4986	4.39534	3.73848	3.48995	4.07291	3.17767	4.08252	3.64867	3.99431	3.39874	3.47062	3.35635	3.82208	3.13743	4.23314	4.14619	3.28271	2.41187	4.6985	3.49282	3.93502	2.96092	3.47837	3.22927	3.7304	2.70438	3.99017
AMPD3	4.98834	5.13046	5.70289	5.05704	5.01145	5.71863	5.16579	5.84575	4.88279	5.4841	4.64265	4.90989	5.0666	5.20755	4.49639	5.02294	5.38367	5.21271	4.88468	5.27024	5.4739	4.96044	4.95873	3.92912	5.35831	4.41892	5.7388	5.72281	4.93052	4.73296	5.29903	5.00481	5.47318	5.61699	5.3627	5.10044	4.51023	5.01426	5.18683	5.80488	5.04175	5.67747	4.99956	4.86016	5.88277	4.82199	5.27148	5.75348	5.32368
AMPH	1.46517	2.0314	2.34604	2.38718	2.37991	2.28729	1.46517	1.86682	2.42789	2.27614	2.29592	1.46517	1.46517	1.93739	1.46517	1.46517	1.46517	1.46517	1.46517	2.46715	2.75793	2.18356	3.1661	1.46517	1.46517	2.89696	1.46517	1.46517	1.46517	1.46517	1.46517	2.30314	1.46517	1.46517	1.46517	3.13743	1.46517	1.46517	2.0002	1.46517	1.46517	1.46517	1.46517	1.46517	1.46517	1.46517	2.39583	1.46517	1.46517
AMT	3.52013	3.61136	2.34604	2.38718	2.87863	3.05074	2.67519	2.70123	2.42789	3.5915	3.2354	3.42819	3.23499	2.96929	1.46517	1.46517	3.16255	2.88292	2.38316	1.46517	1.46517	3.81403	1.46517	1.46517	2.94069	2.06955	2.64739	3.63189	3.19204	2.5143	1.46517	3.07925	1.46517	1.46517	2.97938	2.67885	2.77703	2.60116	2.83662	3.45799	3.00514	2.95307	1.46517	2.70352	1.46517	2.41663	2.39583	2.6172	2.70557
AMTN	1.46517	1.46517	2.34604	1.46517	1.46517	1.46517	1.46517	1.46517	2.15211	1.46517	1.46517	1.46517	1.46517	1.93739	1.46517	1.46517	1.46517	1.46517	1.46517	1.46517	1.46517	1.46517	1.46517	1.46517	1.46517	1.46517	1.46517	1.46517	1.46517	1.46517	1.46517	1.46517	1.46517	1.46517	1.46517	1.46517	1.46517	1.46517	1.46517	1.46517	1.46517	1.46517	1.46517	1.46517	1.46517	1.46517	1.46517	1.46517	1.46517
AMY1A	1.46517	1.46517	1.46517	1.46517	1.46517	1.46517	1.46517	1.46517	1.46517	1.46517	1.46517	1.46517	1.46517	1.46517	1.46517	1.46517	1.46517	1.46517	1.46517	1.46517	1.46517	1.46517	1.46517	1.46517	1.46517	1.46517	1.46517	1.46517	1.46517	1.46517	1.46517	1.46517	1.46517	1.46517	1.46517	1.46517	1.46517	1.46517	1.46517	1.46517	1.46517	1.46517	1.46517	1.46517	1.46517	1.46517	1.46517	1.46517	1.46517
AMY1B	1.46517	1.46517	1.46517	1.46517	1.46517	1.46517	1.46517	1.46517	1.46517	1.46517	1.46517	1.46517	1.46517	1.46517	1.46517	1.46517	1.46517	1.46517	1.46517	1.46517	1.46517	1.46517	1.46517	1.46517	1.46517	1.46517	1.46517	1.46517	1.46517	1.46517	1.46517	1.46517	1.46517	1.46517	1.46517	1.46517	1.46517	1.46517	1.46517	1.46517	1.46517	1.46517	1.46517	1.46517	1.46517	1.46517	1.46517	1.46517	1.46517
AMY1C	1.46517	1.46517	1.46517	1.46517	1.46517	1.46517	1.46517	1.46517	1.46517	1.46517	1.46517	1.46517	1.46517	1.46517	1.46517	1.46517	1.46517	1.46517	1.46517	1.46517	1.46517	1.46517	1.46517	1.46517	1.46517	1.46517	1.46517	1.46517	1.46517	1.46517	1.46517	1.46517	1.46517	1.46517	1.46517	1.46517	1.46517	1.46517	1.46517	1.46517	1.46517	1.46517	1.46517	1.46517	1.46517	1.46517	1.46517	1.46517	1.46517
AMY2A	1.46517	1.46517	1.46517	1.46517	1.46517	1.46517	1.46517	1.74963	1.46517	1.46517	1.46517	2.65407	1.46517	1.46517	1.46517	1.46517	1.46517	1.46517	1.46517	1.46517	1.46517	1.46517	1.46517	1.46517	1.46517	1.46517	1.46517	1.46517	1.46517	1.46517	1.46517	1.46517	1.46517	1.46517	1.46517	1.46517	1.46517	1.46517	1.46517	1.46517	1.46517	1.46517	1.46517	1.46517	1.46517	1.46517	1.46517	1.46517	1.46517
AMY2B	1.46517	2.43391	2.69296	1.46517	3.216	2.92364	2.82668	3.65086	2.63403	2.72405	3.2354	2.65407	1.46517	2.27602	1.46517	1.46517	2.69798	3.59841	1.46517	3.36856	2.75793	2.86167	1.46517	2.732	2.68634	3.09851	2.31248	2.79001	3.79441	2.91942	2.84483	2.87971	2.93571	3.04252	2.97938	1.46517	3.26582	1.46517	2.92417	2.78197	1.46517	2.04881	3.13101	3.76667	1.46517	3.2806	3.02771	3.11495	1.46517
AMZ1	2.5556	1.46517	3.48697	3.957	2.73882	3.10936	1.46517	2.09721	4.04815	3.64687	2.29592	2.65407	3.57745	2.96929	5.47477	3.27574	3.75759	2.48701	2.74321	2.46715	3.0249	2.18356	2.70069	2.732	2.94069	3.73417	3.09602	2.93463	3.94613	3.44975	2.84483	2.30314	3.47062	3.81631	2.79045	3.13743	1.46517	3.03494	2.3817	3.45799	4.48949	2.61015	2.67396	1.46517	2.94176	1.94732	3.7304	1.46517	4.75152
AMZ2	2.5556	4.02267	2.94849	2.38718	4.0982	3.85944	4.22049	4.47913	3.98969	3.47311	3.51642	4.64691	3.84782	3.55296	3.17374	2.78465	2.69798	3.91893	4.24744	4.13449	3.42425	3.26628	3.1661	4.39534	3.85202	3.18749	3.26762	4.28437	3.19204	2.91942	3.86086	2.63468	3.67103	4.30052	4.20422	3.94357	3.09436	3.03494	4.15121	3.76404	3.00514	3.72126	4.56616	3.70552	3.47837	3.84073	3.9765	4.20238	3.50594
AMZ2P1	2.5556	3.00314	3.48697	3.01399	2.87863	3.31867	2.9592	3.25874	3.19446	2.93766	3.84833	3.27716	1.46517	2.13007	4.18124	1.46517	1.46517	1.46517	3.22175	4.01247	2.39405	2.18356	3.1661	3.92912	3.3231	1.46517	1.46517	2.93463	2.50042	2.5143	2.84483	2.63468	4.26231	3.60659	2.79045	2.67885	2.77703	1.46517	3.081	2.41187	1.46517	2.61015	2.67396	2.70352	1.46517	2.62058	2.39583	3.17094	1.46517
ANAPC1	2.97446	3.43968	3.74936	2.74864	3.69683	3.41129	3.13262	3.82131	3.57264	3.11659	3.38377	3.68521	1.46517	2.90467	3.17374	4.12603	3.49452	3.17113	3.56232	3.36856	2.39405	3.26628	3.4986	2.99443	1.46517	1.46517	3.41805	3.06252	4.08252	3.44975	2.84483	3.24946	1.46517	4.15734	3.5264	3.13743	2.77703	3.03494	2.92417	3.27225	3.55918	3.55381	2.67396	3.9866	1.46517	3.42291	4.44778	3.3721	1.46517
ANAPC10	1.46517	2.91156	2.34604	2.38718	2.73882	2.41037	2.82668	3.27631	2.63403	2.45217	2.62485	3.27716	3.84782	2.13007	3.17374	3.89829	1.46517	2.88292	1.46517	2.46715	1.46517	2.68563	2.70069	2.37486	2.34116	1.46517	2.64739	2.41783	1.46517	1.46517	1.46517	2.87971	1.46517	3.81631	2.24788	1.46517	3.18315	1.46517	2.74124	3.27225	1.46517	3.13353	1.46517	3.07006	1.46517	1.94732	1.46517	2.78458	1.46517
ANAPC11	3.724	3.89909	3.48697	3.71219	3.216	3.79457	3.578	3.40861	4.15806	3.5915	3.38377	4.64691	4.07263	3.24705	1.46517	4.12603	4.47989	3.40287	3.70371	3.14008	4.27378	2.47115	4.7417	3.81316	4.05383	4.31389	2.89473	3.17767	4.20654	1.46517	1.46517	4.13263	3.23258	2.60689	3.14107	2.67885	3.34325	2.60116	3.15209	4.63985	3.00514	2.95307	3.45831	2.83997	2.94176	3.32987	1.46517	3.92882	3.1725
ANAPC13	3.27757	3.3769	3.96822	2.38718	3.47901	3.57839	3.28378	3.59782	3.39775	3.1967	3.2354	3.10482	3.57745	1.46517	3.77158	1.46517	4.16572	2.88292	3.40354	2.8563	2.39405	3.26628	2.70069	3.20709	1.46517	1.46517	2.89473	3.55312	3.19204	3.21363	1.46517	2.63468	3.23258	3.60659	3.7307	1.46517	3.61265	3.80607	3.55937	3.89398	1.46517	2.46297	3.13101	3.50285	3.47837	3.17567	3.02771	3.95878	2.70557
ANAPC15	2.5556	3.3108	1.46517	1.46517	2.37991	2.28729	2.1253	2.03138	2.15211	2.04234	2.8681	1.46517	1.46517	1.46517	3.17374	1.46517	1.46517	3.40287	2.74321	1.46517	1.46517	2.18356	1.46517	1.46517	1.46517	3.09851	2.64739	2.79001	1.46517	2.5143	1.46517	2.63468	2.93571	1.46517	2.24788	1.46517	2.31155	1.46517	3.00529	2.41187	1.46517	2.61015	2.67396	2.09843	1.46517	1.94732	2.39583	2.52125	1.46517
ANAPC16	5.59583	5.88854	4.60397	5.10706	5.37464	5.13284	4.78649	4.91384	5.24232	4.41176	5.51795	4.81049	4.26561	5.48371	3.77158	5.96175	4.84883	5.91327	4.56667	4.5369	4.91392	4.02094	3.4986	5.07298	4.30972	4.34979	4.79641	5.08782	4.93052	5.63252	3.99431	4.60692	4.37737	4.43028	4.83659	4.69754	4.81921	5.30632	4.56291	5.31581	5.74862	4.63879	5.40327	4.3421	4.77182	4.59655	4.59911	5.02279	4.75152
ANAPC1P1	1.46517	1.46517	2.34604	1.46517	1.46517	1.46517	1.46517	1.86682	2.63403	1.46517	1.46517	1.46517	1.46517	1.46517	1.46517	1.46517	1.46517	1.46517	1.46517	1.46517	1.46517	1.46517	1.46517	1.46517	1.46517	1.46517	1.46517	1.46517	1.46517	1.46517	1.46517	1.46517	1.46517	1.46517	1.46517	1.46517	2.31155	1.46517	2.0002	1.46517	1.46517	1.46517	1.46517	1.46517	1.46517	1.46517	1.46517	1.46517	1.46517
ANAPC2	4.54768	4.2066	4.15659	4.16422	4.32633	4.3795	4.49416	3.70185	3.9286	4.87994	4.74861	3.42819	4.07263	4.30452	3.17374	4.4924	4.33167	4.82561	3.83138	3.8784	4.44337	3.81403	4.33677	4.54529	4.65311	4.27704	4.31021	4.58061	4.42548	4.23629	3.99431	3.39874	3.67103	4.30052	4.20422	5.61109	3.61265	3.80607	3.90691	4.12147	1.46517	4.04541	4.56616	3.07006	5.07377	4.13238	3.85909	3.80181	4.34595
ANAPC4	4.54768	3.3769	3.15596	2.74864	3.6282	3.45516	3.578	4.26549	3.57264	3.34258	4.19218	3.90004	2.75336	2.96929	4.18124	4.12603	3.75759	3.40287	3.22175	3.72946	3.24095	4.25548	2.70069	3.81316	3.14728	4.11894	3.88826	3.37944	3.62316	2.5143	4.11581	3.24946	4.58243	3.04252	2.97938	3.46569	4.19426	3.80607	3.86812	3.0531	1.46517	3.72126	3.7181	3.50285	2.94176	3.965	3.85909	4.07244	4.34595
ANAPC5	4.64751	5.50517	4.06565	4.42622	4.93169	4.88357	4.31057	4.85549	4.60557	4.10172	5.22164	4.52625	5.16504	4.62125	4.18124	4.90778	4.33167	4.39529	4.88468	5.21718	4.52102	4.7113	3.98168	4.86227	5.28215	5.22018	4.89563	4.91817	4.20654	4.11147	4.33066	4.21114	4.58243	3.35635	5.14103	3.72615	4.44595	5.43263	4.43872	4.7773	4.48949	4.49765	3.45831	5.29951	4.38723	4.95937	4.52548	5.15476	4.75152
ANAPC7	4.4402	4.24061	3.86325	4.42622	3.69683	4.00913	3.65099	4.48619	4.15806	4.17688	4.03108	3.90004	4.58593	4.00816	3.17374	3.62395	5.22668	3.17113	4.41617	2.8563	4.08046	3.95543	4.17065	4.54529	4.45734	4.20026	4.15664	4.46125	3.62316	4.11147	4.51669	3.86577	3.84483	3.35635	3.5264	4.13081	3.72885	4.14619	3.9813	3.76404	3.00514	4.16367	4.43322	4.62485	1.46517	4.18391	3.9765	4.38779	3.77003
ANG	1.46517	2.0314	1.46517	2.74864	2.11731	1.46517	2.49599	2.21068	1.46517	2.04234	1.46517	1.46517	2.75336	2.59773	1.46517	2.78465	1.46517	2.88292	1.46517	1.46517	1.46517	2.18356	3.1661	1.46517	1.46517	1.46517	1.46517	2.14481	1.46517	1.46517	1.46517	2.63468	1.46517	1.46517	1.46517	1.46517	2.06788	1.46517	2.0002	1.46517	1.46517	1.46517	1.46517	2.35383	2.94176	2.14394	1.46517	2.2903	1.46517
ANGEL1	4.05662	2.70128	2.69296	3.41118	3.216	3.10936	3.01996	2.98088	2.94944	3.34258	2.29592	2.65407	3.84782	2.76261	1.46517	3.89829	4.33167	2.48701	1.46517	2.46715	3.0249	2.18356	3.1661	3.38772	1.46517	2.06955	3.55243	2.93463	2.90087	1.46517	2.84483	2.30314	1.46517	1.46517	2.5593	3.13743	2.99825	1.46517	2.83662	2.78197	4.24367	2.73752	2.67396	3.26186	2.94176	2.78839	2.76032	2.70438	1.46517
ANGEL2	3.52013	3.89909	3.74936	1.46517	3.88366	3.82739	3.65099	3.85516	3.39775	3.5915	3.51642	3.27716	2.75336	4.25935	3.17374	2.78465	3.49452	2.88292	3.00762	3.72946	3.42425	2.86167	3.4986	3.92912	2.94069	2.31387	4.15664	3.37944	4.20654	3.64867	3.54566	2.63468	1.46517	4.43028	3.7307	4.57592	3.26582	4.14619	3.50865	3.27225	4.24367	3.96047	3.7181	3.70552	4.59264	3.06063	3.24407	4.53196	3.1725
ANGPT1	1.46517	1.46517	3.15596	1.46517	2.57666	2.1394	2.67519	3.4396	2.42789	2.27614	2.29592	3.27716	1.46517	2.59773	3.77158	3.89829	3.49452	2.48701	1.46517	1.46517	1.46517	2.18356	1.46517	2.732	1.46517	3.94021	2.31248	2.62201	2.90087	2.5143	3.12667	2.30314	3.23258	1.46517	2.97938	1.46517	1.46517	3.03494	1.46517	1.46517	1.46517	3.49282	1.46517	2.09843	1.46517	2.52437	2.39583	1.46517	3.77003
ANGPT2	2.5556	2.26096	3.15596	2.38718	2.37991	2.41037	2.67519	2.88738	2.15211	2.27614	1.46517	2.31739	1.46517	2.836	1.46517	3.27574	1.46517	1.46517	1.46517	2.8563	1.46517	2.18356	2.70069	3.54556	1.46517	1.46517	2.64739	2.14481	2.50042	2.5143	1.46517	1.46517	2.52651	1.46517	2.24788	2.67885	2.89324	1.46517	2.636	1.46517	1.46517	2.61015	1.46517	2.35383	2.94176	1.94732	1.46517	2.85904	2.70557
ANGPT4	2.5556	1.46517	1.46517	1.46517	1.46517	1.46517	1.46517	1.46517	2.15211	1.46517	1.46517	1.46517	1.46517	1.46517	1.46517	1.46517	1.46517	1.46517	1.46517	1.46517	1.46517	1.46517	1.46517	1.46517	1.46517	1.46517	1.46517	1.46517	1.46517	1.46517	1.46517	2.30314	1.46517	1.46517	1.46517	1.46517	1.46517	1.46517	1.46517	1.46517	1.46517	1.46517	1.46517	2.09843	1.46517	1.46517	1.46517	1.94585	1.46517
ANGPTL1	1.46517	1.46517	2.34604	3.01399	1.46517	2.92364	1.93397	2.88738	2.15211	2.8362	1.46517	2.90262	2.75336	1.46517	3.77158	1.46517	1.46517	2.48701	3.22175	1.46517	1.46517	1.46517	1.46517	2.99443	1.46517	2.4975	2.89473	2.79001	2.50042	1.46517	2.84483	1.46517	2.52651	2.60689	2.24788	2.67885	1.46517	1.46517	2.3817	2.41187	1.46517	2.73752	2.67396	2.35383	1.46517	2.41663	3.02771	2.99422	1.46517
ANGPTL2	1.46517	2.0314	3.33249	1.46517	3.00245	2.28729	2.82668	2.95823	2.42789	2.27614	1.46517	2.65407	1.46517	1.93739	3.77158	1.46517	1.46517	2.48701	2.74321	2.46715	3.0249	2.47115	2.70069	2.99443	3.14728	1.46517	2.31248	2.62201	1.46517	1.46517	1.46517	3.07925	1.46517	3.04252	2.24788	3.46569	1.46517	2.60116	3.00529	2.78197	1.46517	3.04683	1.46517	2.35383	3.47837	2.62058	1.46517	2.2903	1.46517
ANGPTL3	1.46517	2.0314	2.69296	1.46517	2.37991	1.46517	2.1253	1.86682	2.15211	1.46517	1.46517	1.46517	1.46517	1.46517	1.46517	1.46517	1.46517	1.46517	1.46517	1.46517	1.46517	2.47115	1.46517	1.46517	1.46517	1.46517	1.46517	1.46517	1.46517	1.46517	1.46517	1.46517	1.46517	1.46517	1.46517	1.46517	2.06788	1.46517	2.0002	3.0531	3.00514	1.46517	1.46517	1.46517	1.46517	2.41663	1.46517	2.14189	1.46517
ANGPTL4	2.97446	2.26096	3.74936	1.46517	2.73882	2.28729	2.58986	2.03138	2.15211	2.59789	1.46517	2.31739	2.75336	2.13007	1.46517	1.46517	1.46517	1.46517	1.46517	1.46517	1.46517	2.68563	1.46517	2.37486	1.46517	1.46517	1.46517	2.41783	2.90087	1.46517	1.46517	2.63468	2.93571	2.60689	1.46517	1.46517	2.77703	1.46517	1.46517	1.46517	3.00514	1.46517	2.67396	2.09843	1.46517	1.46517	2.39583	1.94585	2.70557
ANGPTL5	1.46517	1.46517	2.34604	1.46517	2.73882	2.7	2.1253	2.5434	2.15211	1.46517	1.46517	1.46517	1.46517	1.46517	1.46517	1.46517	1.46517	1.46517	1.46517	2.8563	1.46517	2.47115	1.46517	1.46517	1.46517	1.46517	1.46517	2.41783	1.46517	1.46517	1.46517	1.46517	1.46517	1.46517	1.46517	1.46517	2.31155	2.60116	2.0002	2.78197	1.46517	3.29001	1.46517	2.35383	1.46517	2.14394	1.46517	1.94585	1.46517
ANGPTL6	2.5556	2.0314	1.46517	2.38718	2.11731	1.94407	1.93397	1.9563	2.63403	2.59789	1.46517	1.46517	1.46517	2.27602	1.46517	3.27574	1.46517	2.48701	2.38316	1.46517	1.46517	1.46517	3.1661	1.46517	1.46517	1.46517	1.46517	1.46517	1.46517	2.91942	1.46517	1.46517	1.46517	1.46517	2.24788	1.46517	1.46517	1.46517	1.46517	2.78197	1.46517	2.73752	3.93502	1.46517	1.46517	1.46517	3.02771	1.46517	3.50594
ANGPTL7	1.46517	2.0314	1.46517	1.46517	2.11731	2.1394	2.27025	2.15645	2.15211	1.46517	1.46517	1.46517	1.46517	1.46517	1.46517	1.46517	1.46517	1.46517	1.46517	2.46715	1.46517	1.46517	2.70069	3.38772	2.68634	1.46517	1.46517	1.46517	1.46517	1.46517	1.46517	1.46517	1.46517	1.46517	1.46517	1.46517	2.31155	1.46517	1.46517	1.46517	1.46517	1.46517	1.46517	2.54542	1.46517	1.46517	1.46517	1.46517	2.70557
ANHX	2.5556	1.46517	1.46517	1.46517	1.46517	1.46517	1.46517	1.86682	1.46517	2.04234	1.46517	1.46517	1.46517	1.46517	1.46517	1.46517	1.46517	2.88292	1.46517	1.46517	1.46517	2.18356	1.46517	1.46517	3.14728	1.46517	1.46517	1.46517	1.46517	1.46517	1.46517	1.46517	1.46517	1.46517	2.5593	2.67885	1.46517	1.46517	1.46517	1.46517	1.46517	1.46517	1.46517	1.46517	1.46517	1.46517	1.46517	1.46517	1.46517
ANK1	3.27757	1.46517	3.96822	4.57698	2.37991	3.53861	2.89495	2.67166	3.0784	2.8362	2.8681	2.31739	2.75336	2.39752	3.77158	2.78465	3.16255	4.58349	3.56232	2.8563	3.42425	2.18356	1.46517	2.37486	2.68634	3.55545	1.46517	3.2827	2.90087	5.67635	2.84483	3.07925	2.52651	3.35635	2.24788	3.13743	2.06788	1.46517	3.00529	3.45799	1.46517	1.46517	4.28627	3.26186	2.94176	3.11955	3.02771	2.2903	3.1725
ANK2	2.5556	2.81166	4.32222	4.50363	3.216	3.10936	2.75373	3.27631	3.19446	4.4423	3.06628	3.56308	4.43494	2.13007	4.18124	2.78465	3.16255	4.17763	2.74321	2.46715	3.85522	3.65586	1.46517	2.732	3.95668	4.99244	2.31248	2.93463	1.46517	1.46517	2.45859	2.87971	3.23258	3.04252	3.5264	3.72615	2.77703	4.93082	2.92417	4.01248	3.55918	1.46517	2.67396	2.96092	4.14618	2.29278	3.85909	3.17094	4.17952
ANK3	6.99823	6.66551	6.74644	6.55612	7.26764	7.04396	6.49881	7.14991	7.12991	7.09932	7.08036	6.81461	6.97022	6.84906	3.77158	6.77352	6.24981	6.95263	6.69649	6.55697	6.46532	6.53599	6.67632	7.31994	6.59628	6.27067	6.83592	7.09314	5.94908	6.77068	5.90356	6.75424	7.20642	6.44944	7.09852	7.13078	6.12825	6.68317	6.52136	6.76756	5.83871	7.21319	7.03099	7.16842	5.43261	6.48845	6.84389	7.12001	6.49281
ANKAR	1.46517	2.0314	3.33249	3.01399	2.57666	2.98897	2.89495	3.02486	2.42789	2.8362	2.62485	1.46517	1.46517	1.46517	3.77158	1.46517	1.46517	2.48701	2.74321	3.56158	1.46517	2.18356	2.70069	1.46517	1.46517	1.46517	1.46517	3.06252	2.50042	1.46517	2.84483	2.63468	3.23258	3.04252	3.4107	1.46517	2.06788	1.46517	3.21917	1.46517	1.46517	2.04881	1.46517	2.96092	1.46517	2.62058	2.39583	2.78458	1.46517
ANKDD1A	3.52013	3.24097	3.15596	3.57042	2.73882	2.6131	2.75373	2.67166	3.0784	2.72405	3.06628	2.31739	2.75336	3.19647	1.46517	1.46517	1.46517	3.17113	2.74321	3.36856	3.24095	2.18356	1.46517	3.38772	1.46517	1.46517	1.46517	3.06252	3.19204	1.46517	3.12667	3.24946	3.47062	1.46517	2.24788	3.46569	2.89324	3.03494	2.3817	3.45799	3.00514	2.8507	2.67396	2.09843	3.85356	3.17567	2.76032	2.14189	4.34595
ANKDD1B	2.5556	3.80992	2.94849	3.41118	4.59348	4.31294	3.23547	4.69508	3.65192	4.58571	3.63663	4.24835	5.16504	3.34233	3.77158	2.78465	4.16572	3.17113	4.63627	3.14008	3.24095	4.08344	3.1661	4.74388	4.76996	3.48995	5.15743	4.61824	1.46517	2.5143	4.11581	3.86577	4.37737	3.81631	4.60663	3.13743	4.11306	4.93082	4.24389	4.63985	1.46517	4.58403	4.43322	4.62485	1.46517	3.46698	4.08455	4.86191	3.1725
ANKEF1	4.82816	4.17173	3.96822	3.01399	3.39734	4.31294	3.81748	4.15387	3.19446	3.27181	3.51642	3.56308	3.57745	3.14367	4.18124	1.46517	2.69798	3.91893	3.56232	3.72946	4.08046	3.73731	3.98168	4.0359	4.22959	2.4975	3.41805	4.13512	4.08252	3.64867	3.12667	4.13263	3.67103	2.60689	4.13587	3.94357	2.99825	3.98676	3.28271	3.0531	3.55918	3.96047	3.7181	4.08447	1.46517	3.84073	3.85909	3.8347	3.77003
ANKFN1	4.05662	3.16688	3.62475	1.46517	4.52221	4.09161	3.28378	4.65821	3.39775	3.93773	3.7467	4.24835	4.43494	3.19647	1.46517	1.46517	4.47989	3.76832	4.76593	4.01247	3.0249	3.88659	3.98168	4.0359	3.14728	3.3479	3.98372	4.08154	2.50042	2.5143	3.12667	3.24946	3.67103	3.81631	4.50298	3.13743	2.64613	2.60116	3.15209	3.61998	1.46517	4.49765	1.46517	4.03641	3.85356	2.52437	3.7304	3.92882	1.46517
ANKFY1	5.32414	3.94155	5.51406	5.41527	5.49011	5.53916	4.97523	5.72137	5.06006	5.33134	4.84718	4.3232	5.34362	4.78815	3.77158	4.78242	5.52511	4.8979	5.23611	5.21718	4.91392	5.22749	5.05595	4.39534	5.07184	4.74803	4.84689	4.58061	4.7814	4.96402	5.44206	5.3834	4.48365	5.90769	4.74905	5.18555	4.34361	4.84216	5.92376	4.4875	5.43841	5.03442	4.43322	4.52539	5.07377	5.508	5.85099	4.87732	4.34595
ANKH	2.5556	3.00314	3.86325	3.22883	3.6282	3.1652	3.50065	3.04623	2.15211	3.11659	3.38377	3.56308	3.23499	2.68359	1.46517	3.62395	4.47989	4.0544	3.00762	1.46517	1.46517	3.26628	3.1661	2.37486	2.94069	2.06955	3.09602	2.62201	1.46517	2.91942	3.12667	2.30314	1.46517	3.60659	3.5264	1.46517	2.64613	3.80607	3.00529	3.76404	3.9444	3.36133	3.45831	3.34746	1.46517	2.86304	2.39583	2.85904	3.50594
ANKHD1	1.46517	2.26096	1.46517	2.38718	2.37991	2.28729	2.1253	2.30791	2.15211	2.59789	1.46517	2.31739	1.46517	1.46517	1.46517	3.27574	1.46517	1.46517	2.38316	1.46517	1.46517	1.46517	2.70069	2.37486	1.46517	1.46517	2.64739	1.46517	1.46517	1.46517	2.45859	2.30314	2.93571	1.46517	2.5593	1.46517	3.18315	1.46517	2.92417	1.46517	1.46517	1.46517	1.46517	2.54542	1.46517	2.14394	1.46517	2.4138	1.46517
ANKHD1_EIF4EBP3	1.46517	1.46517	1.46517	2.38718	1.46517	1.94407	1.93397	1.74963	2.15211	2.27614	1.46517	1.46517	1.46517	1.46517	1.46517	1.46517	2.69798	1.46517	1.46517	1.46517	1.46517	2.18356	2.70069	2.37486	1.46517	1.46517	1.46517	2.14481	1.46517	1.46517	1.46517	2.63468	1.46517	2.60689	1.46517	1.46517	1.46517	1.46517	2.0002	2.41187	1.46517	1.46517	1.46517	2.35383	1.46517	1.46517	2.39583	2.14189	1.46517
ANKIB1	4.74072	4.51416	4.89157	4.42622	4.72602	4.67168	4.58662	5.01899	4.56674	4.55818	4.40325	4.3232	4.26561	3.03039	1.46517	2.78465	3.49452	4.49255	3.83138	4.91746	4.73109	3.88659	4.85437	4.68074	4.71274	3.18749	3.88826	4.33074	3.19204	3.97413	4.11581	4.13263	3.84483	4.43028	4.20422	3.13743	4.51023	4.28902	4.65491	4.12147	3.9444	3.91592	3.45831	3.9866	2.94176	4.3049	4.08455	4.51225	3.99017
ANKK1	4.05662	3.43968	3.86325	3.22883	3.39734	3.05074	2.58986	3.37683	2.94944	3.11659	2.62485	2.65407	3.23499	3.0884	4.75342	1.46517	1.46517	2.48701	2.74321	2.8563	2.75793	2.86167	3.1661	3.38772	3.477	3.09851	3.09602	3.55312	1.46517	2.5143	1.46517	3.07925	3.47062	2.60689	2.5593	1.46517	2.49472	3.03494	3.15209	3.27225	1.46517	3.29001	3.45831	2.83997	3.47837	3.17567	3.02771	3.76808	1.46517
ANKLE1	1.46517	2.26096	1.46517	2.38718	1.46517	1.94407	2.1253	2.15645	1.46517	2.45217	1.46517	1.46517	1.46517	2.68359	3.17374	3.62395	1.46517	1.46517	1.46517	1.46517	2.39405	2.68563	1.46517	1.46517	2.34116	2.06955	2.31248	1.46517	1.46517	1.46517	1.46517	1.46517	2.52651	1.46517	1.46517	1.46517	2.06788	1.46517	1.46517	1.46517	1.46517	2.04881	1.46517	2.54542	2.94176	1.46517	1.46517	2.4138	3.50594
ANKLE2	4.05662	4.2738	5.40941	4.16422	4.90407	4.42216	4.78649	4.96989	4.60557	4.69075	4.11399	4.39422	5.50234	4.32657	8.03312	4.32127	3.75759	3.40287	3.56232	5.10474	3.72668	5.08535	3.4986	3.81316	4.82495	4.69363	4.63317	4.79265	4.08252	4.11147	4.68088	4.21114	3.84483	4.85475	4.91903	3.94357	4.57169	4.74758	4.60966	4.4875	4.88049	4.46764	4.90301	4.91334	4.93081	4.13238	4.27804	4.43052	5.2429
ANKMY1	4.82816	5.13046	5.64267	5.88398	5.39455	5.90059	4.24356	5.48082	4.81841	5.51279	5.25776	4.81049	5.25712	5.26497	4.9708	1.46517	2.69798	5.095	5.32243	4.98267	5.22121	4.82348	5.23248	4.86227	5.62789	5.18139	5.41225	5.72281	4.42548	4.64671	4.75631	3.86577	5.06286	5.61699	5.20795	4.8095	4.63057	5.23872	5.2758	4.71025	4.48949	4.88464	4.6876	4.52539	4.59264	4.25777	4.91865	4.8306	3.50594
ANKMY2	3.90056	4.54149	3.96822	4.06454	4.0982	4.26673	3.65099	4.17164	3.57264	3.69999	4.58652	2.65407	3.84782	2.836	1.46517	4.4924	4.33167	3.91893	4.15469	4.24655	3.58426	4.08344	3.4986	4.47232	4.22959	3.27032	4.68971	4.18668	3.79441	3.97413	3.35374	4.42302	3.99864	3.04252	4.06395	3.72615	2.99825	4.14619	4.08575	3.0531	3.9444	3.82213	4.43322	4.38073	1.46517	4.20897	4.3655	4.57056	3.1725
ANKRA2	4.05662	3.80992	3.62475	2.38718	4.19403	3.79457	3.37508	4.63307	3.57264	3.27181	3.51642	3.42819	4.07263	3.03039	3.17374	4.12603	3.75759	4.29072	3.83138	3.36856	2.39405	3.56902	3.1661	3.92912	2.68634	4.85091	4.31021	3.70617	4.52327	4.11147	2.45859	3.76364	3.84483	2.60689	2.97938	3.94357	3.88603	3.80607	3.50865	3.76404	3.9444	4.58403	4.28627	4.45493	4.59264	3.84073	2.76032	4.1259	4.17952
ANKRD1	1.46517	1.46517	2.69296	1.46517	1.46517	1.46517	1.46517	1.74963	2.15211	1.46517	1.46517	1.46517	1.46517	1.46517	1.46517	1.46517	1.46517	1.46517	1.46517	1.46517	1.46517	1.46517	1.46517	1.46517	1.46517	1.46517	1.46517	1.46517	1.46517	1.46517	1.46517	1.46517	1.46517	1.46517	1.46517	1.46517	1.46517	1.46517	1.46517	2.41187	1.46517	1.46517	1.46517	1.46517	2.94176	1.46517	1.46517	1.46517	2.70557
ANKRD10	4.4402	3.80992	4.99203	3.41118	3.82424	4.24304	3.68601	3.70185	3.98969	3.89344	4.03108	2.31739	1.46517	3.03039	6.30959	2.78465	4.16572	4.0544	3.22175	4.5369	2.75793	3.65586	1.46517	3.68615	3.477	1.46517	4.31021	4.08154	4.20654	3.21363	2.84483	3.76364	3.23258	4.65845	2.97938	3.13743	3.83566	4.28902	4.01701	3.61998	4.88049	3.61205	3.45831	3.88113	4.77182	4.05125	4.44778	3.76808	4.6289
ANKRD11	6.75471	7.5883	7.61117	7.16112	6.88874	7.39142	7.35755	7.18771	7.16881	7.10403	7.59062	6.73621	7.52505	8.06034	5.73313	6.77352	6.86823	7.64687	7.37654	8.25877	8.11874	7.3275	7.98266	7.39967	6.91781	7.95353	6.81093	7.25521	7.19402	7.48696	7.1038	7.29304	8.19505	7.40423	7.43353	7.34824	7.60143	7.29326	7.31389	7.39335	7.97083	7.45088	7.57269	7.28806	7.53326	6.7859	7.07789	7.61726	7.25757
ANKRD12	6.3778	5.75649	5.73208	5.52941	6.18097	5.92271	6.30828	6.47925	5.71645	5.40976	6.19327	5.90549	5.89426	5.52184	6.30959	6.3161	5.1412	6.43121	5.75318	7.08496	5.98752	6.06408	6.08342	5.98336	5.43061	7.07442	6.19062	6.14872	6.11296	5.67635	6.30297	5.97447	6.21304	5.44606	5.24027	5.48281	6.84515	5.84928	6.32778	6.01228	6.28545	6.77388	5.71774	6.60492	6.73292	5.95531	5.66007	6.50488	5.94986
ANKRD13A	4.05662	4.97995	5.40941	4.71312	4.93169	4.89863	4.86208	5.32607	4.56674	4.31592	4.69663	4.70357	4.26561	3.76735	5.32571	4.32127	4.95312	3.40287	4.70259	5.41852	4.18051	4.82348	4.85437	4.22729	4.59083	3.84115	4.79641	4.54194	3.62316	4.64671	5.19504	4.81981	3.99864	4.76001	4.39105	4.91325	5.21319	4.64621	4.56291	5.56236	5.54944	4.49765	4.7994	4.8049	5.88277	4.88469	4.86026	4.7658	4.86434
ANKRD13B	2.97446	2.26096	3.33249	3.01399	2.57666	2.51746	2.27025	2.03138	4.15806	2.72405	3.38377	1.46517	1.46517	3.03039	1.46517	1.46517	3.75759	1.46517	1.46517	3.36856	3.0249	2.18356	1.46517	2.37486	2.34116	2.31387	2.31248	1.46517	2.50042	2.5143	3.86086	1.46517	2.93571	1.46517	2.79045	1.46517	2.49472	1.46517	2.2176	3.61998	3.00514	2.04881	2.67396	2.35383	3.47837	2.29278	1.46517	1.46517	2.70557
ANKRD13C	3.724	3.80992	4.39816	2.74864	4.23955	3.41129	3.93716	4.12678	3.72668	3.03061	3.84833	4.08526	3.57745	3.14367	4.75342	1.46517	3.16255	3.17113	3.94793	4.01247	3.0249	4.02094	4.7417	3.38772	3.477	2.64928	3.55243	2.93463	3.79441	3.44975	4.51669	3.53214	4.26231	3.81631	4.55576	3.46569	2.99825	3.03494	4.4125	3.76404	3.00514	3.77265	3.93502	4.1758	3.85356	4.10587	4.73571	3.9881	4.17952
ANKRD13D	4.54768	3.3769	4.72612	4.89548	4.32633	4.58088	4.28859	4.18044	4.10421	4.28245	3.2354	4.08526	4.58593	4.03546	3.17374	4.32127	4.73625	4.49255	3.22175	5.04501	4.27378	3.73731	5.05595	4.0359	4.22959	4.41892	3.67413	4.08154	4.7814	4.64671	4.75631	4.13263	5.2533	4.43028	3.98802	4.91325	4.15426	4.74758	4.48973	4.71025	3.00514	4.61167	4.7994	3.9866	4.59264	4.02311	4.27804	4.47199	3.99017
ANKRD16	1.46517	3.00314	2.94849	2.38718	3.31	3.41129	2.49599	2.86271	2.94944	3.64687	3.2354	2.31739	4.58593	4.39069	3.17374	5.49035	3.16255	2.88292	3.00762	1.46517	3.42425	2.68563	3.98168	3.68615	3.14728	3.0022	3.09602	2.79001	3.42594	3.44975	2.45859	3.53214	4.26231	3.04252	3.9076	3.13743	3.18315	3.59699	3.081	3.89398	3.9444	2.61015	2.67396	2.35383	3.47837	2.93286	3.02771	2.52125	3.77003
ANKRD17	6.86122	7.98165	6.7321	5.88398	6.4605	6.44975	6.62464	6.9151	6.49627	6.71851	7.14896	7.43535	6.49328	7.6051	6.9404	6.70668	6.97038	7.18521	7.14859	7.23858	7.0207	7.18921	7.11764	6.73375	6.82732	7.31622	6.83592	7.09972	7.16447	6.72976	6.83781	7.18318	7.144	7.0938	6.93132	6.71292	6.78881	7.09826	7.20915	6.84696	6.52108	6.6344	6.51919	7.52672	6.45006	7.32345	6.6861	7.1168	7.35642
ANKRD18A	5.13229	4.69519	5.40941	3.71219	4.66131	4.68915	4.55037	5.82941	3.9286	4.31592	3.94279	4.46179	4.58593	4.49141	3.17374	3.27574	4.16572	4.96668	4.76593	4.62167	4.59458	4.63123	4.33677	5.45696	4.14452	5.03665	5.44521	4.54194	4.93052	4.96402	3.12667	3.07925	4.92009	4.43028	5.03436	4.13081	4.23314	4.74758	4.74126	4.84131	4.6985	5.11342	4.90301	4.77644	4.38723	3.46698	3.58782	5.71991	3.77003
ANKRD18B	2.97446	4.5683	4.53867	2.74864	4.0982	4.29003	3.46016	5.10332	3.0784	2.8362	4.11399	3.79695	3.84782	4.28212	1.46517	1.46517	2.69798	4.0544	5.09598	4.98267	3.97251	4.45595	5.31317	4.97153	3.95668	4.45224	4.38105	4.28437	4.20654	3.97413	3.12667	4.04936	4.99327	3.60659	4.70315	4.44275	3.78333	3.98676	4.67699	3.76404	4.24367	4.20093	3.7181	3.93489	2.94176	3.46698	3.24407	4.98069	2.70557
ANKRD18DP	2.5556	1.46517	1.46517	1.46517	2.11731	1.46517	1.46517	1.46517	1.46517	1.46517	1.46517	1.46517	1.46517	1.46517	1.46517	1.46517	1.46517	1.46517	1.46517	2.46715	1.46517	1.46517	1.46517	1.46517	1.46517	1.46517	1.46517	2.41783	1.46517	1.46517	1.46517	1.46517	1.46517	1.46517	1.46517	1.46517	1.46517	1.46517	1.46517	1.46517	1.46517	1.46517	1.46517	1.46517	1.46517	1.46517	1.46517	1.46517	1.46517
ANKRD19P	2.5556	2.43391	3.15596	3.57042	1.46517	1.94407	2.1253	2.35214	2.42789	2.59789	1.46517	2.65407	3.84782	2.76261	3.77158	1.46517	1.46517	1.46517	1.46517	1.46517	2.39405	2.68563	2.70069	2.37486	3.3231	3.27032	2.31248	2.14481	2.90087	1.46517	1.46517	2.63468	1.46517	1.46517	2.24788	2.67885	1.46517	3.80607	2.2176	2.78197	1.46517	2.8507	2.67396	2.54542	2.94176	2.14394	1.46517	2.2903	3.1725
ANKRD2	1.46517	1.46517	2.69296	2.38718	1.46517	1.94407	1.46517	1.74963	1.46517	1.46517	1.46517	1.46517	1.46517	1.46517	1.46517	1.46517	1.46517	1.46517	1.46517	1.46517	1.46517	1.46517	1.46517	1.46517	1.46517	1.46517	2.64739	1.46517	1.46517	1.46517	2.84483	1.46517	1.46517	1.46517	1.46517	1.46517	1.46517	2.60116	2.0002	1.46517	1.46517	1.46517	1.46517	2.54542	1.46517	1.94732	1.46517	1.46517	1.46517
ANKRD20A1	1.46517	1.46517	1.46517	1.46517	1.46517	1.46517	1.46517	1.46517	1.46517	1.46517	1.46517	1.46517	1.46517	1.46517	1.46517	1.46517	1.46517	1.46517	1.46517	1.46517	1.46517	1.46517	1.46517	1.46517	1.46517	1.46517	1.46517	1.46517	1.46517	1.46517	1.46517	1.46517	1.46517	1.46517	1.46517	1.46517	1.46517	1.46517	1.46517	1.46517	1.46517	1.46517	1.46517	1.46517	1.46517	1.46517	1.46517	1.46517	1.46517
ANKRD20A11P	1.46517	1.46517	2.34604	2.74864	2.37991	2.41037	2.82668	2.67166	2.42789	2.27614	2.8681	1.46517	1.46517	1.93739	1.46517	1.46517	3.16255	3.40287	1.46517	1.46517	1.46517	1.46517	1.46517	1.46517	2.68634	1.46517	1.46517	2.62201	1.46517	3.21363	3.54566	2.63468	1.46517	1.46517	2.24788	1.46517	2.64613	2.60116	2.636	1.46517	1.46517	1.46517	1.46517	2.54542	1.46517	2.29278	1.46517	2.4138	3.50594
ANKRD20A12P	1.46517	1.46517	1.46517	1.46517	1.46517	1.46517	2.27025	2.03138	1.46517	1.46517	1.46517	1.46517	1.46517	1.46517	1.46517	1.46517	1.46517	1.46517	1.46517	1.46517	1.46517	1.46517	1.46517	1.46517	1.46517	1.46517	1.46517	1.46517	1.46517	1.46517	1.46517	1.46517	1.46517	1.46517	1.46517	1.46517	1.46517	1.46517	1.46517	2.41187	1.46517	1.46517	1.46517	1.46517	1.46517	1.46517	1.46517	1.46517	1.46517
ANKRD20A19P	1.46517	2.57718	3.15596	2.38718	2.37991	2.77995	1.93397	2.15645	2.63403	2.45217	1.46517	2.31739	2.75336	1.46517	1.46517	2.78465	1.46517	1.46517	1.46517	2.46715	3.58426	1.46517	1.46517	2.732	2.68634	1.46517	1.46517	1.46517	1.46517	2.5143	1.46517	1.46517	1.46517	1.46517	2.5593	3.13743	2.89324	1.46517	2.0002	2.78197	3.55918	2.28513	3.13101	2.54542	1.46517	1.46517	2.39583	1.46517	3.1725
ANKRD20A2	1.46517	1.46517	1.46517	1.46517	1.46517	1.46517	1.46517	1.46517	1.46517	1.46517	1.46517	1.46517	1.46517	1.46517	1.46517	1.46517	1.46517	1.46517	1.46517	1.46517	1.46517	1.46517	1.46517	1.46517	1.46517	1.46517	1.46517	1.46517	1.46517	1.46517	1.46517	1.46517	1.46517	1.46517	1.46517	1.46517	1.46517	1.46517	1.46517	1.46517	1.46517	1.46517	1.46517	1.46517	1.46517	1.46517	1.46517	1.46517	1.46517
ANKRD20A3	1.46517	1.46517	1.46517	1.46517	1.46517	1.46517	1.46517	1.46517	1.46517	1.46517	1.46517	1.46517	1.46517	1.46517	1.46517	1.46517	1.46517	1.46517	1.46517	1.46517	1.46517	1.46517	1.46517	1.46517	1.46517	1.46517	1.46517	1.46517	1.46517	1.46517	1.46517	1.46517	1.46517	1.46517	1.46517	1.46517	1.46517	1.46517	1.46517	1.46517	1.46517	1.46517	1.46517	1.46517	1.46517	1.46517	1.46517	1.46517	1.46517
ANKRD20A4	1.46517	2.43391	2.34604	1.46517	2.11731	1.46517	2.27025	1.74963	2.63403	1.46517	2.29592	2.31739	1.46517	1.46517	1.46517	1.46517	1.46517	1.46517	1.46517	3.14008	1.46517	1.46517	1.46517	1.46517	2.68634	1.46517	1.46517	1.46517	1.46517	1.46517	1.46517	2.63468	3.47062	1.46517	2.24788	1.46517	1.46517	1.46517	1.46517	1.46517	1.46517	2.04881	1.46517	1.46517	2.94176	1.94732	1.46517	1.46517	1.46517
ANKRD20A5P	1.46517	1.46517	3.33249	2.74864	2.11731	3.36583	2.27025	2.75789	1.46517	2.04234	1.46517	1.46517	1.46517	2.836	1.46517	1.46517	1.46517	3.76832	2.38316	1.46517	2.39405	1.46517	3.4986	2.99443	1.46517	1.46517	2.89473	2.41783	2.50042	2.5143	3.12667	3.07925	2.93571	3.60659	2.79045	1.46517	2.89324	1.46517	2.83662	2.41187	3.00514	2.04881	1.46517	3.07006	1.46517	2.41663	2.39583	3.3721	1.46517
ANKRD20A8P	2.5556	1.46517	1.46517	1.46517	2.57666	1.94407	2.1253	2.57713	2.63403	2.45217	2.29592	1.46517	2.75336	1.46517	1.46517	1.46517	1.46517	1.46517	2.74321	1.46517	3.42425	1.46517	2.70069	1.46517	1.46517	1.46517	1.46517	1.46517	1.46517	1.46517	1.46517	1.46517	1.46517	3.04252	3.14107	1.46517	2.06788	1.46517	2.2176	1.46517	1.46517	3.29001	1.46517	1.46517	1.46517	2.14394	1.46517	2.4138	1.46517
ANKRD20A9P	2.5556	2.43391	3.48697	1.46517	2.11731	2.41037	2.27025	1.74963	2.63403	2.27614	2.8681	2.31739	3.23499	3.0884	3.77158	3.89829	3.75759	3.17113	2.74321	1.46517	1.46517	1.46517	2.70069	3.54556	2.94069	2.4975	1.46517	2.41783	1.46517	3.64867	1.46517	2.30314	2.93571	1.46517	1.46517	1.46517	1.46517	1.46517	2.2176	2.41187	4.24367	3.21431	2.67396	2.35383	1.46517	2.14394	1.46517	2.2903	3.1725
ANKRD22	1.46517	2.43391	2.94849	1.46517	2.37991	2.6131	2.75373	2.30791	2.42789	1.46517	1.46517	1.46517	1.46517	2.39752	1.46517	2.78465	1.46517	1.46517	1.46517	1.46517	2.75793	3.26628	1.46517	2.37486	2.68634	1.46517	1.46517	1.46517	2.50042	2.5143	2.45859	3.24946	1.46517	1.46517	1.46517	1.46517	2.49472	2.60116	2.83662	1.46517	3.00514	2.28513	2.67396	1.46517	1.46517	2.14394	3.02771	1.46517	1.46517
ANKRD23	4.32376	5.50517	3.96822	3.22883	3.99516	4.68915	4.02044	4.07093	3.39775	4.17688	4.64265	4.08526	4.72225	5.77153	3.17374	4.12603	4.84883	4.8979	4.41617	4.01247	5.5491	4.82348	5.31317	4.86227	5.35831	5.33061	5.23499	5.46093	4.52327	4.81424	4.51669	4.86837	5.98246	4.549	4.50298	5.00992	4.34361	4.28902	4.99025	4.63985	3.9444	4.27257	5.47193	5.23853	4.59264	4.05125	4.86026	5.19208	3.1725
ANKRD24	2.5556	3.3769	4.06565	3.71219	2.57666	3.45516	2.67519	3.16681	3.0784	3.53367	3.38377	3.10482	4.07263	3.38736	1.46517	4.12603	2.69798	3.40287	3.56232	3.14008	4.18051	3.37548	1.46517	3.54556	2.94069	2.64928	2.89473	2.79001	3.19204	3.44975	2.84483	2.87971	4.37737	3.04252	3.4107	3.13743	2.89324	3.03494	3.28271	3.61998	3.00514	2.46297	2.67396	3.57398	1.46517	2.52437	1.46517	2.92869	3.99017
ANKRD26	5.26301	5.20015	6.01919	6.4445	5.69639	5.68449	5.11741	6.23683	5.5091	5.89673	5.54738	5.00278	5.64521	5.84094	3.77158	5.32127	5.22668	5.98093	5.6898	6.11218	5.39453	5.30644	5.53107	6.28611	6.54851	5.01472	5.95981	5.82189	5.18869	4.96402	5.29903	4.35592	5.98246	5.38422	5.83342	5.88909	5.74907	5.49183	6.1121	5.67135	5.04175	6.0615	5.2552	6.36085	4.59264	5.21197	4.79935	6.52442	5.60768
ANKRD26P1	1.46517	1.46517	3.48697	2.74864	1.46517	1.94407	1.46517	1.74963	2.63403	1.46517	1.46517	1.46517	1.46517	1.46517	3.17374	1.46517	1.46517	1.46517	1.46517	1.46517	1.46517	1.46517	1.46517	1.46517	1.46517	1.46517	2.64739	1.46517	1.46517	1.46517	1.46517	1.46517	1.46517	1.46517	1.46517	1.46517	1.46517	1.46517	1.46517	1.46517	1.46517	1.46517	1.46517	1.46517	2.94176	1.46517	2.76032	1.46517	1.46517
ANKRD26P3	1.46517	2.0314	1.46517	3.84018	1.46517	2.77995	1.46517	1.46517	2.80356	3.47311	1.46517	1.46517	1.46517	2.50326	3.17374	3.62395	2.69798	2.48701	1.46517	1.46517	3.0249	2.18356	2.70069	2.732	1.46517	1.46517	2.89473	2.79001	2.50042	2.5143	2.84483	1.46517	1.46517	1.46517	1.46517	1.46517	1.46517	1.46517	1.46517	1.46517	3.00514	2.04881	2.67396	1.46517	1.46517	2.14394	2.39583	1.46517	1.46517
ANKRD27	2.5556	3.71437	3.15596	2.74864	3.99516	3.89073	3.46016	4.25721	3.65192	3.11659	3.7467	3.27716	2.75336	3.47285	1.46517	4.32127	3.75759	4.0544	4.24744	4.01247	2.75793	3.26628	3.98168	1.46517	4.45734	3.27032	2.89473	3.46924	2.50042	3.97413	2.84483	3.07925	3.67103	1.46517	3.82208	3.13743	4.02674	3.98676	3.70062	3.61998	4.24367	3.29001	3.93502	3.93489	3.47837	3.87289	3.9765	3.80181	2.70557
ANKRD28	4.4402	4.36886	4.83854	4.57698	5.33399	4.99978	4.90558	6.02617	4.75097	4.63921	5.02586	5.17214	6.20183	3.95187	1.46517	5.22859	4.84883	5.37285	4.63627	5.10474	4.18051	4.40847	4.85437	4.80431	4.92891	3.84115	5.0754	5.08782	4.7814	4.64671	4.51669	5.04753	4.99327	3.81631	5.83342	3.94357	4.89293	4.14619	5.2171	5.27025	5.18657	5.7408	4.28627	5.61917	3.47837	4.65187	5.27148	6.13064	4.34595
ANKRD29	1.46517	1.46517	1.46517	1.46517	1.46517	1.94407	1.46517	1.46517	1.46517	1.46517	1.46517	2.31739	1.46517	1.46517	3.17374	1.46517	1.46517	1.46517	1.46517	1.46517	1.46517	1.46517	1.46517	2.37486	2.68634	2.06955	1.46517	1.46517	1.46517	1.46517	1.46517	1.46517	1.46517	1.46517	2.24788	2.67885	1.46517	1.46517	1.46517	3.0531	1.46517	1.46517	1.46517	1.46517	1.46517	1.94732	1.46517	1.46517	1.46517
ANKRD30A	2.5556	1.46517	3.33249	1.46517	1.46517	1.46517	1.46517	1.74963	2.42789	2.27614	1.46517	1.46517	1.46517	1.46517	3.77158	1.46517	3.16255	1.46517	2.38316	1.46517	1.46517	1.46517	1.46517	1.46517	2.68634	1.46517	2.31248	1.46517	3.42594	1.46517	2.45859	1.46517	1.46517	1.46517	1.46517	1.46517	1.46517	1.46517	1.46517	1.46517	1.46517	1.46517	2.67396	1.46517	1.46517	1.46517	1.46517	2.14189	1.46517
ANKRD30B	1.46517	1.46517	2.69296	2.74864	1.46517	1.46517	1.46517	1.46517	2.42789	2.04234	1.46517	1.46517	1.46517	1.93739	1.46517	1.46517	1.46517	1.46517	2.38316	1.46517	1.46517	1.46517	1.46517	1.46517	1.46517	1.46517	1.46517	1.46517	1.46517	1.46517	1.46517	1.46517	1.46517	1.46517	1.46517	1.46517	1.46517	1.46517	1.46517	1.46517	1.46517	1.46517	1.46517	1.46517	1.46517	1.46517	1.46517	1.46517	1.46517
ANKRD30BL	1.46517	2.0314	2.94849	1.46517	1.46517	2.1394	2.1253	2.03138	2.15211	2.45217	1.46517	1.46517	2.75336	2.39752	4.18124	1.46517	1.46517	2.48701	1.46517	1.46517	2.39405	2.86167	2.70069	2.732	1.46517	2.78049	1.46517	1.46517	2.50042	2.91942	2.45859	1.46517	1.46517	1.46517	1.46517	1.46517	2.06788	1.46517	2.0002	1.46517	3.9444	2.28513	1.46517	2.35383	1.46517	1.46517	2.39583	1.46517	4.49456
ANKRD30BP2	1.46517	1.46517	2.34604	1.46517	1.46517	1.46517	1.46517	1.46517	1.46517	1.46517	1.46517	1.46517	1.46517	1.46517	1.46517	1.46517	1.46517	1.46517	1.46517	1.46517	1.46517	1.46517	1.46517	1.46517	1.46517	1.46517	1.46517	1.46517	1.46517	1.46517	1.46517	1.46517	1.46517	1.46517	1.46517	1.46517	1.46517	1.46517	1.46517	1.46517	1.46517	1.46517	1.46517	1.46517	1.46517	1.46517	1.46517	1.94585	1.46517
ANKRD30BP3	1.46517	1.46517	1.46517	1.46517	1.46517	1.46517	1.46517	1.46517	1.46517	1.46517	1.46517	1.46517	2.75336	1.46517	1.46517	1.46517	1.46517	1.46517	1.46517	1.46517	1.46517	1.46517	1.46517	1.46517	1.46517	1.46517	1.46517	1.46517	1.46517	1.46517	1.46517	1.46517	1.46517	1.46517	1.46517	1.46517	1.46517	1.46517	1.46517	1.46517	1.46517	1.46517	1.46517	1.46517	1.46517	1.46517	1.46517	1.46517	1.46517
ANKRD31	1.46517	2.26096	3.33249	2.38718	2.37991	1.94407	1.46517	2.83746	2.63403	2.04234	2.62485	2.31739	2.75336	2.27602	1.46517	1.46517	1.46517	1.46517	1.46517	1.46517	1.46517	1.46517	1.46517	2.99443	1.46517	4.38478	3.55243	2.14481	1.46517	2.91942	1.46517	1.46517	1.46517	2.60689	2.24788	1.46517	2.31155	1.46517	2.636	1.46517	1.46517	1.46517	1.46517	2.35383	1.46517	2.41663	3.24407	2.52125	1.46517
ANKRD33	1.46517	1.46517	1.46517	1.46517	2.11731	1.94407	1.46517	1.74963	2.15211	1.46517	1.46517	1.46517	1.46517	1.46517	3.17374	1.46517	1.46517	1.46517	1.46517	1.46517	1.46517	1.46517	1.46517	1.46517	1.46517	1.46517	1.46517	1.46517	1.46517	1.46517	1.46517	1.46517	1.46517	1.46517	1.46517	1.46517	1.46517	1.46517	1.46517	3.0531	1.46517	1.46517	1.46517	1.46517	1.46517	1.46517	1.46517	1.46517	1.46517
ANKRD33B	2.97446	2.26096	3.48697	4.42622	2.11731	2.85419	2.27025	1.46517	2.63403	3.1967	1.46517	2.31739	2.75336	2.59773	3.17374	2.78465	1.46517	1.46517	1.46517	2.8563	2.75793	2.86167	1.46517	2.37486	1.46517	2.06955	3.09602	1.46517	3.62316	2.91942	3.54566	2.30314	2.52651	3.04252	2.24788	1.46517	2.06788	1.46517	2.0002	2.78197	1.46517	2.46297	3.13101	2.09843	3.85356	2.41663	3.02771	1.46517	2.70557
ANKRD34A	4.05662	1.46517	3.62475	2.74864	2.57666	3.05074	2.75373	2.39403	2.94944	2.8362	2.29592	1.46517	1.46517	1.93739	1.46517	3.27574	3.49452	3.59841	2.38316	3.14008	3.24095	2.68563	1.46517	2.37486	1.46517	3.3479	1.46517	3.17767	3.42594	4.45652	2.45859	2.63468	1.46517	2.60689	2.5593	1.46517	2.31155	2.60116	2.2176	2.78197	1.46517	2.46297	3.45831	2.54542	4.14618	2.70799	2.39583	1.94585	2.70557
ANKRD34B	2.97446	1.46517	1.46517	1.46517	2.57666	2.28729	1.46517	1.86682	1.46517	1.46517	1.46517	1.46517	1.46517	1.46517	1.46517	1.46517	1.46517	1.46517	1.46517	2.46715	1.46517	2.18356	1.46517	1.46517	1.46517	2.31387	1.46517	1.46517	1.46517	1.46517	1.46517	1.46517	1.46517	1.46517	1.46517	1.46517	1.46517	1.46517	1.46517	1.46517	1.46517	1.46517	1.46517	1.46517	1.46517	1.46517	2.39583	1.46517	1.46517
ANKRD34C	1.46517	2.0314	2.34604	1.46517	1.46517	1.94407	1.46517	1.46517	2.15211	1.46517	1.46517	1.46517	1.46517	1.93739	1.46517	2.78465	1.46517	1.46517	1.46517	1.46517	1.46517	1.46517	1.46517	1.46517	1.46517	1.46517	1.46517	2.14481	1.46517	1.46517	1.46517	1.46517	1.46517	1.46517	1.46517	1.46517	1.46517	1.46517	2.0002	1.46517	1.46517	1.46517	3.13101	1.46517	1.46517	1.46517	1.46517	1.46517	1.46517
ANKRD34C_AS1	3.52013	2.26096	2.34604	2.38718	1.46517	2.51746	1.46517	1.46517	1.46517	1.46517	1.46517	1.46517	1.46517	1.46517	3.17374	2.78465	1.46517	1.46517	1.46517	1.46517	1.46517	1.46517	1.46517	1.46517	1.46517	1.46517	4.94275	3.06252	2.90087	1.46517	1.46517	1.46517	1.46517	1.46517	1.46517	1.46517	1.46517	1.46517	1.46517	3.0531	3.00514	2.28513	1.46517	2.09843	3.85356	1.46517	4.44778	1.46517	1.46517
ANKRD35	5.49326	5.46336	4.94269	4.42622	4.44713	4.77343	4.67337	5.31827	4.94437	4.85763	6.19327	4.70357	5.64521	5.2308	5.73313	4.4924	4.16572	4.74942	4.94052	5.27024	4.66449	4.7113	4.61926	5.63278	4.71274	5.16159	5.41225	5.46093	4.42548	4.73296	4.33066	5.04753	5.4213	4.76001	5.03436	5.00992	5.68177	5.54868	5.09193	5.07188	5.31803	4.34067	5.33115	5.29951	4.93081	5.04408	5.02869	5.9544	4.86434
ANKRD36	4.32376	4.71925	5.13055	2.74864	5.08697	4.80579	5.79902	5.28662	4.15806	3.64687	4.74861	4.52625	4.96084	4.96546	3.17374	3.89829	4.73625	5.76757	4.76593	5.04501	4.36116	4.40847	4.7417	5.9572	4.45734	2.64928	5.44521	4.41909	4.7005	5.03337	4.60118	4.91532	4.58243	3.81631	5.10635	4.91325	5.83829	4.28902	4.56291	4.84131	5.31803	5.70314	5.92752	5.03818	4.77182	5.0164	5.31544	5.76175	4.34595
ANKRD36B	4.19665	3.85525	4.39816	3.01399	4.32633	3.26963	5.25787	5.10332	3.72668	3.40954	3.84833	3.79695	3.23499	3.76735	1.46517	3.27574	4.95312	4.29072	4.56667	4.01247	4.52102	3.95543	1.46517	4.31386	3.3231	3.73417	3.88826	4.02578	4.52327	3.82129	1.46517	4.04936	3.84483	5.02713	4.74905	4.29554	5.05138	4.4185	4.08575	4.01248	3.00514	4.34067	3.93502	4.4906	4.14618	4.02311	3.85909	4.79857	4.86434
ANKRD36BP1	1.46517	2.0314	2.69296	2.74864	3.11407	2.92364	2.49599	3.04623	2.63403	2.72405	2.29592	3.10482	3.84782	2.13007	1.46517	2.78465	1.46517	1.46517	1.46517	2.46715	2.75793	1.46517	1.46517	2.37486	2.68634	4.20026	2.64739	1.46517	1.46517	1.46517	2.84483	1.46517	2.52651	2.60689	2.24788	3.46569	2.64613	3.03494	2.2176	2.41187	1.46517	2.8507	1.46517	2.83997	2.94176	2.52437	3.24407	2.78458	1.46517
ANKRD36BP2	2.97446	1.46517	2.34604	3.01399	2.37991	2.1394	2.27025	2.21068	1.46517	2.27614	3.38377	1.46517	1.46517	2.13007	1.46517	1.46517	1.46517	1.46517	1.46517	2.8563	1.46517	1.46517	1.46517	1.46517	1.46517	1.46517	1.46517	1.46517	2.50042	1.46517	2.45859	3.07925	1.46517	1.46517	1.46517	2.67885	1.46517	1.46517	1.46517	1.46517	3.00514	2.8507	2.67396	2.09843	1.46517	1.94732	3.24407	1.94585	3.50594
ANKRD36C	5.90617	5.28272	6.31727	6.34438	5.89074	5.0811	7.87044	6.27951	6.33445	3.89344	5.25776	6.08515	4.84656	5.61293	1.46517	6.74049	6.54306	6.6546	7.06383	7.99435	5.58526	5.52008	5.38955	6.50036	4.05383	6.34244	5.62847	5.14015	7.66407	6.52974	5.14007	7.02232	5.90916	6.56505	6.38738	5.54838	8.39234	4.93082	5.58489	6.57575	6.76998	7.00764	6.34765	7.02604	7.93764	7.04599	6.01948	6.3382	6.38446
ANKRD37	2.97446	3.08788	2.69296	1.46517	3.31	3.21854	2.82668	2.93511	2.94944	3.03061	3.63663	3.10482	1.46517	2.68359	3.77158	1.46517	1.46517	2.48701	2.74321	3.14008	2.39405	3.01289	3.1661	2.99443	2.94069	1.46517	3.55243	2.93463	3.19204	2.5143	1.46517	2.63468	1.46517	2.60689	3.5264	2.67885	2.89324	3.34759	2.636	4.22244	1.46517	2.95307	4.12186	3.50285	1.46517	2.14394	2.76032	3.58516	1.46517
ANKRD39	1.46517	3.08788	2.94849	3.01399	2.11731	3.05074	3.07765	3.02486	2.42789	2.59789	1.46517	3.10482	1.46517	2.76261	3.17374	1.46517	2.69798	1.46517	2.38316	2.8563	2.75793	3.26628	2.70069	4.0359	1.46517	4.07641	1.46517	2.93463	3.19204	3.44975	2.45859	2.30314	2.93571	3.60659	2.24788	2.67885	2.64613	3.34759	2.92417	2.41187	1.46517	2.95307	1.46517	2.35383	1.46517	3.2806	3.42761	2.92869	2.70557
ANKRD40	4.19665	3.16688	3.96822	3.57042	3.76206	3.61698	3.84842	4.18919	4.30804	3.47311	3.63663	3.79695	1.46517	3.59123	3.17374	4.4924	5.05026	3.17113	3.22175	3.14008	4.44337	4.20049	1.46517	3.68615	4.05383	3.61778	3.88826	3.77649	3.62316	4.23629	4.33066	4.21114	4.26231	4.43028	3.9076	3.72615	4.47846	2.60116	4.05182	4.01248	1.46517	3.61205	3.7181	4.26144	2.94176	3.70372	2.76032	4.38779	3.50594
ANKRD42	6.09285	6.53745	5.61158	5.63512	6.19235	5.86295	5.05454	6.02617	5.00339	5.6482	6.46351	5.90549	7.12412	7.19021	7.45119	5.90317	7.17675	6.13734	6.68031	6.05307	5.90419	5.88763	7.59009	6.60505	6.64251	5.7564	6.38946	5.98748	6.26006	4.81424	6.19971	6.62007	6.60957	6.0336	6.32873	6.87459	5.63982	8.22517	5.70696	5.70591	6.07936	5.99039	6.23398	6.22131	5.62993	5.36216	6.28489	6.51469	5.89819
ANKRD44	2.97446	2.91156	4.53867	3.957	2.73882	2.98897	3.41834	3.36063	2.80356	3.11659	1.46517	4.16922	3.57745	3.47285	3.77158	4.32127	3.16255	2.48701	3.70371	4.13449	3.24095	3.73731	1.46517	4.13493	3.477	1.46517	2.64739	2.79001	2.90087	2.5143	3.99431	2.63468	3.84483	3.04252	2.79045	2.67885	4.51023	1.46517	3.74451	3.61998	3.9444	3.61205	2.67396	2.83997	4.14618	3.06063	2.39583	2.52125	1.46517
ANKRD44_IT1	1.46517	2.0314	2.34604	2.38718	1.46517	1.46517	2.49599	1.86682	2.15211	1.46517	1.46517	1.46517	1.46517	2.39752	1.46517	1.46517	1.46517	1.46517	1.46517	2.46715	1.46517	2.18356	1.46517	1.46517	1.46517	1.46517	1.46517	2.14481	1.46517	1.46517	2.45859	1.46517	1.46517	1.46517	1.46517	1.46517	1.46517	1.46517	2.3817	2.78197	1.46517	1.46517	1.46517	1.46517	1.46517	1.46517	1.46517	1.94585	1.46517
ANKRD45	4.05662	4.59461	3.74936	4.06454	4.98536	5.18277	3.33027	5.19151	4.10421	4.38054	4.26617	4.3232	5.0666	4.51071	4.18124	3.62395	3.97696	3.91893	4.63627	4.5369	3.97251	4.67183	5.23248	5.12112	4.52567	5.52875	4.89563	5.16561	4.7005	4.35076	4.42677	2.63468	4.58243	4.549	5.10635	4.29554	4.19426	3.80607	4.65491	4.96127	3.00514	4.74232	4.90301	4.8049	4.77182	3.9043	4.73571	5.2639	4.17952
ANKRD46	1.46517	2.91156	2.69296	2.38718	2.11731	2.77995	2.67519	2.70123	2.42789	2.27614	2.62485	2.31739	2.75336	2.13007	3.17374	1.46517	1.46517	2.88292	1.46517	1.46517	1.46517	2.68563	1.46517	2.732	2.68634	3.55545	3.26762	2.14481	1.46517	2.91942	1.46517	2.63468	1.46517	2.60689	2.5593	2.67885	2.49472	2.60116	2.83662	2.41187	1.46517	2.73752	1.46517	2.96092	2.94176	2.14394	2.76032	2.52125	2.70557
ANKRD49	2.97446	2.91156	2.34604	1.46517	3.31	2.6131	2.67519	2.86271	2.94944	3.11659	3.06628	3.42819	1.46517	2.39752	1.46517	1.46517	1.46517	3.59841	2.38316	1.46517	2.39405	2.18356	3.1661	3.20709	2.94069	1.46517	2.89473	2.41783	1.46517	1.46517	3.35374	1.46517	1.46517	1.46517	2.5593	3.13743	2.31155	2.60116	3.21917	2.78197	1.46517	3.04683	1.46517	2.96092	1.46517	3.06063	2.76032	2.78458	1.46517
ANKRD50	3.724	3.24097	3.86325	4.42622	3.76206	4.24304	3.75337	4.32205	4.04815	4.02219	3.7467	4.08526	2.75336	3.55296	5.15927	4.4924	2.69798	4.39529	4.05522	4.24655	2.39405	4.35932	3.76203	3.92912	3.61429	2.64928	3.09602	3.63189	4.52327	3.44975	4.68088	3.96067	3.23258	3.35635	3.63254	3.13743	4.02674	3.80607	3.70062	4.12147	4.24367	4.12538	4.99956	3.9866	4.38723	4.41618	4.44778	4.1259	5.06617
ANKRD52	4.05662	4.2738	4.83854	4.16422	4.28362	4.70642	4.33221	4.79462	3.9286	4.81193	4.3364	3.79695	4.07263	4.21265	4.49639	4.32127	4.6139	4.6689	3.83138	3.8784	4.44337	4.02094	4.85437	4.13493	4.38548	3.78874	4.79641	4.72545	3.94613	3.44975	3.71265	4.66323	4.58243	3.81631	4.39105	3.94357	3.48504	4.4185	4.15121	4.12147	5.18657	4.79137	4.12186	4.38073	5.07377	4.88469	4.52548	4.5514	4.49456
ANKRD53	2.5556	2.43391	3.74936	2.38718	1.46517	2.6131	2.27025	2.35214	2.15211	2.27614	2.29592	2.31739	1.46517	1.93739	4.49639	1.46517	1.46517	1.46517	2.74321	1.46517	2.39405	2.18356	1.46517	1.46517	3.3231	1.46517	2.64739	2.41783	3.42594	3.64867	2.45859	2.30314	1.46517	1.46517	1.46517	2.67885	1.46517	2.60116	2.0002	1.46517	1.46517	1.46517	2.67396	2.35383	5.07377	2.29278	3.02771	2.14189	2.70557
ANKRD54	4.19665	4.45784	2.94849	4.89548	4.52221	4.74032	3.87865	4.69508	4.25983	3.93773	4.03108	3.56308	4.07263	4.28212	3.17374	1.46517	2.69798	3.17113	4.63627	4.24655	4.44337	3.26628	3.76203	4.39534	3.95668	3.18749	3.78549	3.77649	3.62316	3.21363	4.22741	3.39874	3.67103	4.30052	3.7307	3.46569	3.67203	5.30632	4.05182	4.63985	3.55918	4.37352	3.93502	4.45493	2.94176	3.59074	4.66906	4.47199	3.1725
ANKRD55	2.5556	2.26096	2.34604	1.46517	1.46517	1.46517	1.93397	1.46517	1.46517	2.04234	1.46517	1.46517	1.46517	1.46517	1.46517	1.46517	1.46517	1.46517	1.46517	1.46517	1.46517	1.46517	1.46517	1.46517	1.46517	2.78049	2.31248	1.46517	2.50042	1.46517	1.46517	1.46517	1.46517	1.46517	1.46517	1.46517	1.46517	1.46517	2.51786	1.46517	3.00514	1.46517	4.12186	1.46517	2.94176	1.46517	1.46517	1.46517	4.17952
ANKRD6	3.724	5.03828	3.86325	3.84018	4.19403	4.03718	3.87865	4.16279	3.79743	4.5301	4.64265	4.16922	3.84782	5.33096	3.77158	4.4924	4.16572	4.8979	5.04602	4.35021	5.12596	4.82348	2.70069	4.74388	4.05383	3.73417	3.41805	4.08154	4.32032	4.45652	3.54566	4.81981	4.48365	3.60659	5.14103	4.29554	4.94004	4.64621	4.3024	4.63985	3.00514	3.82213	4.56616	3.93489	1.46517	4.25777	4.3655	4.47199	4.75152
ANKRD60	2.5556	1.46517	2.69296	2.38718	1.46517	1.94407	1.46517	1.46517	2.42789	1.46517	1.46517	1.46517	2.75336	1.46517	1.46517	1.46517	1.46517	1.46517	1.46517	1.46517	1.46517	1.46517	2.70069	1.46517	1.46517	1.46517	1.46517	1.46517	1.46517	1.46517	1.46517	1.46517	1.46517	1.46517	1.46517	1.46517	1.46517	1.46517	1.46517	1.46517	1.46517	1.46517	2.67396	1.46517	1.46517	1.46517	2.39583	1.46517	1.46517
ANKRD61	1.46517	1.46517	2.34604	1.46517	1.46517	1.46517	2.27025	2.86271	1.46517	2.27614	1.46517	2.31739	1.46517	1.93739	1.46517	1.46517	1.46517	1.46517	2.38316	1.46517	1.46517	2.47115	1.46517	1.46517	1.46517	1.46517	2.31248	2.14481	1.46517	2.91942	1.46517	1.46517	2.52651	3.04252	2.24788	1.46517	1.46517	1.46517	1.46517	1.46517	1.46517	2.04881	1.46517	1.46517	1.46517	2.14394	1.46517	2.4138	1.46517
ANKRD62	1.46517	2.57718	2.34604	2.38718	2.57666	1.46517	2.49599	1.86682	2.15211	2.72405	2.62485	1.46517	1.46517	2.13007	1.46517	1.46517	2.69798	1.46517	1.46517	1.46517	2.39405	1.46517	1.46517	1.46517	1.46517	1.46517	2.31248	2.41783	1.46517	1.46517	1.46517	1.46517	1.46517	1.46517	3.14107	2.67885	2.89324	1.46517	2.0002	1.46517	1.46517	1.46517	2.67396	1.46517	1.46517	1.94732	1.46517	1.46517	1.46517
ANKRD62P1_PARP4P3	1.46517	1.46517	1.46517	1.46517	1.46517	1.46517	1.46517	1.86682	1.46517	1.46517	1.46517	1.46517	1.46517	1.46517	1.46517	1.46517	1.46517	1.46517	1.46517	1.46517	1.46517	1.46517	1.46517	1.46517	1.46517	1.46517	1.46517	1.46517	1.46517	1.46517	1.46517	1.46517	1.46517	1.46517	1.46517	1.46517	1.46517	1.46517	1.46517	1.46517	1.46517	1.46517	1.46517	1.46517	1.46517	1.46517	1.46517	1.46517	1.46517
ANKRD63	1.46517	1.46517	1.46517	2.74864	1.46517	2.28729	1.46517	1.46517	1.46517	2.45217	1.46517	1.46517	1.46517	2.13007	3.17374	1.46517	1.46517	1.46517	1.46517	1.46517	1.46517	1.46517	1.46517	1.46517	1.46517	2.06955	1.46517	1.46517	1.46517	2.5143	1.46517	1.46517	1.46517	1.46517	1.46517	1.46517	2.06788	1.46517	1.46517	1.46517	1.46517	1.46517	1.46517	1.46517	1.46517	1.46517	1.46517	1.94585	1.46517
ANKRD65	3.27757	4.83376	4.72612	4.50363	4.28362	4.77343	4.33221	4.42871	4.48572	4.96583	4.69663	4.9571	5.42518	5.80279	1.46517	1.46517	3.97696	4.49255	4.70259	3.72946	5.39453	4.63123	5.53107	4.68074	5.39492	6.02008	4.98836	4.61824	4.85792	4.45652	3.71265	4.54826	4.92009	2.60689	5.17489	4.91325	3.93458	5.09308	4.60966	4.84131	3.55918	4.52704	4.90301	4.13089	3.47837	3.93499	4.86026	5.15476	3.77003
ANKRD66	3.90056	4.87709	4.39816	3.84018	4.28362	4.40099	3.07765	4.28188	3.19446	4.61272	5.57622	4.39422	4.72225	3.79993	3.77158	3.89829	1.46517	4.58349	3.83138	3.14008	4.18051	4.92742	4.61926	3.54556	5.07184	4.38478	4.98836	4.37561	3.19204	3.64867	2.45859	3.76364	3.99864	3.60659	5.14103	3.13743	2.49472	4.28902	4.4125	4.56574	3.55918	4.6915	3.93502	4.59247	3.47837	3.11955	4.18469	4.87732	2.70557
ANKRD7	1.46517	1.46517	1.46517	1.46517	1.46517	1.46517	1.93397	1.46517	1.46517	1.46517	1.46517	1.46517	1.46517	1.46517	1.46517	1.46517	1.46517	1.46517	1.46517	1.46517	1.46517	1.46517	1.46517	1.46517	1.46517	1.46517	1.46517	1.46517	1.46517	1.46517	1.46517	1.46517	1.46517	1.46517	1.46517	1.46517	1.46517	1.46517	1.46517	1.46517	1.46517	1.46517	1.46517	1.46517	1.46517	1.46517	2.39583	1.94585	1.46517
ANKRD9	3.27757	3.43968	3.74936	4.34426	3.11407	3.10936	3.46016	2.75789	3.65192	3.53367	2.29592	1.46517	4.84656	3.14367	3.77158	4.4924	2.69798	2.88292	2.38316	3.14008	3.72668	1.46517	3.4986	2.732	2.34116	2.31387	2.64739	2.62201	3.19204	2.5143	1.46517	3.07925	3.47062	3.04252	3.14107	3.13743	2.31155	3.03494	2.3817	3.0531	3.9444	2.73752	3.7181	2.83997	2.94176	2.86304	3.42761	2.6172	4.34595
ANKS1A	5.32414	5.5853	5.73208	5.85514	5.74363	5.75198	5.10506	5.60133	5.00339	6.08965	5.57622	5.46034	5.77513	5.55897	4.9708	4.4924	5.1412	4.39529	5.19091	4.91746	5.22121	5.56351	5.31317	4.86227	5.43061	4.74803	5.59951	5.19063	4.85792	5.03337	5.57209	4.91532	5.57163	5.50533	5.6774	4.8095	4.89293	5.09308	5.68552	5.4848	4.48949	5.32712	5.87788	4.887	5.43261	4.85369	5.47892	5.37613	4.75152
ANKS1B	3.90056	2.43391	2.69296	1.46517	2.11731	2.51746	1.93397	2.09721	3.19446	2.8362	1.46517	2.31739	1.46517	1.46517	3.17374	1.46517	1.46517	1.46517	1.46517	1.46517	1.46517	2.47115	1.46517	1.46517	2.68634	1.46517	1.46517	1.46517	1.46517	1.46517	1.46517	2.30314	5.4213	3.04252	2.24788	2.67885	1.46517	2.60116	2.92417	2.41187	1.46517	3.13353	1.46517	1.46517	3.47837	1.94732	1.46517	2.2903	2.70557
ANKS3	3.52013	3.66388	3.15596	3.22883	3.6282	4.00913	3.578	3.27631	3.57264	3.27181	3.06628	3.9958	4.07263	3.0884	1.46517	3.62395	3.97696	3.76832	2.38316	3.36856	3.42425	3.56902	2.70069	3.38772	3.95668	3.98714	3.41805	3.46924	3.42594	3.82129	3.12667	4.48704	3.67103	3.35635	3.63254	3.13743	3.26582	3.03494	3.21917	3.89398	1.46517	3.21431	3.45831	3.16981	4.14618	3.80777	3.9765	2.99422	3.1725
ANKS4B	1.46517	1.46517	1.46517	1.46517	1.46517	1.46517	1.46517	1.86682	1.46517	1.46517	1.46517	1.46517	1.46517	2.13007	3.17374	1.46517	1.46517	2.88292	2.38316	1.46517	1.46517	1.46517	1.46517	1.46517	1.46517	2.06955	1.46517	1.46517	2.50042	1.46517	1.46517	1.46517	1.46517	1.46517	1.46517	1.46517	1.46517	1.46517	1.46517	1.46517	3.55918	2.04881	2.67396	1.46517	1.46517	1.94732	1.46517	1.46517	1.46517
ANKS6	4.05662	3.76301	4.06565	3.71219	4.44713	4.21893	4.3745	4.47913	4.04815	4.38054	4.26617	3.42819	4.26561	3.34233	3.17374	4.64487	4.73625	3.40287	4.49344	3.72946	3.97251	3.26628	4.33677	3.68615	4.38548	4.20026	2.89473	3.70617	3.94613	2.91942	4.33066	3.653	4.26231	2.60689	4.13587	4.57592	3.61265	4.4185	3.787	4.01248	3.55918	4.27257	3.7181	3.9866	3.47837	4.3049	3.7304	4.45141	3.1725
ANKUB1	4.64751	5.26658	4.60397	4.25717	6.13452	4.94287	3.72012	6.09836	4.30804	4.78851	5.14652	5.13165	5.50234	4.47184	3.17374	3.62395	3.49452	5.21271	4.94052	4.35021	4.79469	4.67183	4.61926	6.38747	4.71274	4.27704	5.712	5.08782	4.7005	4.55484	4.11581	4.48704	5.1926	3.99751	4.91903	4.57592	4.34361	5.30632	5.53779	5.22318	4.6985	5.34357	5.08997	5.19637	2.94176	4.53897	4.97473	5.81835	3.99017
ANKZF1	5.64449	7.13684	5.78873	5.63512	5.99847	5.98009	5.49369	5.97512	5.42558	5.77193	6.41655	5.28713	5.57556	7.61173	5.73313	5.56794	5.65384	6.16668	6.69649	6.16895	6.3442	6.50299	6.37317	6.44502	5.7172	6.64165	5.93686	5.97319	5.72403	6.52974	4.82792	6.14066	7.144	5.25191	6.32873	6.24542	6.27228	5.30632	6.15167	6.1935	5.74862	6.33179	6.31075	5.90667	4.59264	5.7364	5.88048	6.40299	5.54179
ANLN	2.97446	2.70128	3.48697	2.38718	2.57666	2.28729	3.23547	3.62461	3.57264	2.27614	3.84833	2.31739	1.46517	2.836	1.46517	3.27574	3.16255	1.46517	3.56232	3.14008	2.75793	3.14634	1.46517	1.46517	2.68634	2.31387	2.89473	1.46517	3.19204	2.91942	2.84483	3.76364	1.46517	1.46517	3.14107	3.72615	3.48504	4.28902	2.636	3.45799	1.46517	3.61205	1.46517	4.1758	1.46517	2.70799	1.46517	3.92882	3.50594
ANO1	3.27757	2.26096	3.96822	3.01399	2.37991	2.1394	3.18515	2.35214	3.19446	2.27614	3.38377	3.27716	1.46517	3.47285	3.77158	2.78465	2.69798	3.17113	3.00762	2.46715	3.58426	3.47592	3.4986	1.46517	3.3231	2.64928	2.89473	1.46517	2.50042	1.46517	1.46517	2.87971	2.93571	3.99751	2.79045	1.46517	2.31155	3.98676	2.83662	1.46517	1.46517	2.73752	3.13101	3.07006	1.46517	2.70799	3.02771	2.2903	3.1725
ANO1_AS2	1.46517	1.46517	1.46517	1.46517	1.46517	1.46517	1.46517	1.74963	2.42789	2.04234	1.46517	1.46517	1.46517	1.46517	1.46517	1.46517	1.46517	1.46517	1.46517	1.46517	1.46517	1.46517	1.46517	1.46517	1.46517	1.46517	1.46517	1.46517	1.46517	2.5143	1.46517	1.46517	1.46517	1.46517	1.46517	1.46517	1.46517	1.46517	2.0002	1.46517	1.46517	1.46517	1.46517	1.46517	1.46517	1.46517	1.46517	1.46517	1.46517
ANO10	2.97446	2.43391	2.94849	1.46517	2.57666	2.85419	2.9592	2.57713	2.94944	2.59789	3.63663	2.31739	1.46517	2.96929	3.17374	1.46517	3.49452	2.48701	3.40354	2.46715	3.72668	2.18356	1.46517	1.46517	1.46517	2.64928	2.31248	3.06252	1.46517	1.46517	1.46517	2.30314	1.46517	1.46517	2.24788	3.46569	2.99825	3.03494	2.3817	1.46517	1.46517	3.42878	3.45831	2.35383	3.47837	3.06063	3.42761	2.78458	3.50594
ANO2	2.5556	1.46517	3.15596	2.38718	2.11731	2.1394	2.27025	1.9563	2.42789	2.59789	2.62485	1.46517	1.46517	1.46517	3.77158	1.46517	1.46517	1.46517	1.46517	2.46715	2.75793	1.46517	1.46517	2.37486	2.34116	1.46517	2.31248	1.46517	1.46517	1.46517	1.46517	2.30314	1.46517	2.60689	1.46517	1.46517	2.31155	3.34759	2.0002	1.46517	1.46517	2.04881	1.46517	1.46517	2.94176	1.94732	2.76032	2.52125	1.46517
ANO3	1.46517	2.0314	2.94849	2.74864	2.11731	2.51746	1.93397	2.21068	2.15211	1.46517	1.46517	1.46517	3.57745	1.46517	1.46517	1.46517	2.69798	1.46517	1.46517	3.14008	2.39405	1.46517	1.46517	2.37486	1.46517	1.46517	2.31248	2.41783	1.46517	1.46517	2.45859	1.46517	1.46517	1.46517	2.5593	1.46517	1.46517	1.46517	2.51786	2.41187	1.46517	1.46517	1.46517	1.46517	1.46517	1.46517	1.46517	1.46517	1.46517
ANO4	1.46517	2.26096	3.15596	1.46517	2.11731	1.46517	2.39094	1.86682	2.15211	2.27614	3.06628	1.46517	2.75336	1.46517	1.46517	1.46517	1.46517	2.48701	1.46517	2.46715	1.46517	1.46517	1.46517	1.46517	3.3231	1.46517	1.46517	2.14481	1.46517	1.46517	1.46517	1.46517	1.46517	1.46517	2.97938	1.46517	1.46517	2.60116	2.51786	3.0531	1.46517	2.46297	3.13101	2.54542	4.14618	2.14394	2.39583	1.46517	3.1725
ANO5	4.19665	3.66388	5.57981	7.34839	5.4715	6.24281	5.90218	4.11763	7.02778	6.94	2.8681	3.10482	6.45509	4.47184	5.47477	5.71156	5.59092	4.6689	1.46517	2.8563	4.36116	2.86167	4.61926	6.13104	5.85471	4.82588	2.31248	2.93463	4.52327	4.64671	4.42677	3.96067	4.26231	5.25191	4.20422	6.39516	2.49472	4.28902	2.3817	4.63985	5.54944	4.27257	3.93502	2.09843	4.93081	2.41663	4.59911	1.94585	7.1733
ANO6	3.724	4.67071	4.39816	3.957	4.48517	4.29003	4.24356	4.66442	3.86462	4.4423	5.32738	4.39422	4.26561	3.59123	4.75342	4.32127	4.16572	4.39529	4.24744	4.44667	4.52102	4.30838	3.4986	4.91795	4.14452	4.34979	3.98372	3.90689	3.79441	3.64867	4.11581	4.04936	4.13679	3.60659	4.44814	4.57592	4.41266	4.53697	4.58648	4.12147	4.6985	4.12538	3.45831	4.91334	3.47837	4.45832	4.27804	4.62655	3.50594
ANO7	2.5556	2.57718	4.47018	2.74864	1.46517	2.41037	2.49599	2.21068	3.0784	2.45217	1.46517	2.90262	1.46517	3.03039	3.77158	3.62395	3.16255	2.48701	2.38316	2.46715	3.0249	2.47115	4.33677	1.46517	2.68634	2.31387	2.31248	2.41783	1.46517	1.46517	1.46517	2.87971	2.52651	3.04252	2.79045	2.67885	2.31155	2.60116	2.2176	3.0531	1.46517	3.04683	3.45831	1.46517	3.47837	2.41663	2.76032	2.14189	3.50594
ANO8	3.724	2.43391	3.48697	3.71219	3.11407	3.05074	4.07326	2.98088	3.57264	3.75105	3.06628	3.10482	3.57745	3.62839	1.46517	3.89829	4.16572	3.76832	3.70371	4.01247	2.75793	3.01289	4.17065	3.20709	3.477	3.89159	2.89473	3.70617	4.32032	3.64867	1.46517	4.13263	3.47062	3.04252	3.4107	3.72615	3.18315	3.03494	3.28271	3.27225	3.9444	3.96047	3.7181	2.70352	3.85356	3.59074	3.9765	2.78458	3.77003
ANO9	4.32376	3.66388	3.62475	3.957	3.76206	4.09161	3.99325	3.31073	4.39971	4.41176	4.03108	3.42819	5.16504	4.70717	3.17374	1.46517	1.46517	4.0544	2.74321	3.36856	3.72668	3.26628	3.1661	3.54556	4.38548	2.4975	3.55243	4.28437	3.94613	3.64867	3.35374	2.87971	3.99864	3.60659	4.06395	4.44275	3.41614	3.34759	3.28271	3.0531	3.00514	4.04541	4.6876	3.50285	4.38723	3.9043	4.27804	3.80181	3.77003
ANOS1	3.52013	3.00314	2.34604	2.38718	3.00245	2.1394	2.49599	2.15645	3.0784	3.84764	3.06628	3.56308	4.26561	2.27602	1.46517	1.46517	1.46517	2.48701	2.38316	2.46715	3.42425	2.18356	2.70069	2.37486	3.14728	2.31387	2.64739	2.62201	1.46517	1.46517	2.45859	2.30314	3.23258	1.46517	2.24788	3.13743	2.06788	3.34759	2.74124	2.41187	1.46517	3.13353	1.46517	3.64141	1.46517	2.41663	2.39583	3.05616	1.46517
ANP32A	6.97944	7.40605	6.44596	5.20211	5.45265	6.1769	6.32428	5.69154	5.76816	5.63522	6.63737	7.22185	5.77513	6.92902	8.63191	6.3161	5.9825	6.22362	6.24684	6.25012	6.48456	6.31295	5.98866	6.15424	5.9802	6.75113	6.40625	6.80165	7.35962	6.05373	7.32827	6.21707	6.0522	6.25649	6.29848	6.07827	7.29945	6.55066	6.40182	5.98442	7.55961	6.53092	6.48648	7.04388	5.80334	6.67593	5.51703	6.44973	6.26729
ANP32A_IT1	2.5556	1.46517	3.15596	1.46517	2.57666	1.94407	2.27025	2.50838	1.46517	2.59789	1.46517	2.90262	1.46517	2.836	3.17374	3.62395	2.69798	1.46517	1.46517	1.46517	2.39405	2.18356	1.46517	1.46517	2.34116	1.46517	1.46517	3.2827	2.90087	2.5143	1.46517	2.30314	2.93571	2.60689	2.5593	1.46517	2.31155	3.59699	2.636	1.46517	1.46517	1.46517	3.13101	2.09843	2.94176	1.46517	1.46517	1.94585	1.46517
ANP32AP1	2.5556	1.46517	1.46517	2.38718	2.37991	1.46517	1.93397	2.03138	2.15211	2.04234	1.46517	1.46517	1.46517	1.46517	1.46517	1.46517	1.46517	1.46517	1.46517	1.46517	1.46517	1.46517	1.46517	1.46517	1.46517	1.46517	1.46517	1.46517	1.46517	1.46517	1.46517	1.46517	1.46517	1.46517	2.24788	1.46517	1.46517	2.60116	2.0002	1.46517	1.46517	1.46517	1.46517	1.46517	1.46517	1.46517	1.46517	1.46517	1.46517
ANP32B	6.66344	9.27368	5.86973	5.63512	5.63087	6.68336	6.47035	5.81288	6.3683	6.41938	8.43532	8.54476	6.56676	8.78834	6.22818	6.77352	7.41271	7.25509	8.015	7.17077	8.78998	8.18302	7.55749	7.24636	7.38466	7.37297	7.76271	7.79078	8.27456	7.5704	7.88027	8.06593	7.67218	7.13178	7.53421	6.89985	7.20696	8.251	7.46271	7.15216	6.90099	6.76782	7.89258	8.0555	6.50124	8.35601	6.50889	7.46894	6.4576
ANP32C	1.46517	3.76301	1.46517	3.01399	2.11731	2.1394	2.27025	2.15645	2.15211	2.59789	3.38377	3.10482	1.46517	3.59123	1.46517	1.46517	1.46517	2.88292	2.38316	2.46715	2.75793	2.68563	2.70069	1.46517	2.68634	2.06955	1.46517	3.17767	2.50042	1.46517	1.46517	3.53214	2.52651	1.46517	2.5593	1.46517	2.77703	3.03494	2.0002	1.46517	3.00514	2.61015	1.46517	2.35383	1.46517	2.41663	1.46517	1.94585	2.70557
ANP32D	1.46517	1.46517	1.46517	1.46517	1.46517	1.46517	1.46517	1.74963	1.46517	1.46517	1.46517	1.46517	1.46517	1.46517	1.46517	1.46517	1.46517	1.46517	1.46517	1.46517	1.46517	1.46517	1.46517	1.46517	1.46517	1.46517	1.46517	1.46517	1.46517	1.46517	1.46517	1.46517	1.46517	1.46517	1.46517	1.46517	1.46517	1.46517	1.46517	1.46517	1.46517	1.46517	1.46517	1.46517	1.46517	1.46517	1.46517	1.46517	1.46517
ANP32E	6.86122	8.95595	5.6731	5.94	5.75904	7.04396	5.9373	6.31706	5.76816	6.23418	7.85976	7.79242	7.12412	7.88016	6.30959	6.17478	6.89446	6.81131	7.48295	6.99372	7.41059	7.66717	7.72828	6.36776	6.8668	7.1312	7.32481	7.56684	7.19402	6.52974	7.2658	7.19266	7.12796	6.93099	7.29499	7.08746	6.9573	8.10754	7.09214	6.86233	7.2996	6.10061	7.09745	8.14363	6.68947	6.987	6.30676	7.58042	6.96348
ANPEP	6.28894	3.94155	5.40941	3.57042	4.19403	4.59952	5.95797	5.60133	6.66005	5.81857	4.84718	4.52625	4.26561	4.67343	6.38665	5.12948	6.03065	5.68876	4.76593	4.01247	4.96997	3.65586	3.76203	4.0359	4.59083	4.54769	3.55243	4.50217	5.06546	5.28124	4.75631	5.3834	2.93571	5.3196	5.91551	5.54838	5.77514	5.37087	4.97258	4.7773	4.48949	6.6344	5.82646	5.31927	4.14618	5.80243	5.43977	5.34338	5.54179
ANTXR1	3.27757	3.80992	3.86325	3.57042	4.66131	4.21893	4.39517	4.16279	4.20988	3.84764	3.7467	4.16922	3.57745	4.13949	3.17374	4.12603	3.16255	4.0544	4.05522	2.46715	4.27378	2.68563	2.70069	4.0359	4.52567	3.3479	3.67413	3.96764	3.19204	4.45652	3.12667	3.653	3.84483	3.04252	4.26933	3.72615	3.55042	4.14619	3.45585	3.61998	3.55918	4.20093	3.7181	4.8049	3.47837	4.75638	3.7304	3.54529	3.50594
ANTXR2	4.32376	2.81166	3.62475	3.84018	3.11407	4.40099	3.578	3.4396	3.72668	3.69999	2.8681	3.68521	3.84782	3.86278	1.46517	4.4924	3.49452	2.88292	3.94793	2.46715	2.39405	2.86167	3.98168	2.732	3.477	2.89696	3.88826	3.37944	3.19204	3.82129	4.42677	2.63468	3.99864	5.25191	3.28328	3.46569	4.07058	4.14619	3.94461	3.76404	4.6985	4.23721	2.67396	4.26144	4.14618	2.99854	4.3655	3.58516	2.70557
ANTXRL	1.46517	1.46517	1.46517	1.46517	1.46517	1.94407	1.46517	2.03138	1.46517	1.46517	1.46517	1.46517	1.46517	1.93739	1.46517	1.46517	2.69798	1.46517	1.46517	1.46517	2.39405	1.46517	1.46517	2.732	2.94069	2.31387	1.46517	1.46517	1.46517	1.46517	2.45859	2.30314	3.47062	1.46517	1.46517	2.67885	1.46517	1.46517	2.0002	1.46517	1.46517	1.46517	1.46517	1.46517	1.46517	1.46517	1.46517	1.46517	2.70557
ANTXRLP1	2.97446	1.46517	2.34604	1.46517	1.46517	1.46517	2.1253	1.46517	1.46517	1.46517	1.46517	1.46517	1.46517	1.46517	1.46517	1.46517	2.69798	1.46517	1.46517	1.46517	1.46517	2.18356	1.46517	1.46517	1.46517	1.46517	1.46517	1.46517	1.46517	1.46517	1.46517	1.46517	1.46517	1.46517	1.46517	1.46517	1.46517	1.46517	1.46517	1.46517	1.46517	2.04881	1.46517	2.09843	2.94176	1.46517	2.39583	1.46517	1.46517
ANXA1	8.3575	8.1639	7.36391	6.95943	8.70961	7.87554	7.6324	9.22946	7.98293	7.48927	8.26481	8.55621	7.34892	7.70961	7.65165	8.66697	7.46612	8.44776	8.2794	8.12188	7.58097	7.90029	8.134	8.67744	8.12636	8.55733	8.17845	8.35285	8.0983	7.9545	7.9848	8.87391	7.74757	7.88748	8.77387	7.81453	8.60836	8.05962	8.32225	8.29249	8.13947	9.02591	7.77571	9.18824	8.39505	8.22406	8.2704	8.90793	8.85591
ANXA10	1.46517	1.46517	1.46517	1.46517	2.11731	1.94407	1.46517	2.57713	2.15211	2.04234	1.46517	1.46517	1.46517	1.46517	3.17374	1.46517	1.46517	2.48701	1.46517	1.46517	1.46517	1.46517	1.46517	2.37486	1.46517	1.46517	1.46517	2.93463	1.46517	1.46517	1.46517	1.46517	1.46517	1.46517	1.46517	1.46517	1.46517	1.46517	2.3817	1.46517	1.46517	1.46517	1.46517	1.46517	1.46517	2.14394	3.85909	1.46517	2.70557
ANXA11	6.61555	5.94017	6.04266	7.05116	6.47919	6.30584	6.24247	6.31511	6.42301	6.08012	5.95099	5.92922	5.89426	5.79504	5.84673	6.40315	6.12236	6.0768	5.81389	5.92702	5.3105	5.70594	5.8872	5.69748	6.0956	5.43311	5.93686	5.82189	5.40721	5.67635	5.44206	5.70917	5.87107	6.0336	6.18731	5.78426	5.99057	5.93695	6.01244	6.66611	5.65248	6.30693	5.97551	6.18956	7.29324	6.24347	6.07153	6.23519	6.49281
ANXA13	1.46517	1.46517	1.46517	1.46517	1.46517	1.94407	1.46517	1.9563	1.46517	2.27614	1.46517	1.46517	1.46517	1.46517	1.46517	1.46517	1.46517	1.46517	1.46517	1.46517	1.46517	1.46517	1.46517	1.46517	1.46517	2.31387	1.46517	1.46517	1.46517	1.46517	1.46517	1.46517	1.46517	1.46517	1.46517	2.67885	1.46517	1.46517	1.46517	1.46517	1.46517	1.46517	1.46517	1.46517	1.46517	1.46517	2.39583	1.46517	3.1725
ANXA2	6.7098	6.47588	6.39221	6.25895	7.54097	7.18158	6.85849	7.96856	7.08314	6.51441	6.56746	7.21223	6.85766	5.70688	5.60977	6.80582	6.20857	6.81131	6.7125	6.14085	6.3442	6.42292	6.41018	6.82326	6.53222	6.91889	6.6652	6.73554	6.17362	6.68765	6.32767	6.77963	5.66374	6.1118	7.34759	6.79602	7.24001	6.13524	6.56887	7.0485	5.65248	7.21764	6.72946	6.9649	6.59843	6.82209	6.78283	7.52091	6.62566
ANXA2P1	1.46517	2.26096	1.46517	3.41118	2.37991	1.94407	2.39094	2.50838	2.80356	2.45217	1.46517	1.46517	1.46517	1.93739	1.46517	1.46517	1.46517	1.46517	1.46517	1.46517	1.46517	2.68563	1.46517	1.46517	1.46517	1.46517	1.46517	2.41783	1.46517	1.46517	1.46517	1.46517	1.46517	1.46517	2.5593	3.13743	1.46517	3.34759	2.83662	1.46517	1.46517	1.46517	1.46517	2.35383	1.46517	2.14394	1.46517	2.70438	2.70557
ANXA2P2	1.46517	2.0314	2.94849	1.46517	2.57666	2.28729	1.46517	2.03138	2.94944	1.46517	2.29592	2.31739	1.46517	1.46517	3.17374	1.46517	2.69798	2.48701	2.74321	1.46517	1.46517	2.47115	3.4986	1.46517	2.34116	1.46517	2.31248	2.14481	1.46517	1.46517	1.46517	1.46517	2.52651	2.60689	2.24788	3.13743	1.46517	1.46517	2.0002	2.41187	3.00514	2.28513	1.46517	2.09843	2.94176	1.94732	2.39583	2.52125	1.46517
ANXA2P3	1.46517	1.46517	2.34604	1.46517	2.11731	2.1394	1.46517	1.74963	2.15211	2.04234	1.46517	1.46517	1.46517	1.46517	3.17374	1.46517	1.46517	1.46517	1.46517	1.46517	1.46517	1.46517	1.46517	1.46517	2.34116	1.46517	1.46517	1.46517	1.46517	1.46517	2.45859	1.46517	2.52651	2.60689	1.46517	1.46517	1.46517	1.46517	1.46517	1.46517	1.46517	1.46517	1.46517	1.46517	1.46517	1.94732	1.46517	1.46517	1.46517
ANXA2R	1.46517	1.46517	2.34604	3.22883	2.37991	2.1394	1.93397	2.39403	2.42789	2.04234	1.46517	1.46517	1.46517	1.46517	3.17374	1.46517	1.46517	1.46517	1.46517	1.46517	1.46517	1.46517	1.46517	1.46517	1.46517	1.46517	1.46517	1.46517	1.46517	1.46517	1.46517	1.46517	2.52651	1.46517	1.46517	1.46517	1.46517	1.46517	1.46517	1.46517	1.46517	2.28513	1.46517	1.46517	1.46517	1.94732	1.46517	1.94585	3.50594
ANXA3	3.90056	3.00314	4.15659	3.22883	4.40801	4.24304	4.26626	4.12678	4.30804	3.40954	3.63663	3.9958	4.07263	3.62839	4.18124	3.62395	4.47989	3.17113	4.41617	3.36856	3.42425	4.58941	3.1661	4.22729	3.73848	4.38478	4.44847	4.50217	3.79441	5.03337	3.54566	2.63468	3.23258	3.81631	3.9076	3.72615	4.27095	4.53697	4.01701	3.61998	3.00514	3.91592	3.45831	4.08447	4.14618	4.51924	4.52548	4.36593	4.49456
ANXA4	4.54768	4.39916	4.15659	4.77655	4.0982	4.72347	4.22049	4.18919	3.98969	4.5301	5.18458	4.24835	4.84656	3.73396	4.75342	4.12603	4.73625	3.91893	5.36371	4.01247	3.42425	4.25548	4.7417	3.54556	4.59083	3.67726	4.68971	5.16561	4.32032	4.55484	4.51669	4.66323	4.37737	4.549	4.39105	4.44275	4.11306	5.01426	4.58648	4.12147	3.00514	3.42878	3.45831	4.08447	2.94176	4.37273	4.08455	3.89817	3.99017
ANXA5	5.49326	5.16573	4.32222	3.957	4.87591	5.23101	5.12966	5.43469	4.68014	4.92353	5.06723	5.24982	5.16504	4.28212	4.18124	5.02294	5.30733	5.68876	5.40384	4.91746	5.02389	5.11493	5.05595	5.29889	5.68805	4.66563	5.19674	5.39799	4.61467	4.55484	5.53004	5.34975	5.1926	5.18085	4.50298	5.00992	5.30573	5.89378	5.38642	5.22318	5.04175	4.76706	5.2552	5.53729	4.38723	5.38393	5.3581	5.49019	4.17952
ANXA6	2.5556	3.24097	4.72612	4.64669	3.31	2.85419	3.13262	2.64117	3.30029	2.93766	2.8681	3.56308	1.46517	2.39752	3.77158	1.46517	3.16255	1.46517	3.00762	3.56158	4.27378	3.88659	4.61926	1.46517	2.94069	2.06955	3.09602	3.46924	2.90087	2.91942	4.33066	2.30314	1.46517	3.60659	2.79045	2.67885	3.78333	3.34759	3.45585	2.78197	4.24367	2.95307	3.13101	3.50285	4.14618	2.41663	2.76032	2.14189	1.46517
ANXA7	5.73712	5.18304	6.29791	4.83727	5.664	5.2191	4.51315	5.37202	5.06006	4.96583	5.32738	4.86106	5.16504	4.21265	5.84673	5.40831	4.84883	5.26811	4.99425	3.8784	4.66449	4.96044	4.7417	4.74388	5.35831	4.77446	5.68469	5.41928	5.24654	5.2232	4.82792	4.91532	2.93571	3.81631	5.55456	5.48281	4.47846	5.01426	4.76205	5.27025	4.6985	4.76706	4.90301	4.887	5.07377	4.43741	5.31544	5.54877	4.17952
ANXA8	1.46517	1.46517	1.46517	1.46517	3.00245	1.46517	2.1253	1.74963	2.63403	2.27614	3.06628	2.65407	1.46517	3.19647	1.46517	1.46517	1.46517	3.40287	1.46517	2.46715	1.46517	2.68563	1.46517	1.46517	1.46517	1.46517	1.46517	1.46517	1.46517	1.46517	1.46517	1.46517	1.46517	1.46517	1.46517	1.46517	1.46517	3.03494	2.2176	1.46517	1.46517	1.46517	1.46517	1.46517	1.46517	1.46517	1.46517	1.46517	1.46517
ANXA8L1	1.46517	1.46517	2.69296	1.46517	1.46517	2.41037	2.1253	2.39403	2.63403	2.27614	2.29592	1.46517	1.46517	1.46517	3.77158	1.46517	1.46517	1.46517	3.40354	1.46517	1.46517	1.46517	2.70069	1.46517	2.68634	2.89696	2.89473	1.46517	3.19204	1.46517	2.45859	1.46517	1.46517	1.46517	1.46517	1.46517	2.31155	1.46517	2.0002	1.46517	1.46517	1.46517	1.46517	1.46517	1.46517	2.52437	2.39583	2.2903	1.46517
ANXA9	2.5556	1.46517	2.34604	2.74864	3.11407	2.7	2.67519	2.5434	2.42789	2.04234	1.46517	2.31739	1.46517	2.836	3.17374	1.46517	1.46517	2.88292	2.38316	3.36856	2.39405	1.46517	2.70069	2.37486	1.46517	1.46517	2.31248	2.62201	1.46517	3.21363	2.45859	3.07925	2.52651	1.46517	2.5593	1.46517	2.89324	1.46517	2.2176	3.27225	3.00514	2.73752	1.46517	2.35383	3.85356	2.29278	1.46517	3.32481	1.46517
AOAH	3.27757	2.81166	3.33249	3.22883	2.11731	2.6131	3.01996	2.57713	1.46517	2.8362	3.06628	3.68521	2.75336	2.96929	4.75342	1.46517	3.75759	3.40287	2.74321	1.46517	3.0249	3.73731	2.70069	1.46517	2.68634	1.46517	2.89473	2.79001	2.50042	1.46517	3.12667	2.30314	3.23258	3.81631	2.97938	2.67885	3.72885	3.03494	3.081	3.0531	3.00514	1.46517	2.67396	2.96092	2.94176	2.29278	3.02771	2.52125	2.70557
AOAH_IT1	1.46517	1.46517	1.46517	1.46517	1.46517	1.94407	1.46517	1.46517	1.46517	1.46517	1.46517	1.46517	1.46517	1.46517	1.46517	1.46517	1.46517	1.46517	1.46517	1.46517	1.46517	1.46517	1.46517	1.46517	1.46517	1.46517	1.46517	1.46517	1.46517	1.46517	1.46517	1.46517	1.46517	1.46517	1.46517	1.46517	1.46517	1.46517	1.46517	1.46517	1.46517	1.46517	1.46517	1.46517	1.46517	1.46517	2.39583	1.94585	1.46517
AOC1	1.46517	1.46517	2.34604	3.01399	1.46517	1.94407	1.46517	1.74963	3.48818	2.27614	1.46517	1.46517	1.46517	1.93739	3.77158	1.46517	1.46517	2.48701	1.46517	1.46517	2.39405	1.46517	1.46517	1.46517	2.34116	2.06955	1.46517	1.46517	1.46517	1.46517	1.46517	1.46517	1.46517	1.46517	1.46517	1.46517	1.46517	1.46517	2.0002	1.46517	1.46517	1.46517	2.67396	1.46517	2.94176	2.29278	1.46517	1.94585	1.46517
AOC2	2.5556	1.46517	3.33249	1.46517	3.00245	2.41037	2.39094	2.47192	1.46517	2.04234	2.62485	2.31739	1.46517	1.93739	1.46517	1.46517	1.46517	3.17113	2.38316	1.46517	1.46517	2.47115	1.46517	3.20709	2.34116	1.46517	2.31248	2.14481	3.19204	2.5143	1.46517	2.63468	3.23258	1.46517	2.97938	1.46517	3.34325	3.03494	2.74124	2.41187	1.46517	2.28513	1.46517	2.09843	2.94176	2.29278	3.42761	2.2903	4.17952
AOC3	1.46517	2.43391	2.94849	2.38718	2.11731	2.41037	1.93397	2.30791	2.15211	2.04234	1.46517	1.46517	1.46517	2.76261	1.46517	2.78465	1.46517	1.46517	2.38316	2.8563	2.39405	1.46517	1.46517	1.46517	2.94069	1.46517	1.46517	2.93463	1.46517	2.91942	2.45859	1.46517	3.23258	1.46517	2.24788	3.72615	2.77703	1.46517	1.46517	1.46517	1.46517	3.04683	1.46517	1.46517	1.46517	2.41663	1.46517	2.2903	2.70557
AOC4P	1.46517	1.46517	2.34604	1.46517	1.46517	1.46517	1.46517	1.74963	1.46517	2.04234	1.46517	1.46517	1.46517	2.13007	1.46517	1.46517	1.46517	1.46517	1.46517	1.46517	1.46517	1.46517	1.46517	1.46517	1.46517	1.46517	1.46517	1.46517	1.46517	1.46517	1.46517	1.46517	1.46517	1.46517	1.46517	1.46517	1.46517	1.46517	1.46517	1.46517	3.9444	1.46517	1.46517	1.46517	1.46517	1.46517	2.39583	1.46517	1.46517
AOX1	2.5556	2.26096	3.74936	3.01399	2.11731	2.1394	1.46517	1.46517	1.46517	2.04234	2.62485	2.31739	1.46517	2.27602	4.49639	1.46517	2.69798	1.46517	1.46517	1.46517	1.46517	1.46517	1.46517	1.46517	1.46517	1.46517	1.46517	1.46517	1.46517	1.46517	1.46517	1.46517	1.46517	1.46517	1.46517	1.46517	1.46517	1.46517	2.2176	1.46517	1.46517	1.46517	3.13101	1.46517	1.46517	2.14394	2.76032	1.94585	2.70557
AOX2P	2.5556	2.43391	2.69296	1.46517	1.46517	1.94407	1.46517	1.74963	2.42789	2.04234	1.46517	1.46517	1.46517	1.46517	1.46517	1.46517	1.46517	1.46517	1.46517	1.46517	2.39405	2.47115	1.46517	1.46517	1.46517	2.06955	2.64739	1.46517	1.46517	2.91942	1.46517	1.46517	2.52651	1.46517	1.46517	1.46517	1.46517	1.46517	1.46517	1.46517	1.46517	1.46517	1.46517	1.46517	1.46517	1.46517	1.46517	1.94585	2.70557
AP1AR	4.05662	3.3769	3.62475	3.41118	3.82424	4.14396	3.65099	4.13587	3.48818	3.1967	3.51642	4.16922	4.07263	3.79993	4.18124	3.27574	4.73625	3.91893	3.40354	2.46715	4.18051	3.95543	3.76203	3.92912	4.05383	3.94021	3.55243	3.2827	4.20654	3.97413	3.99431	3.96067	4.13679	3.04252	3.14107	3.46569	3.61265	3.98676	3.86812	4.4875	3.9444	3.61205	4.12186	3.82512	3.85356	4.25777	4.18469	3.80181	3.77003
AP1B1	4.91051	5.20015	5.29649	5.60074	5.41418	5.48062	5.70429	5.41654	5.06006	5.54092	5.39376	4.86106	5.34362	5.34166	5.32571	5.40831	4.6139	5.15507	4.94052	4.5369	5.26655	4.67183	5.31317	5.29889	5.59684	5.31279	4.44847	4.8568	4.85792	5.28124	5.44206	5.089	6.32991	5.18085	5.14103	5.67117	5.26943	5.23872	5.09193	4.96127	5.31803	4.74232	4.7994	5.0852	5.71925	5.31761	5.47892	5.07706	3.50594
AP1B1P1	2.5556	1.46517	3.48697	1.46517	1.46517	1.94407	1.46517	1.46517	1.46517	1.46517	1.46517	1.46517	2.75336	2.27602	7.30018	1.46517	1.46517	1.46517	1.46517	2.46715	1.46517	1.46517	1.46517	1.46517	2.34116	1.46517	4.15664	1.46517	3.19204	2.5143	1.46517	1.46517	1.46517	1.46517	2.5593	1.46517	1.46517	1.46517	1.46517	4.01248	4.48949	1.46517	2.67396	1.46517	4.93081	1.46517	4.79935	1.46517	3.50594
AP1G1	5.38276	4.9397	5.25678	4.42622	5.27075	5.14549	5.3959	5.78773	5.16704	4.71583	5.10743	5.24982	5.42518	4.43185	5.95199	4.4924	4.73625	4.58349	4.99425	4.91746	4.52102	5.22749	5.23248	4.80431	5.07184	4.07641	5.15743	4.79265	4.08252	4.55484	4.75631	4.66323	4.26231	4.94355	4.95852	5.18555	5.0298	5.01426	5.48909	4.63985	5.65248	6.11978	4.56616	5.65065	5.07377	5.11101	5.47892	5.34338	5.06617
AP1G2	3.724	2.57718	4.24188	3.84018	4.32633	4.06467	4.02044	4.26549	3.30029	4.17688	3.94279	3.56308	3.57745	3.59123	3.77158	3.62395	4.47989	4.17763	2.74321	1.46517	3.24095	3.56902	3.1661	3.20709	4.22959	4.69363	3.55243	3.84328	4.32032	3.44975	3.86086	4.60692	4.26231	3.60659	3.63254	4.57592	3.72885	3.59699	4.27346	3.89398	3.55918	4.27257	4.12186	3.34746	3.47837	3.84073	3.7304	3.8347	4.96884
AP1M1	3.724	3.76301	3.86325	4.25717	3.82424	3.85944	3.23547	3.48472	3.0784	3.89344	4.11399	2.31739	4.84656	3.43083	3.17374	3.62395	3.16255	3.76832	3.22175	3.56158	3.24095	3.65586	4.17065	2.99443	3.3231	3.0022	3.09602	3.2827	2.90087	3.64867	3.12667	3.653	3.23258	3.60659	3.82208	3.72615	3.18315	3.03494	4.01701	3.89398	3.55918	3.72126	3.93502	3.42754	2.94176	2.93286	3.58782	3.32481	3.50594
AP1M2	5.06213	5.07587	3.33249	3.957	4.66131	4.24304	4.28859	4.47204	4.48572	4.24815	4.69663	3.42819	4.07263	4.28212	1.46517	4.32127	4.47989	3.91893	4.15469	3.56158	4.18051	4.54632	4.17065	3.38772	4.65311	4.54769	4.57426	5.14015	4.7814	4.11147	3.35374	4.96077	3.99864	4.15734	4.39105	5.10044	3.26582	4.53697	4.43872	4.22244	3.55918	4.81527	3.7181	4.8049	2.94176	4.68757	4.59911	4.51225	3.99017
AP1S1	3.52013	4.06149	2.69296	4.06454	3.55575	3.95123	3.46016	3.2409	3.79743	3.1967	3.38377	3.27716	3.23499	3.62839	3.17374	3.89829	3.75759	4.29072	3.22175	3.14008	3.58426	3.14634	4.33677	3.81316	3.61429	3.55545	2.89473	3.55312	3.62316	4.23629	2.84483	3.39874	2.93571	4.30052	3.82208	4.13081	3.55042	3.59699	3.787	3.0531	4.24367	3.42878	3.7181	3.50285	1.46517	3.73932	3.02771	3.50415	3.50594
AP1S2	1.46517	2.0314	2.34604	1.46517	1.46517	2.1394	1.93397	2.5434	2.80356	2.27614	1.46517	2.90262	2.75336	2.50326	1.46517	1.46517	1.46517	1.46517	2.38316	2.8563	1.46517	2.86167	1.46517	1.46517	1.46517	2.06955	2.31248	2.62201	1.46517	3.21363	1.46517	2.30314	1.46517	1.46517	1.46517	1.46517	2.77703	2.60116	2.51786	1.46517	3.00514	2.46297	1.46517	2.09843	1.46517	1.46517	2.39583	1.94585	1.46517
AP1S3	3.724	4.02267	2.34604	4.34426	3.76206	3.65447	3.37508	3.58421	3.57264	2.59789	2.62485	3.10482	4.26561	3.76735	3.17374	3.27574	3.75759	4.17763	3.56232	1.46517	3.0249	2.47115	3.1661	3.68615	2.94069	4.23918	3.26762	2.62201	2.90087	4.11147	2.45859	2.63468	4.26231	1.46517	3.4107	3.94357	3.09436	2.60116	3.50865	3.0531	4.48949	3.36133	3.13101	2.35383	3.85356	3.06063	1.46517	2.92869	3.50594
AP2A1	4.19665	4.87709	4.32222	5.05704	4.52221	4.58088	4.63931	4.25721	4.60557	5.08565	4.03108	3.68521	3.57745	4.52975	3.77158	3.89829	5.1412	3.76832	3.83138	4.24655	4.44337	4.14321	4.85437	4.97153	4.87788	2.78049	4.38105	4.33074	4.20654	4.23629	4.42677	4.60692	3.99864	4.94355	4.55576	4.44275	4.27095	4.74758	4.67699	4.31652	3.55918	4.43696	4.43322	4.3421	3.47837	4.59655	4.73571	4.29819	4.17952
AP2A2	4.74072	4.09923	4.94269	4.25717	4.04765	5.05451	4.02044	4.70114	4.52681	4.7647	4.79875	4.46179	3.57745	3.83172	4.49639	4.64487	5.1412	3.91893	4.05522	4.44667	4.08046	4.08344	3.98168	4.80431	4.82495	3.98714	4.44847	4.61824	3.62316	4.73296	4.68088	4.91532	4.13679	3.04252	4.50298	4.69754	4.15426	4.93082	4.01701	3.89398	3.9444	4.4056	3.93502	4.55933	3.85356	3.93499	4.66906	4.1259	4.17952
AP2B1	5.69155	6.32884	5.33513	5.10706	6.02418	6.00794	5.28	5.67333	5.6628	5.10467	5.83661	5.97552	6.05626	5.20755	5.15927	4.4924	4.6139	5.095	5.40384	5.46472	5.62054	5.56351	5.98866	5.84752	5.20171	4.1602	6.24763	5.70561	5.72403	5.58732	5.87029	5.00481	5.47318	5.10606	5.85439	5.67117	5.0298	5.54868	5.66376	5.70591	5.65248	5.83665	5.87788	6.06676	4.59264	5.08462	5.39952	5.92526	4.17952
AP2M1	5.49326	5.23375	4.53867	4.77655	5.13519	5.23101	5.16579	5.43107	5.24232	5.31512	5.42583	5.42733	4.58593	4.9515	4.75342	5.02294	5.22668	5.47044	5.19091	4.44667	5.17438	5.30644	4.33677	4.31386	4.76996	5.31279	5.117	5.11422	4.93052	4.45652	4.51669	5.65518	5.57163	4.76001	5.17489	5.78426	5.23218	5.30632	4.97258	5.31581	4.24367	5.22427	4.56616	5.74116	5.43261	5.08462	4.3655	5.34338	4.34595
AP2S1	3.27757	3.85525	3.62475	3.71219	3.55575	3.53861	3.615	3.04623	3.39775	3.1967	2.8681	2.90262	4.07263	2.76261	4.18124	3.62395	3.75759	2.48701	3.00762	3.36856	3.72668	3.26628	3.1661	2.732	3.14728	2.4975	3.41805	2.41783	1.46517	2.91942	3.54566	2.87971	3.67103	2.60689	3.5264	3.72615	2.31155	3.34759	3.081	2.78197	1.46517	3.04683	3.13101	2.70352	1.46517	3.42291	2.39583	3.05616	3.1725
AP3B1	4.82816	5.51884	5.33513	5.63512	5.50848	5.24282	5.38574	5.32996	5.8504	5.77193	5.60449	5.32349	6.37552	5.69858	4.9708	6.48524	5.45614	5.095	5.48085	5.16207	5.98752	5.38125	5.8872	5.98336	5.65828	5.41652	4.98836	5.16561	5.59672	5.44245	5.24798	5.34975	5.47318	5.61699	5.60497	5.26586	5.37567	5.49183	5.23201	5.17451	4.88049	5.15134	5.82646	5.48582	4.77182	5.69354	5.02869	5.68554	5.40014
AP3B2	3.90056	2.70128	3.96822	5.05704	3.69683	3.76091	2.67519	2.39403	4.44337	4.21297	2.8681	1.46517	3.23499	3.14367	1.46517	4.64487	4.73625	3.91893	3.40354	2.46715	1.46517	3.14634	3.4986	2.99443	3.477	3.18749	2.89473	1.46517	1.46517	3.44975	2.45859	2.87971	3.23258	4.43028	3.63254	3.13743	1.46517	2.60116	2.636	3.0531	4.24367	2.73752	2.67396	1.46517	3.85356	3.06063	3.58782	2.70438	2.70557
AP3D1	7.17381	7.94428	6.82964	6.89014	6.54279	6.95746	7.14008	6.77308	6.83156	6.94526	7.3371	6.99378	7.19531	8.62563	7.65165	7.28956	7.29955	7.65723	8.02784	7.55807	8.39237	7.70632	7.8409	7.28886	7.15949	8.39191	6.67908	7.65885	7.56579	7.58194	6.93739	7.80671	7.97073	7.57934	7.44736	7.08746	7.40729	7.29326	7.3415	7.1646	7.26759	6.70583	7.64852	7.77482	6.81608	7.2894	7.12784	7.26928	7.35642
AP3M1	3.724	3.43968	3.15596	3.71219	3.47901	3.57839	3.81748	3.79826	4.04815	3.84764	3.38377	3.27716	1.46517	2.76261	1.46517	4.12603	1.46517	2.48701	3.40354	2.46715	3.24095	3.37548	4.17065	2.732	3.14728	3.18749	3.67413	3.17767	3.19204	3.21363	3.35374	3.53214	3.99864	4.549	3.7307	1.46517	3.55042	3.34759	3.45585	3.27225	4.24367	4.00361	3.45831	3.76667	3.47837	3.17567	3.58782	4.01679	3.1725
AP3M2	4.19665	4.02267	4.99203	3.01399	3.88366	4.11804	3.01996	4.3378	3.57264	3.53367	4.03108	3.10482	4.72225	3.34233	4.18124	2.78465	2.69798	1.46517	3.22175	3.36856	3.97251	3.01289	4.48513	3.38772	3.85202	3.67726	4.31021	4.18668	2.50042	2.5143	3.35374	3.07925	3.23258	3.35635	4.13587	3.13743	3.09436	1.46517	3.74451	3.89398	1.46517	3.66779	4.43322	4.9392	1.46517	3.59074	4.08455	4.32114	2.70557
AP3S1	1.46517	2.91156	1.46517	2.74864	2.73882	2.98897	3.13262	3.00308	3.0784	2.45217	3.06628	2.31739	4.07263	3.51353	3.17374	1.46517	4.33167	3.59841	2.74321	2.8563	2.39405	2.18356	4.17065	2.99443	3.477	2.64928	2.64739	2.79001	3.19204	1.46517	1.46517	3.53214	3.23258	4.30052	1.46517	3.13743	3.41614	3.34759	3.081	3.45799	3.00514	3.13353	1.46517	2.96092	1.46517	3.11955	2.39583	3.41766	1.46517
AP3S2	1.46517	2.0314	2.69296	1.46517	2.11731	2.51746	2.39094	1.9563	2.80356	2.45217	1.46517	2.65407	2.75336	3.29561	1.46517	1.46517	1.46517	1.46517	1.46517	2.46715	1.46517	2.68563	1.46517	2.37486	2.34116	2.31387	1.46517	2.41783	1.46517	1.46517	1.46517	1.46517	1.46517	1.46517	1.46517	2.67885	3.18315	1.46517	1.46517	1.46517	3.55918	1.46517	3.45831	2.35383	2.94176	1.94732	1.46517	2.4138	3.1725
AP4B1	2.97446	3.08788	3.33249	3.22883	3.11407	3.1652	3.28378	3.00308	3.30029	3.53367	2.8681	2.31739	3.84782	2.68359	1.46517	1.46517	1.46517	3.40287	2.38316	3.56158	2.75793	2.86167	2.70069	2.37486	2.68634	1.46517	1.46517	2.14481	2.90087	2.5143	2.84483	1.46517	2.93571	3.35635	2.24788	3.13743	2.99825	3.34759	3.00529	3.0531	1.46517	3.49282	3.45831	3.42754	4.38723	2.41663	2.39583	3.11495	1.46517
AP4B1_AS1	1.46517	1.46517	2.34604	1.46517	1.46517	1.46517	1.46517	1.86682	2.15211	1.46517	1.46517	1.46517	1.46517	2.27602	1.46517	1.46517	1.46517	1.46517	1.46517	1.46517	1.46517	1.46517	1.46517	1.46517	1.46517	1.46517	2.31248	1.46517	2.50042	1.46517	2.45859	2.63468	1.46517	1.46517	1.46517	1.46517	2.06788	1.46517	1.46517	2.41187	1.46517	1.46517	1.46517	2.09843	1.46517	1.46517	1.46517	2.14189	1.46517
AP4E1	4.54768	3.66388	3.96822	3.01399	3.88366	3.26963	3.93716	3.82131	2.94944	3.1967	3.2354	2.90262	3.23499	3.03039	3.77158	1.46517	3.75759	3.40287	3.40354	3.56158	3.24095	3.14634	3.98168	3.38772	3.477	3.78874	3.67413	3.06252	2.50042	2.5143	3.12667	3.39874	3.47062	2.60689	3.28328	3.13743	3.34325	3.80607	3.28271	3.45799	1.46517	3.55381	3.7181	3.88113	3.47837	3.77399	3.9765	3.73347	1.46517
AP4M1	2.5556	3.00314	2.94849	3.57042	2.37991	3.26963	2.67519	3.02486	3.0784	3.40954	3.7467	3.10482	2.75336	3.03039	3.77158	1.46517	1.46517	2.88292	2.38316	2.8563	3.58426	4.14321	3.1661	1.46517	3.73848	2.06955	2.64739	3.37944	2.50042	1.46517	3.86086	3.24946	2.93571	3.04252	3.63254	3.72615	2.77703	3.80607	3.15209	3.45799	1.46517	2.61015	3.93502	3.34746	1.46517	2.86304	3.02771	2.92869	3.1725
AP4S1	1.46517	2.26096	2.69296	3.84018	3.31	2.98897	3.18515	2.8116	3.0784	2.72405	2.29592	1.46517	2.75336	2.836	1.46517	1.46517	1.46517	3.59841	3.70371	3.56158	3.24095	3.01289	1.46517	4.22729	2.94069	3.0022	3.26762	3.37944	3.42594	2.91942	3.54566	2.87971	2.52651	3.04252	2.5593	2.67885	2.77703	3.98676	3.40075	2.41187	1.46517	3.13353	1.46517	3.34746	3.47837	3.06063	2.76032	2.99422	3.99017
AP5B1	4.05662	3.43968	4.78345	4.42622	3.47901	4.06467	5.00216	3.75093	3.9286	4.21297	3.51642	4.81049	2.75336	3.86278	4.75342	5.02294	4.33167	3.91893	3.00762	4.13449	3.24095	4.20049	3.4986	4.47232	4.52567	4.20026	3.78549	3.96764	4.99959	3.97413	4.82792	4.42302	4.26231	4.94355	2.97938	4.13081	5.13458	4.14619	3.55937	3.61998	5.31803	4.63879	4.12186	3.16981	4.59264	3.77399	4.79935	2.99422	4.17952
AP5M1	4.32376	3.3769	2.94849	1.46517	3.69683	3.57839	3.46016	3.78659	3.0784	2.72405	3.38377	3.27716	3.57745	2.39752	1.46517	3.27574	2.69798	3.59841	2.74321	2.46715	2.75793	2.86167	3.1661	2.99443	2.68634	3.27032	3.26762	3.37944	3.19204	2.91942	1.46517	3.39874	3.23258	3.35635	2.5593	3.72615	3.48504	1.46517	3.21917	2.78197	3.00514	2.95307	3.45831	3.07006	1.46517	3.17567	2.76032	2.99422	3.50594
AP5S1	2.97446	3.00314	3.33249	4.06454	3.00245	2.85419	3.01996	2.64117	3.57264	2.93766	2.29592	3.27716	2.75336	2.76261	3.17374	3.62395	3.75759	4.0544	3.83138	1.46517	2.75793	2.47115	2.70069	2.99443	2.34116	3.67726	3.26762	2.62201	2.90087	2.5143	3.12667	1.46517	2.93571	3.35635	2.79045	3.46569	2.89324	1.46517	3.00529	3.45799	3.00514	2.28513	1.46517	3.42754	1.46517	2.93286	3.24407	2.6172	4.49456
AP5Z1	4.05662	3.66388	4.47018	4.50363	3.88366	4.09161	4.41554	3.90974	3.79743	3.89344	3.7467	3.56308	3.84782	4.03546	4.18124	4.64487	4.16572	2.88292	3.94793	3.8784	3.72668	3.26628	4.61926	4.13493	4.14452	3.42092	3.55243	3.46924	4.32032	4.23629	3.54566	3.653	3.23258	4.549	3.82208	3.94357	3.67203	3.03494	3.60817	3.89398	3.55918	2.95307	4.12186	3.16981	4.77182	4.18391	4.3655	3.58516	4.6289
APAF1	2.97446	3.24097	3.74936	3.41118	3.55575	3.65447	3.75337	3.71429	3.57264	2.93766	3.63663	4.39422	2.75336	3.29561	5.15927	4.4924	3.49452	3.91893	3.56232	3.36856	3.0249	3.47592	3.1661	4.13493	3.3231	1.46517	2.89473	3.17767	3.19204	3.44975	3.35374	3.39874	1.46517	1.46517	2.97938	3.13743	4.27095	3.59699	2.83662	3.61998	3.00514	3.29001	3.13101	3.76667	3.47837	3.42291	3.7304	3.46164	3.50594
APBA1	2.97446	3.43968	4.24188	4.34426	3.11407	3.53861	2.9592	3.27631	4.25983	3.69999	2.29592	1.46517	3.23499	4.25935	3.77158	5.12948	2.69798	2.88292	2.38316	2.46715	1.46517	1.46517	1.46517	4.0359	1.46517	3.18749	2.31248	2.41783	2.50042	4.35076	3.86086	3.39874	1.46517	4.549	1.46517	1.46517	2.31155	1.46517	2.0002	1.46517	3.55918	2.8507	1.46517	2.54542	4.14618	2.41663	2.39583	2.52125	3.99017
APBA2	2.97446	2.43391	2.94849	2.38718	2.11731	2.41037	2.39094	2.5434	3.30029	1.46517	2.29592	2.65407	3.23499	1.93739	1.46517	1.46517	2.69798	2.48701	1.46517	2.46715	3.0249	3.14634	1.46517	1.46517	2.34116	2.06955	1.46517	2.14481	1.46517	1.46517	1.46517	1.46517	3.23258	2.60689	2.79045	2.67885	2.06788	2.60116	2.51786	2.41187	1.46517	2.61015	1.46517	3.16981	2.94176	1.46517	1.46517	1.94585	1.46517
APBA3	1.46517	2.70128	3.86325	4.25717	2.37991	3.05074	2.49599	2.67166	3.30029	2.8362	2.29592	1.46517	3.57745	2.27602	1.46517	1.46517	2.69798	1.46517	2.74321	3.56158	1.46517	2.68563	1.46517	3.20709	3.477	4.11894	2.31248	2.41783	2.50042	3.21363	3.35374	3.39874	1.46517	1.46517	3.4107	2.67885	2.64613	1.46517	2.2176	2.78197	3.00514	2.73752	1.46517	1.46517	4.14618	2.41663	2.39583	2.6172	3.99017
APBB1	3.724	4.09923	3.86325	3.84018	4.23955	4.21893	3.01996	4.62034	3.9286	4.02219	4.52806	4.24835	4.58593	3.86278	4.49639	1.46517	4.16572	4.39529	4.33437	2.8563	4.27378	4.14321	4.33677	4.54529	5.35831	4.23918	3.55243	4.58061	3.94613	2.5143	3.54566	3.24946	3.84483	1.46517	4.44814	3.72615	3.09436	3.03494	4.38578	3.27225	1.46517	4.92907	4.7994	3.26186	1.46517	3.06063	2.76032	4.32114	1.46517
APBB1IP	3.724	3.16688	4.60397	4.42622	2.57666	3.89073	3.87865	3.02486	4.25983	3.89344	2.62485	3.56308	3.23499	2.96929	4.9708	5.22859	1.46517	2.88292	3.00762	3.14008	2.39405	3.14634	2.70069	3.81316	3.73848	1.46517	2.31248	3.70617	3.62316	3.44975	4.89608	4.13263	4.48365	3.04252	2.24788	3.72615	4.94004	3.80607	3.21917	3.45799	4.88049	3.13353	3.93502	3.07006	4.59264	2.99854	3.24407	2.6172	4.17952
APBB2	2.97446	3.3769	3.48697	2.38718	3.88366	3.57839	3.65099	3.98263	3.9286	4.21297	3.7467	3.27716	2.75336	3.6997	3.77158	3.27574	3.49452	3.59841	3.70371	3.8784	2.39405	3.73731	3.1661	3.92912	4.05383	3.27032	2.89473	2.93463	3.19204	3.44975	3.12667	2.87971	3.47062	1.46517	3.14107	3.72615	3.55042	3.80607	3.00529	3.0531	3.00514	3.29001	1.46517	4.03641	1.46517	3.11955	3.58782	3.58516	3.1725
APBB3	3.27757	3.71437	3.96822	2.38718	3.00245	3.31867	3.23547	3.37683	3.0784	3.64687	3.06628	2.65407	3.23499	3.24705	4.49639	2.78465	3.16255	2.88292	3.56232	2.46715	3.42425	3.65586	3.76203	3.68615	3.3231	2.78049	3.26762	2.41783	4.42548	1.46517	3.99431	2.87971	3.84483	3.35635	3.4107	3.13743	3.55042	2.60116	2.83662	3.45799	1.46517	2.28513	1.46517	2.54542	1.46517	3.11955	3.24407	3.22442	4.49456
APC	4.32376	4.17173	4.66637	3.71219	4.84717	4.48381	4.84729	5.1214	4.60557	4.38054	4.52806	4.70357	4.58593	4.34827	4.75342	4.4924	3.97696	4.29072	4.15469	4.8491	3.97251	4.02094	4.61926	3.20709	4.05383	5.25795	4.79641	4.65489	4.08252	4.11147	3.99431	4.54826	5.2533	4.76001	4.50298	3.46569	4.34361	4.14619	4.4125	4.4875	3.55918	4.46764	4.56616	5.01407	2.94176	4.82199	4.18469	4.99487	5.06617
APC2	5.19914	3.66388	4.39816	5.33378	3.69683	3.85944	3.46016	2.72996	4.30804	4.41176	3.84833	3.27716	5.25712	4.52975	5.73313	5.02294	5.88108	4.17763	3.56232	4.35021	3.72668	2.68563	4.33677	5.07298	4.71274	4.66563	3.09602	3.37944	4.52327	4.11147	3.71265	2.30314	5.31152	5.25191	3.4107	4.8095	3.67203	3.98676	2.74124	4.31652	5.31803	3.21431	4.43322	3.34746	5.43261	2.70799	3.58782	2.99422	5.47271
APCDD1	3.52013	3.08788	3.15596	5.66869	3.55575	4.21893	3.23547	3.14755	3.57264	4.31592	2.8681	2.90262	5.50234	5.69025	1.46517	5.12948	5.45614	3.40287	2.74321	2.46715	2.75793	3.01289	4.17065	4.13493	3.85202	3.0022	2.89473	2.93463	1.46517	2.91942	3.35374	1.46517	3.47062	2.60689	3.9076	3.46569	3.26582	2.60116	3.34313	3.27225	3.55918	3.42878	2.67396	2.96092	2.94176	3.06063	3.24407	3.22442	2.70557
APCDD1L	1.46517	1.46517	4.15659	2.74864	2.37991	2.28729	1.93397	1.9563	1.46517	2.04234	1.46517	2.31739	3.23499	2.27602	3.17374	1.46517	1.46517	1.46517	1.46517	1.46517	1.46517	1.46517	3.4986	1.46517	1.46517	1.46517	2.64739	1.46517	1.46517	1.46517	1.46517	2.87971	1.46517	2.60689	1.46517	1.46517	1.46517	2.60116	2.2176	2.41187	3.00514	1.46517	1.46517	1.46517	1.46517	1.94732	1.46517	1.94585	3.50594
APCDD1L_AS1	2.5556	1.46517	3.15596	3.01399	2.11731	2.51746	1.46517	1.74963	3.0784	2.8362	2.29592	1.46517	1.46517	2.13007	1.46517	1.46517	2.69798	1.46517	1.46517	1.46517	2.39405	2.18356	3.1661	1.46517	2.68634	2.89696	1.46517	2.41783	2.50042	2.5143	2.84483	1.46517	1.46517	3.35635	1.46517	2.67885	2.49472	2.60116	1.46517	1.46517	3.00514	2.28513	2.67396	1.46517	1.46517	1.46517	2.39583	1.46517	3.99017
APCS	1.46517	1.46517	2.69296	1.46517	1.46517	1.46517	1.46517	1.46517	2.42789	2.04234	1.46517	1.46517	1.46517	1.46517	1.46517	1.46517	1.46517	1.46517	1.46517	1.46517	1.46517	1.46517	1.46517	1.46517	2.34116	1.46517	1.46517	1.46517	1.46517	1.46517	1.46517	1.46517	1.46517	1.46517	1.46517	1.46517	1.46517	1.46517	2.0002	1.46517	1.46517	1.46517	1.46517	1.46517	1.46517	1.46517	2.39583	1.46517	1.46517
APEH	4.74072	4.69519	4.32222	4.25717	4.66131	4.48381	4.49416	4.24052	4.68014	4.83496	4.74861	4.70357	4.26561	4.06222	4.9708	4.4924	5.05026	4.39529	4.82655	1.46517	4.27378	4.63123	2.70069	4.31386	4.52567	3.98714	4.68971	4.33074	4.85792	4.23629	3.86086	3.96067	3.84483	4.15734	4.55576	4.8095	3.55042	4.53697	4.15121	3.76404	3.55918	4.23721	4.56616	4.21928	2.94176	4.66983	4.08455	3.92882	3.99017
APELA	1.46517	1.46517	2.34604	1.46517	2.11731	1.46517	1.46517	1.46517	1.46517	1.46517	1.46517	2.31739	1.46517	1.46517	3.17374	1.46517	1.46517	1.46517	1.46517	1.46517	1.46517	1.46517	1.46517	1.46517	1.46517	1.46517	1.46517	1.46517	1.46517	1.46517	1.46517	1.46517	1.46517	1.46517	1.46517	2.67885	1.46517	2.60116	2.2176	1.46517	1.46517	1.46517	1.46517	1.46517	1.46517	1.46517	1.46517	1.46517	1.46517
APEX1	4.98834	5.98018	3.86325	4.64669	4.69404	4.94287	4.67337	4.73102	4.88279	4.98651	5.65942	5.21151	4.84656	4.56707	4.75342	2.78465	5.38367	3.59841	5.58913	3.36856	4.91392	4.30838	5.31317	4.61465	5.7738	4.38478	4.74407	5.26315	5.35563	4.89111	4.82792	4.86837	3.67103	4.65845	4.65572	3.94357	4.71452	5.23872	5.07548	5.27025	5.54944	4.76706	4.28627	4.59247	3.47837	5.17494	4.18469	5.33229	4.34595
APEX2	1.46517	3.16688	1.46517	1.46517	2.87863	2.51746	3.41834	2.93511	3.19446	2.04234	3.06628	2.31739	2.75336	2.90467	1.46517	1.46517	3.49452	3.17113	2.38316	1.46517	1.46517	2.18356	1.46517	2.732	2.34116	3.27032	2.64739	2.41783	3.79441	1.46517	1.46517	2.63468	1.46517	1.46517	2.79045	1.46517	3.34325	1.46517	2.636	3.0531	1.46517	2.61015	3.45831	2.70352	1.46517	2.70799	2.76032	2.78458	1.46517
APH1A	3.27757	4.59461	4.60397	3.41118	4.36777	3.85944	3.87865	3.9204	4.04815	4.13981	4.03108	3.79695	3.57745	4.52975	4.49639	1.46517	3.75759	3.40287	3.00762	3.36856	4.44337	3.81403	3.1661	4.31386	4.14452	4.45224	4.38105	4.58061	3.94613	3.97413	4.51669	4.04936	4.13679	3.99751	3.14107	3.13743	3.93458	3.80607	4.46446	4.40463	4.24367	4.30704	4.7994	4.21928	4.38723	4.39463	3.7304	4.36593	5.32368
APH1B	2.5556	2.91156	4.06565	3.57042	3.39734	3.10936	3.01996	3.00308	2.42789	3.1967	2.8681	3.10482	1.46517	1.46517	1.46517	2.78465	4.16572	2.88292	2.38316	2.46715	3.0249	3.01289	1.46517	2.732	2.68634	1.46517	4.15664	2.93463	2.90087	1.46517	2.84483	2.63468	3.84483	1.46517	3.5264	1.46517	3.09436	3.03494	2.636	3.45799	3.55918	3.21431	3.93502	2.96092	1.46517	2.99854	3.58782	3.50415	2.70557
API5	4.32376	4.67071	4.47018	2.74864	4.28362	3.65447	4.49416	4.79462	4.20988	3.64687	4.79875	4.24835	3.84782	2.59773	1.46517	1.46517	4.16572	3.91893	3.70371	4.24655	3.58426	4.14321	3.76203	3.92912	4.05383	4.69363	4.15664	4.13512	4.08252	3.97413	3.99431	3.76364	4.13679	3.99751	3.5264	4.69754	4.19426	3.03494	3.94461	3.89398	1.46517	4.20093	3.93502	3.82512	2.94176	3.99437	4.73571	4.01679	3.77003
APIP	1.46517	3.00314	1.46517	2.38718	2.11731	2.41037	2.39094	2.64117	2.15211	2.04234	1.46517	2.65407	2.75336	2.13007	1.46517	1.46517	1.46517	1.46517	2.38316	1.46517	3.0249	2.86167	1.46517	1.46517	2.94069	1.46517	1.46517	2.93463	1.46517	1.46517	1.46517	2.30314	1.46517	3.04252	2.5593	1.46517	2.49472	1.46517	2.636	3.27225	1.46517	2.73752	1.46517	2.35383	1.46517	2.41663	1.46517	2.85904	3.1725
APITD1	1.46517	1.46517	1.46517	2.38718	2.73882	2.1394	1.46517	2.03138	1.46517	1.46517	1.46517	1.46517	1.46517	1.46517	1.46517	1.46517	1.46517	1.46517	1.46517	1.46517	2.39405	1.46517	1.46517	1.46517	1.46517	1.46517	2.31248	1.46517	1.46517	1.46517	1.46517	1.46517	1.46517	1.46517	1.46517	1.46517	2.06788	1.46517	2.0002	1.46517	1.46517	1.46517	1.46517	1.46517	1.46517	1.46517	1.46517	1.46517	3.50594
APITD1_CORT	1.46517	1.46517	1.46517	1.46517	1.46517	1.46517	1.46517	1.46517	1.46517	1.46517	1.46517	1.46517	1.46517	1.46517	1.46517	1.46517	1.46517	1.46517	1.46517	1.46517	1.46517	1.46517	1.46517	1.46517	1.46517	1.46517	1.46517	1.46517	1.46517	1.46517	1.46517	1.46517	1.46517	1.46517	1.46517	1.46517	1.46517	1.46517	1.46517	1.46517	1.46517	1.46517	1.46517	1.46517	1.46517	1.46517	1.46517	1.46517	1.46517
APLF	2.97446	3.00314	2.34604	2.38718	2.37991	1.94407	1.46517	2.21068	2.94944	2.8362	2.62485	2.65407	2.75336	2.50326	1.46517	1.46517	3.49452	3.17113	3.22175	3.36856	3.85522	3.01289	1.46517	1.46517	2.34116	1.46517	2.31248	2.41783	1.46517	1.46517	1.46517	2.87971	1.46517	1.46517	2.79045	3.46569	2.89324	1.46517	2.92417	2.78197	4.24367	1.46517	3.45831	3.07006	1.46517	2.99854	2.39583	2.6172	1.46517
APLN	1.46517	1.46517	2.94849	3.22883	1.46517	1.94407	1.93397	1.46517	1.46517	2.72405	2.29592	2.31739	3.84782	2.68359	1.46517	1.46517	1.46517	1.46517	2.38316	2.8563	1.46517	2.47115	3.4986	2.37486	2.34116	2.31387	2.31248	2.41783	1.46517	1.46517	2.45859	2.30314	1.46517	2.60689	2.24788	2.67885	1.46517	1.46517	2.0002	1.46517	1.46517	2.28513	2.67396	1.46517	2.94176	1.46517	3.02771	1.94585	1.46517
APLNR	2.97446	1.46517	1.46517	1.46517	2.11731	1.46517	1.46517	1.46517	2.42789	2.27614	2.29592	1.46517	1.46517	1.46517	1.46517	1.46517	1.46517	1.46517	1.46517	1.46517	2.39405	2.18356	1.46517	1.46517	1.46517	1.46517	3.09602	1.46517	2.50042	2.5143	1.46517	1.46517	1.46517	1.46517	1.46517	1.46517	1.46517	1.46517	1.46517	1.46517	3.00514	1.46517	2.67396	1.46517	2.94176	1.46517	1.46517	1.46517	2.70557
APLP1	2.97446	2.26096	2.94849	2.38718	1.46517	2.77995	2.58986	1.46517	2.63403	3.1967	1.46517	1.46517	1.46517	1.46517	1.46517	4.12603	1.46517	1.46517	3.00762	1.46517	3.24095	2.86167	1.46517	1.46517	2.34116	1.46517	1.46517	1.46517	1.46517	1.46517	1.46517	1.46517	2.52651	3.60659	1.46517	1.46517	2.31155	2.60116	1.46517	1.46517	3.00514	2.28513	1.46517	1.46517	1.46517	2.14394	2.39583	1.46517	1.46517
APLP2	8.20413	8.66429	7.07668	6.78717	7.87309	7.24721	7.53737	7.79402	7.43663	7.92114	8.88922	8.20986	7.56143	8.25333	8.03312	7.54039	8.27438	8.04419	8.23026	7.68012	8.24805	8.1372	7.11764	7.75079	8.01368	7.04247	8.63843	8.15538	8.04255	7.75496	7.74027	8.4527	7.45803	7.41966	7.87859	7.96569	8.22797	8.83869	8.42256	7.78865	8.02926	7.56697	7.86742	9.53688	7.76011	8.48569	7.99576	8.7396	7.6337
APMAP	2.5556	3.3769	3.62475	3.41118	3.39734	3.57839	3.78581	3.51394	3.72668	3.98062	2.8681	3.42819	2.75336	3.34233	4.75342	1.46517	3.97696	3.91893	3.22175	3.36856	4.08046	3.37548	3.1661	4.22729	3.61429	1.46517	3.41805	3.06252	3.19204	2.91942	3.54566	2.87971	2.93571	2.60689	3.7307	3.13743	3.41614	3.03494	3.50865	2.78197	1.46517	3.72126	3.45831	3.50285	2.94176	3.59074	3.58782	3.22442	3.99017
APOA1	1.46517	1.46517	2.34604	1.46517	1.46517	1.46517	1.46517	1.46517	2.15211	1.46517	1.46517	1.46517	1.46517	1.46517	1.46517	1.46517	1.46517	1.46517	1.46517	1.46517	1.46517	1.46517	1.46517	2.37486	1.46517	1.46517	1.46517	1.46517	1.46517	1.46517	1.46517	1.46517	1.46517	1.46517	2.24788	1.46517	1.46517	1.46517	1.46517	1.46517	1.46517	2.04881	1.46517	1.46517	1.46517	1.46517	1.46517	1.46517	1.46517
APOA1_AS	1.46517	2.26096	1.46517	1.46517	2.37991	1.46517	1.93397	1.86682	1.46517	1.46517	1.46517	1.46517	1.46517	1.46517	1.46517	2.78465	1.46517	1.46517	1.46517	1.46517	1.46517	1.46517	1.46517	1.46517	2.34116	1.46517	1.46517	1.46517	1.46517	1.46517	1.46517	2.63468	1.46517	1.46517	1.46517	1.46517	1.46517	2.60116	1.46517	1.46517	1.46517	1.46517	1.46517	2.54542	1.46517	2.29278	1.46517	2.78458	1.46517
APOA1BP	2.5556	3.3108	2.34604	3.01399	3.47901	2.7	3.33027	3.12798	3.0784	2.8362	3.38377	2.90262	2.75336	3.24705	1.46517	5.12948	3.97696	3.59841	3.00762	2.46715	3.42425	2.86167	4.33677	2.732	3.85202	1.46517	2.64739	2.14481	2.50042	3.44975	3.86086	3.53214	1.46517	1.46517	2.97938	3.94357	2.49472	3.03494	2.51786	3.0531	1.46517	3.04683	1.46517	3.16981	1.46517	2.93286	2.39583	3.05616	1.46517
APOA2	1.46517	1.46517	1.46517	1.46517	1.46517	1.46517	1.93397	1.46517	1.46517	1.46517	1.46517	1.46517	1.46517	1.46517	1.46517	1.46517	1.46517	1.46517	1.46517	1.46517	1.46517	1.46517	1.46517	1.46517	1.46517	1.46517	1.46517	1.46517	1.46517	1.46517	1.46517	1.46517	1.46517	1.46517	1.46517	1.46517	2.49472	1.46517	1.46517	1.46517	1.46517	1.46517	1.46517	1.46517	2.94176	1.46517	1.46517	1.46517	1.46517
APOA4	1.46517	2.26096	4.39816	3.01399	1.46517	2.1394	1.46517	1.46517	2.15211	2.27614	2.29592	1.46517	1.46517	1.46517	4.18124	1.46517	1.46517	1.46517	1.46517	1.46517	1.46517	1.46517	1.46517	1.46517	1.46517	1.46517	1.46517	2.14481	1.46517	1.46517	1.46517	2.63468	2.93571	1.46517	1.46517	1.46517	1.46517	1.46517	1.46517	2.41187	1.46517	1.46517	1.46517	1.46517	2.94176	1.46517	2.39583	1.46517	3.99017
APOA5	2.97446	1.46517	2.34604	3.01399	2.11731	1.46517	1.46517	1.74963	1.46517	2.04234	1.46517	1.46517	1.46517	1.46517	1.46517	1.46517	1.46517	1.46517	1.46517	1.46517	1.46517	1.46517	3.1661	1.46517	2.34116	1.46517	1.46517	1.46517	1.46517	1.46517	1.46517	2.30314	1.46517	1.46517	2.24788	1.46517	2.31155	1.46517	2.0002	1.46517	1.46517	1.46517	2.67396	1.46517	2.94176	1.46517	2.39583	1.46517	1.46517
APOB	2.5556	2.26096	3.62475	1.46517	2.11731	2.1394	1.46517	2.26093	2.80356	2.59789	2.29592	2.90262	2.75336	1.93739	1.46517	1.46517	1.46517	1.46517	1.46517	2.8563	1.46517	2.18356	1.46517	2.37486	2.34116	2.64928	2.89473	2.14481	1.46517	1.46517	2.45859	1.46517	1.46517	1.46517	1.46517	2.67885	1.46517	1.46517	2.0002	1.46517	1.46517	2.28513	1.46517	2.09843	3.85356	1.46517	1.46517	2.14189	2.70557
APOBEC1	1.46517	1.46517	1.46517	1.46517	1.46517	1.94407	1.46517	1.46517	1.46517	1.46517	1.46517	1.46517	1.46517	1.46517	1.46517	1.46517	2.69798	1.46517	1.46517	1.46517	1.46517	1.46517	1.46517	1.46517	1.46517	1.46517	1.46517	1.46517	1.46517	1.46517	1.46517	2.63468	1.46517	1.46517	1.46517	1.46517	1.46517	1.46517	1.46517	1.46517	1.46517	1.46517	1.46517	1.46517	1.46517	1.46517	1.46517	1.46517	1.46517
APOBEC2	2.97446	1.46517	1.46517	1.46517	1.46517	2.28729	2.1253	2.26093	2.15211	2.04234	1.46517	1.46517	1.46517	2.13007	1.46517	1.46517	1.46517	1.46517	1.46517	1.46517	1.46517	1.46517	1.46517	1.46517	1.46517	2.78049	1.46517	1.46517	1.46517	1.46517	1.46517	2.30314	1.46517	1.46517	1.46517	1.46517	2.06788	2.60116	1.46517	1.46517	3.55918	1.46517	1.46517	2.09843	1.46517	2.14394	1.46517	2.4138	1.46517
APOBEC3A	1.46517	1.46517	2.34604	2.74864	2.11731	1.46517	3.87865	2.15645	1.46517	1.46517	1.46517	2.90262	1.46517	2.90467	4.18124	1.46517	1.46517	1.46517	2.38316	1.46517	1.46517	1.46517	1.46517	1.46517	3.61429	1.46517	2.64739	2.14481	3.19204	2.91942	4.96111	3.07925	1.46517	1.46517	1.46517	1.46517	1.46517	3.03494	2.3817	3.0531	3.00514	2.95307	1.46517	1.46517	4.14618	1.46517	1.46517	1.46517	3.50594
APOBEC3A_B	1.46517	1.46517	1.46517	1.46517	1.46517	1.46517	1.46517	1.46517	1.46517	1.46517	1.46517	1.46517	1.46517	1.46517	1.46517	1.46517	1.46517	1.46517	1.46517	1.46517	1.46517	1.46517	1.46517	1.46517	1.46517	1.46517	1.46517	1.46517	1.46517	1.46517	1.46517	1.46517	1.46517	1.46517	1.46517	1.46517	1.46517	1.46517	1.46517	1.46517	1.46517	1.46517	1.46517	1.46517	1.46517	1.46517	1.46517	1.46517	1.46517
APOBEC3B	1.46517	2.26096	2.34604	2.38718	2.11731	1.46517	1.93397	1.74963	2.15211	1.46517	1.46517	1.46517	1.46517	1.46517	1.46517	1.46517	1.46517	1.46517	1.46517	1.46517	1.46517	2.18356	1.46517	2.37486	1.46517	1.46517	1.46517	1.46517	1.46517	2.5143	2.45859	1.46517	2.93571	1.46517	2.24788	3.13743	1.46517	1.46517	2.636	1.46517	1.46517	2.61015	1.46517	1.46517	2.94176	1.94732	1.46517	2.2903	1.46517
APOBEC3B_AS1	1.46517	1.46517	1.46517	1.46517	1.46517	1.46517	1.46517	1.46517	1.46517	1.46517	1.46517	1.46517	1.46517	1.46517	1.46517	1.46517	1.46517	1.46517	1.46517	1.46517	1.46517	1.46517	1.46517	1.46517	1.46517	1.46517	1.46517	1.46517	1.46517	1.46517	1.46517	1.46517	1.46517	1.46517	1.46517	1.46517	1.46517	1.46517	1.46517	1.46517	1.46517	1.46517	1.46517	1.46517	1.46517	1.46517	1.46517	1.46517	1.46517
APOBEC3C	3.27757	3.66388	3.15596	3.71219	3.94056	3.76091	3.615	3.52831	3.57264	3.53367	3.63663	3.68521	3.84782	3.19647	3.77158	1.46517	3.97696	2.88292	2.38316	3.56158	3.24095	4.08344	3.98168	3.54556	3.3231	4.07641	3.55243	3.70617	1.46517	3.97413	3.99431	3.96067	4.13679	3.04252	3.14107	3.13743	2.99825	3.80607	4.01701	3.61998	1.46517	3.77265	1.46517	3.93489	1.46517	3.84073	3.58782	3.62384	3.50594
APOBEC3D	3.52013	3.3108	3.33249	2.38718	3.88366	3.95123	2.67519	3.85516	2.63403	3.5915	3.38377	2.90262	2.75336	2.59773	1.46517	1.46517	3.97696	3.76832	3.22175	2.46715	3.0249	3.95543	2.70069	3.38772	3.61429	2.06955	2.64739	3.17767	3.42594	1.46517	3.12667	2.87971	2.52651	3.81631	2.5593	1.46517	3.18315	3.34759	3.50865	3.89398	1.46517	3.13353	3.45831	3.26186	4.38723	3.37726	3.85909	3.27564	3.77003
APOBEC3F	4.19665	4.54149	3.74936	3.957	4.48517	4.83741	3.01996	4.39906	3.9286	3.80022	2.8681	3.42819	4.58593	4.65625	4.18124	4.64487	1.46517	4.82561	4.63627	3.36856	3.58426	4.74969	5.83365	4.68074	3.61429	4.34979	3.98372	3.37944	3.42594	5.44245	5.24798	4.42302	3.67103	4.94355	3.82208	4.29554	3.26582	2.60116	5.02496	3.45799	4.48949	2.73752	3.13101	3.93489	1.46517	4.28153	4.73571	3.17094	4.17952
APOBEC3G	2.5556	3.3108	2.94849	3.22883	3.76206	4.19439	2.9592	3.93097	3.48818	2.45217	2.8681	3.10482	2.75336	2.27602	1.46517	3.89829	2.69798	2.88292	2.74321	4.24655	3.24095	3.47592	3.98168	1.46517	3.73848	2.31387	2.89473	3.37944	3.19204	4.64671	4.82792	2.63468	2.93571	4.549	4.06395	2.67885	3.18315	3.34759	4.08575	3.0531	1.46517	1.46517	3.13101	3.50285	2.94176	3.73932	3.9765	3.73347	1.46517
APOBEC3H	1.46517	1.46517	2.34604	1.46517	1.46517	1.46517	1.46517	1.46517	1.46517	2.04234	1.46517	1.46517	1.46517	1.46517	3.17374	1.46517	1.46517	1.46517	1.46517	1.46517	1.46517	1.46517	1.46517	1.46517	1.46517	2.06955	1.46517	2.41783	2.50042	3.21363	1.46517	2.30314	1.46517	1.46517	1.46517	1.46517	2.06788	1.46517	1.46517	1.46517	1.46517	1.46517	1.46517	1.46517	1.46517	1.94732	3.02771	1.46517	1.46517
APOBEC4	3.724	5.36078	4.60397	4.06454	4.04765	4.99978	3.50065	4.7251	3.48818	4.5301	4.46705	4.52625	3.84782	3.95187	1.46517	2.78465	4.16572	3.40287	3.70371	4.01247	3.97251	4.35932	3.76203	4.47232	4.05383	3.27032	4.57426	4.41909	3.62316	3.97413	3.12667	3.24946	4.26231	4.43028	4.79349	3.72615	3.34325	4.93082	4.43872	4.22244	1.46517	4.23721	4.12186	4.52539	2.94176	3.55079	4.08455	5.03655	3.50594
APOBR	5.86574	5.0572	6.56408	4.64669	3.216	4.80579	6.5898	3.49942	4.85097	4.87994	4.26617	5.70011	4.26561	4.87958	7.13149	5.96175	4.47989	3.40287	4.05522	4.01247	3.58426	5.11493	3.4986	4.74388	5.62789	4.38478	4.07291	4.61824	6.11296	4.23629	6.96911	4.54826	5.06286	5.72057	3.9076	4.13081	6.51551	5.37087	4.65491	4.56574	6.57442	5.13251	4.12186	3.88113	6.22499	4.85369	4.08455	4.27485	5.15727
APOC1	2.97446	2.0314	2.34604	1.46517	1.46517	1.46517	2.9592	1.74963	2.80356	1.46517	1.46517	1.46517	1.46517	1.93739	1.46517	1.46517	2.69798	1.46517	3.22175	1.46517	1.46517	1.46517	1.46517	1.46517	1.46517	1.46517	1.46517	2.62201	2.90087	1.46517	2.45859	2.30314	1.46517	1.46517	2.5593	2.67885	2.31155	1.46517	1.46517	1.46517	1.46517	1.46517	2.67396	1.46517	1.46517	1.46517	1.46517	1.94585	1.46517
APOC1P1	1.46517	1.46517	1.46517	1.46517	1.46517	1.46517	1.93397	1.46517	1.46517	1.46517	1.46517	1.46517	1.46517	1.46517	1.46517	1.46517	1.46517	1.46517	1.46517	1.46517	1.46517	1.46517	1.46517	1.46517	1.46517	1.46517	1.46517	1.46517	1.46517	1.46517	2.84483	1.46517	1.46517	1.46517	1.46517	1.46517	2.06788	1.46517	1.46517	1.46517	3.00514	2.28513	1.46517	1.46517	1.46517	1.46517	1.46517	1.46517	1.46517
APOC2	1.46517	1.46517	1.46517	1.46517	1.46517	1.46517	1.46517	1.46517	1.46517	1.46517	1.46517	1.46517	1.46517	1.46517	1.46517	1.46517	1.46517	1.46517	1.46517	1.46517	1.46517	1.46517	1.46517	1.46517	1.46517	1.46517	1.46517	1.46517	1.46517	1.46517	1.46517	1.46517	1.46517	1.46517	1.46517	1.46517	1.46517	1.46517	1.46517	1.46517	1.46517	1.46517	1.46517	1.46517	1.46517	1.46517	1.46517	1.46517	1.46517
APOC3	1.46517	1.46517	1.46517	1.46517	1.46517	1.46517	1.46517	1.46517	1.46517	1.46517	1.46517	1.46517	1.46517	1.46517	1.46517	1.46517	1.46517	1.46517	1.46517	1.46517	1.46517	1.46517	1.46517	1.46517	1.46517	1.46517	1.46517	1.46517	1.46517	1.46517	1.46517	1.46517	1.46517	1.46517	1.46517	1.46517	1.46517	1.46517	1.46517	1.46517	1.46517	1.46517	1.46517	1.46517	1.46517	1.46517	1.46517	1.46517	1.46517
APOC4	1.46517	1.46517	1.46517	1.46517	1.46517	1.46517	1.46517	1.46517	1.46517	1.46517	1.46517	1.46517	1.46517	1.46517	1.46517	1.46517	1.46517	1.46517	1.46517	1.46517	1.46517	1.46517	1.46517	1.46517	1.46517	1.46517	1.46517	1.46517	1.46517	1.46517	1.46517	1.46517	1.46517	1.46517	1.46517	1.46517	1.46517	1.46517	1.46517	1.46517	1.46517	1.46517	1.46517	1.46517	1.46517	1.46517	1.46517	1.46517	1.46517
APOC4_APOC2	1.46517	1.46517	1.46517	1.46517	1.46517	1.46517	1.46517	1.46517	1.46517	1.46517	1.46517	1.46517	1.46517	1.46517	1.46517	1.46517	1.46517	1.46517	1.46517	1.46517	1.46517	1.46517	1.46517	2.99443	1.46517	1.46517	1.46517	1.46517	1.46517	1.46517	1.46517	1.46517	1.46517	1.46517	1.46517	1.46517	1.46517	1.46517	1.46517	1.46517	1.46517	1.46517	1.46517	1.46517	2.94176	1.46517	1.46517	1.46517	1.46517
APOD	4.54768	4.6458	2.34604	4.50363	4.90407	4.91353	3.84842	6.87593	4.30804	3.80022	3.38377	5.08998	1.46517	4.6904	3.17374	4.32127	4.95312	4.74942	4.63627	5.10474	4.59458	4.20049	4.33677	4.61465	4.59083	2.64928	5.53977	4.23639	4.20654	4.73296	1.46517	4.42302	3.47062	5.25191	4.79349	5.10044	3.88603	4.93082	4.33076	4.4875	1.46517	3.96047	1.46517	5.66614	2.94176	4.10587	6.41137	5.91046	3.50594
APOE	6.2265	4.06149	4.06565	3.01399	2.87863	2.92364	5.54019	3.14755	4.52681	2.8362	2.62485	3.9958	3.23499	3.73396	4.18124	5.32127	4.6139	2.48701	4.94052	2.46715	5.26655	3.01289	3.4986	1.46517	2.94069	3.3479	3.41805	4.37561	4.61467	3.64867	3.71265	3.39874	4.37737	4.94355	3.82208	5.10044	4.02674	1.46517	2.74124	3.0531	4.48949	2.95307	4.90301	3.34746	4.38723	3.62949	3.02771	3.89817	4.34595
APOF	2.5556	1.46517	2.69296	1.46517	1.46517	1.46517	1.46517	1.9563	1.46517	2.04234	1.46517	1.46517	1.46517	1.46517	1.46517	1.46517	1.46517	1.46517	1.46517	1.46517	1.46517	1.46517	1.46517	2.37486	1.46517	1.46517	1.46517	1.46517	1.46517	1.46517	1.46517	1.46517	1.46517	1.46517	2.24788	1.46517	1.46517	1.46517	1.46517	1.46517	1.46517	2.28513	1.46517	1.46517	1.46517	1.46517	1.46517	1.46517	1.46517
APOH	1.46517	1.46517	1.46517	1.46517	1.46517	1.46517	1.93397	1.46517	1.46517	1.46517	1.46517	1.46517	2.75336	1.46517	1.46517	1.46517	1.46517	1.46517	1.46517	1.46517	1.46517	1.46517	1.46517	1.46517	1.46517	1.46517	1.46517	1.46517	1.46517	1.46517	1.46517	1.46517	1.46517	1.46517	1.46517	1.46517	1.46517	1.46517	1.46517	1.46517	1.46517	1.46517	1.46517	1.46517	1.46517	1.46517	1.46517	1.94585	3.50594
APOL1	6.12745	6.44765	6.68818	7.01256	7.86601	8.15893	6.5359	6.99282	7.51421	5.86376	5.42583	6.35393	6.7979	7.30361	4.75342	7.26655	7.75072	7.92065	7.18345	6.86231	6.48456	7.49339	8.86412	7.22463	6.44793	9.47881	6.38946	6.7854	6.7918	8.286	7.81197	6.74137	7.4708	8.40427	5.62952	6.62473	6.12825	5.54868	7.72356	6.55698	5.54944	5.49839	6.51919	5.31927	6.64467	7.43148	7.19966	5.96159	7.1067
APOL2	4.19665	4.02267	4.72612	4.06454	4.90407	5.49054	4.72296	5.21694	5.06006	4.31592	3.84833	4.64691	4.96084	4.75631	4.9708	5.32127	5.52511	5.26811	4.88468	5.50948	4.27378	5.98655	4.95873	3.92912	5.43061	5.64709	5.30855	4.88782	5.40721	5.0995	5.87029	4.66323	3.67103	6.67207	4.13587	3.46569	5.34112	4.93082	6.24973	4.7773	4.88049	4.20093	3.45831	4.3421	4.93081	5.45761	5.69371	4.17736	5.2429
APOL3	3.52013	4.02267	4.15659	3.957	3.55575	4.00913	3.72012	4.02258	4.25983	3.5915	3.38377	4.24835	4.07263	3.24705	1.46517	3.62395	3.49452	3.91893	4.24744	4.5369	3.72668	4.54632	4.48513	3.68615	3.85202	4.54769	4.07291	4.02578	2.90087	2.5143	4.60118	3.96067	2.93571	4.94355	3.5264	3.46569	3.09436	3.34759	4.60966	3.76404	1.46517	2.61015	3.45831	3.93489	4.38723	4.57762	4.44778	3.58516	2.70557
APOL4	3.27757	4.13596	2.34604	3.01399	2.87863	4.00913	2.49599	3.6766	3.19446	2.72405	3.51642	3.90004	3.23499	2.59773	1.46517	1.46517	3.16255	3.59841	2.38316	3.72946	2.39405	4.14321	4.17065	1.46517	3.61429	3.48995	3.09602	3.70617	2.90087	4.55484	3.86086	2.63468	3.23258	3.60659	2.5593	3.13743	1.46517	3.03494	3.94461	2.41187	1.46517	2.46297	1.46517	2.70352	2.94176	3.2806	3.24407	3.32481	1.46517
APOL5	1.46517	1.46517	2.34604	1.46517	1.46517	1.46517	2.1253	1.86682	1.46517	1.46517	1.46517	1.46517	1.46517	1.46517	1.46517	1.46517	1.46517	1.46517	1.46517	1.46517	1.46517	1.46517	1.46517	1.46517	1.46517	1.46517	1.46517	1.46517	1.46517	1.46517	1.46517	1.46517	1.46517	1.46517	1.46517	1.46517	1.46517	1.46517	1.46517	1.46517	1.46517	1.46517	1.46517	1.46517	1.46517	1.94732	1.46517	1.94585	1.46517
APOL6	6.16123	5.4203	6.35523	6.36497	6.80232	6.95746	5.79902	6.93047	7.10337	5.43996	5.39376	6.08515	5.95031	5.35229	4.9708	6.86831	5.65384	6.35683	6.69649	6.75525	5.87531	6.42292	7.47263	6.19956	6.48224	6.64165	7.03241	5.54076	5.98339	6.32514	7.1038	6.35869	6.48914	7.41966	5.52867	4.91325	5.53688	5.01426	7.50909	6.3325	6.07936	5.83665	5.97551	5.5706	6.93246	6.68032	6.52762	5.35438	6.59358
APOLD1	3.27757	2.26096	2.94849	2.74864	2.37991	2.77995	2.49599	2.15645	2.15211	3.11659	2.29592	2.31739	2.75336	2.68359	3.17374	1.46517	1.46517	2.48701	1.46517	1.46517	1.46517	2.18356	1.46517	1.46517	3.14728	2.06955	3.09602	1.46517	1.46517	2.5143	1.46517	2.63468	1.46517	1.46517	2.5593	2.67885	1.46517	1.46517	1.46517	3.0531	3.00514	2.61015	3.45831	2.35383	3.47837	1.94732	3.24407	2.52125	2.70557
APOM	1.46517	2.57718	2.34604	2.74864	2.37991	1.94407	1.93397	2.03138	2.42789	2.45217	1.46517	2.65407	1.46517	1.46517	3.77158	1.46517	2.69798	1.46517	1.46517	1.46517	2.39405	1.46517	1.46517	1.46517	1.46517	1.46517	2.31248	1.46517	1.46517	1.46517	1.46517	1.46517	1.46517	1.46517	1.46517	1.46517	1.46517	1.46517	2.0002	1.46517	1.46517	2.04881	1.46517	2.09843	1.46517	1.46517	3.02771	1.94585	1.46517
APOO	3.52013	4.2738	2.94849	3.22883	3.82424	3.53861	3.01996	4.17164	3.0784	2.93766	3.2354	3.68521	3.84782	2.836	3.17374	1.46517	2.69798	4.0544	4.05522	2.8563	3.24095	3.01289	3.1661	2.37486	2.34116	3.84115	3.26762	4.23639	3.19204	3.21363	3.54566	3.653	3.47062	1.46517	3.14107	3.13743	2.77703	1.46517	3.74451	3.27225	3.9444	4.04541	1.46517	3.70552	1.46517	3.59074	3.7304	3.92882	4.6289
APOOL	2.5556	3.94155	3.33249	3.22883	3.47901	3.26963	3.13262	3.88818	3.0784	2.93766	3.63663	2.90262	3.57745	3.51353	1.46517	2.78465	4.16572	3.17113	2.38316	3.56158	3.42425	3.01289	2.70069	2.37486	3.3231	3.18749	3.09602	3.70617	3.19204	3.44975	2.84483	2.87971	2.52651	1.46517	2.97938	4.29554	2.99825	4.28902	2.636	3.0531	3.55918	3.55381	3.45831	3.26186	2.94176	3.32987	3.58782	3.73347	1.46517
APOOP5	2.97446	2.0314	3.48697	2.74864	1.46517	1.94407	1.46517	1.86682	2.42789	1.46517	1.46517	1.46517	1.46517	1.93739	7.2183	1.46517	1.46517	1.46517	1.46517	4.01247	1.46517	2.18356	1.46517	1.46517	1.46517	1.46517	4.15664	1.46517	3.62316	2.5143	1.46517	1.46517	1.46517	3.99751	1.46517	1.46517	1.46517	1.46517	1.46517	3.45799	3.00514	1.46517	4.43322	2.83997	5.71925	1.46517	5.55415	1.46517	1.46517
APOPT1	2.97446	3.49949	4.89157	3.57042	3.216	2.85419	3.46016	3.10807	2.80356	2.72405	3.06628	3.68521	2.75336	2.836	4.18124	2.78465	3.49452	3.59841	3.70371	2.8563	3.58426	3.26628	3.4986	4.0359	2.94069	2.31387	3.88826	2.79001	3.62316	2.91942	3.54566	2.63468	1.46517	3.60659	3.4107	1.46517	4.07058	3.59699	3.65521	3.0531	3.55918	3.13353	2.67396	3.26186	3.85356	2.93286	3.58782	3.32481	3.50594
APP	7.35966	7.1889	6.9083	6.42503	7.28367	6.73837	7.30484	6.512	6.933	7.52479	7.52578	7.41871	6.33403	7.79547	6.22818	6.74049	7.11119	7.1416	7.05131	6.86231	7.46965	6.90773	6.51583	6.42609	6.91781	5.99801	7.3768	7.23144	6.95605	7.06188	6.61527	7.70439	5.57163	6.47922	7.24833	7.25343	7.17802	7.25971	6.72381	6.84696	6.52108	6.69948	6.58246	7.41689	6.16275	7.52955	7.3227	7.13597	6.65704
APPBP2	2.97446	4.30622	3.86325	4.50363	4.14695	4.21893	3.9655	3.88818	4.30804	4.47218	3.84833	4.16922	4.43494	3.19647	1.46517	3.89829	3.75759	3.17113	4.15469	3.36856	4.18051	3.95543	4.17065	3.20709	3.73848	2.06955	4.15664	4.61824	3.79441	3.44975	3.54566	3.86577	4.13679	3.60659	3.9076	3.13743	3.93458	4.14619	3.50865	3.89398	3.9444	3.86984	3.13101	4.1758	2.94176	3.84073	3.85909	3.58516	3.99017
APPL1	4.05662	4.89827	4.32222	3.71219	4.36777	4.06467	3.93716	4.87164	3.72668	4.21297	3.94279	4.3232	3.84782	2.39752	3.77158	4.64487	3.97696	4.39529	4.49344	3.8784	4.08046	3.81403	4.61926	4.39534	4.38548	4.94682	3.67413	4.37561	3.62316	3.97413	3.99431	3.96067	3.99864	3.04252	4.26933	3.46569	4.07058	4.28902	4.38578	4.12147	5.43841	3.82213	3.13101	4.3421	3.47837	4.07883	4.66906	4.34371	3.99017
APPL2	4.05662	4.91913	4.53867	4.57698	5.29214	4.85297	4.19702	4.80026	4.39971	4.66522	5.14652	5.46034	5.34362	4.74012	3.77158	3.89829	3.49452	5.095	5.14424	4.5369	4.79469	4.30838	5.05595	5.02316	4.71274	3.42092	6.00462	4.977	4.32032	4.35076	4.82792	4.04936	4.92009	3.99751	4.95852	4.8095	4.91668	5.49183	5.14017	4.01248	3.9444	4.83877	4.99956	5.52034	4.14618	4.65187	4.79935	5.19208	4.6289
APRT	2.97446	4.09923	2.34604	2.74864	3.31	3.21854	3.578	3.29364	3.9286	3.84764	3.2354	2.90262	3.84782	2.50326	1.46517	4.32127	4.16572	3.76832	2.74321	3.14008	4.08046	3.37548	2.70069	2.99443	2.34116	2.31387	2.89473	3.37944	3.42594	2.91942	2.84483	3.24946	3.99864	2.60689	3.14107	3.13743	3.67203	1.46517	2.74124	3.89398	3.00514	2.46297	3.45831	2.83997	1.46517	3.22927	3.7304	2.92869	3.50594
APTR	1.46517	3.00314	3.62475	1.46517	3.00245	3.61698	3.13262	3.34422	3.39775	3.75105	3.2354	3.56308	3.57745	3.76735	1.46517	2.78465	3.49452	3.59841	2.38316	2.46715	3.58426	3.14634	1.46517	2.732	3.3231	2.31387	2.64739	2.41783	3.19204	1.46517	2.84483	3.39874	2.52651	3.35635	2.79045	2.67885	3.09436	3.59699	3.15209	3.45799	1.46517	3.55381	1.46517	3.34746	4.77182	3.2806	3.9765	3.41766	3.77003
[truncated: 25,482 more rows]
[truncated: 24 more columns]

## Sheet: GSE171668-lung-COVID-19
Genes	GSM5230157-lung	GSM5230145-lung	GSM5230149-lung	GSM5230139-lung	GSM5230146-lung	GSM5230142-lung	GSM5230140-lung	GSM5230150-lung	GSM5230151-lung	GSM5230154-lung	GSM5230148-lung	GSM5230155-lung	GSM5230158-lung	GSM5230153-lung	GSM5230143-lung	GSM5230152-lung
[truncated: 23,684 more rows]
