# Supplementary material for: Transcriptional Profiling and Machine Learning Unveil a Concordant Biosignature of Type I Interferon-Inducible Host Response Across Nasal Swab and Pulmonary Tissue for COVID-19 Diagnosis
Source: Front Immunol. 2021 Nov 22;12:733171. doi: 10.3389/fimmu.2021.733171 (PMC8647662; doi:10.3389/fimmu.2021.733171)
Supplement: Supplementary file 4 [file DataSheet_4.xlsx]

## Sheet: GSE171668-Lung
Gene	GSM5230157	GSM5230145	GSM5230149	GSM5230139	GSM5230146	GSM5230142	GSM5230140	GSM5230150	GSM5230151	GSM5230154	GSM5230148	GSM5230155	GSM5230158	GSM5230153	GSM5230143	GSM5230152
BST2	7.76226	9.62484	8.49472	8.36609	9.76601	8.04999	7.86477	7.61147	7.6526	8.25005	7.51319	8.82149	8.14589	8.60773	7.57383	8.39072
IFIT1	7.35333	7.24148	7.85296	8.77219	9.89503	8.65594	8.21493	8.56007	7.90342	8.70489	8.9118	7.57349	8.48888	8.56023	8.42544	9.31792
IFIT2	8.09083	7.67583	8.54335	9.28349	8.94982	7.59908	9.5177	8.87145	9.43733	7.6063	8.68907	8.81125	7.51812	8.70424	7.75204	9.24541
IFIT3	8.52651	9.76091	8.77642	8.86558	8.55558	8.80229	9.2874	9.72886	9.24411	8.83251	8.95586	8.20851	9.50397	8.82781	8.68279	9.61011
IFITM1	7.39832	10.5121	8.71395	8.51905	9.93575	7.51117	9.08504	8.99546	8.59726	8.28494	8.6487	8.10477	8.23807	8.79914	8.90588	9.21082
ISG15	7.38494	8.22906	8.30768	8.11421	8.28662	8.64671	8.66319	9.39484	9.09756	8.87431	8.69037	8.49091	6.23605	8.5037	7.7225	9.57195
MX1	10.5627	9.76365	10.2354	9.53272	10.0189	10.1453	10.6207	9.7498	9.61272	9.71155	9.90073	9.99263	9.8845	9.69844	9.7145	9.76616
MX2	8.15322	9.59679	7.71868	8.32633	9.5893	8.64459	8.48279	7.89149	8.42891	8.60852	8.68214	8.60479	8.41109	7.25178	8.19564	8.74292
OAS1	7.29636	9.101	7.96025	8.29365	7.48857	8.28361	8.08101	8.7341	8.57426	8.72008	8.53177	8.25284	8.48705	8.16335	7.78779	7.8377
OAS2	8.6244	7.2007	8.48657	8.33814	7.72993	8.36969	8.61701	8.62192	8.28534	8.42396	8.5759	8.58757	9.15891	8.67504	8.66187	7.91807
OAS3	9.51116	7.66902	8.84314	8.69414	8.66537	8.83536	8.57116	8.60503	8.64421	9.79674	8.75245	9.35671	8.27854	8.30962	9.25071	8.71825
OASL	6.91093	7.02474	6.71016	6.07031	5.93438	7.24838	7.98359	7.52193	6.41082	5.71678	7.14814	7.68253	7.41937	5.69819	7.83031	7.80189
RSAD2	7.11454	7.74291	8.32542	8.86689	7.72013	9.60007	8.84737	8.5245	7.51675	8.16047	8.23812	8.9163	8.83371	8.80923	7.89516	8.95937
STAT1	10.108	8.72112	9.94209	9.95599	9.98403	8.4286	10.2794	9.9239	9.71025	8.26759	9.58176	9.81569	9.8809	9.35106	10.5852	9.20347

## Sheet: GSE150316-lung
Gene	GSM4546576	GSM4546581	GSM4546586	GSM4546589	GSM4546596
BST2	8.46256	9.03626	8.06022	8.40743	7.94083
IFIT1	7.6582	7.93831	8.10548	9.73124	8.2899
IFIT2	8.45041	8.15611	9.04202	8.08266	8.77228
IFIT3	9.42588	8.93417	8.96581	8.34415	9.31609
IFITM1	8.35617	9.08606	8.90613	7.88301	9.18238
ISG15	8.53883	8.32599	8.06348	8.04128	8.23908
MX1	9.29664	9.72324	10.0051	10.7983	9.87183
MX2	7.39542	8.96201	8.75489	8.2381	8.85868
OAS1	7.49787	8.48523	8.47797	7.98616	8.54697
OAS2	8.26998	8.94013	8.51363	7.89755	8.55384
OAS3	8.61662	8.83094	9.05672	9.18929	8.22051
OASL	6.21997	6.75823	7.80396	6.47464	7.00435
RSAD2	9.29534	7.39256	8.36297	8.91891	7.79989
STAT1	8.6665	10.1259	9.92702	10.0981	10.0917

## Sheet: GSE147507-Lung bronchial cells
Gene	GSM4432381	GSM4432382	GSM4432383
BST2	8.21715	7.8736	8.5956
IFIT1	8.20369	8.78383	8.25844
IFIT2	9.11759	9.13969	7.37899
IFIT3	9.34713	8.99994	8.63868
IFITM1	8.81147	7.86497	9.19921
ISG15	9.35067	7.0806	8.4987
MX1	9.60275	9.94322	10.2983
MX2	8.39091	7.89472	9.1869
OAS1	7.74284	8.48496	8.4866
OAS2	8.26464	8.33555	8.68234
OAS3	8.53597	8.533	9.35333
OASL	8.30315	6.27014	6.24782
RSAD2	8.63016	7.75737	8.70716
STAT1	9.36166	9.97978	9.49864

## Sheet: GSE182569-Nasal swab
Gene	GSM5531547	GSM5531548	GSM5531549
BST2	8.39343	8.04102	8.7476
IFIT1	8.58556	8.01054	8.73226
IFIT2	8.74742	8.13485	8.87028
IFIT3	9.13087	8.47547	9.13087
IFITM1	8.99405	8.2742	8.99405
ISG15	8.71104	7.98851	8.71104
MX1	9.41554	10.5747	9.56577
MX2	8.60917	7.95462	8.60917
OAS1	8.55723	7.88326	8.55723
OAS2	8.55427	7.92108	8.55427
OAS3	8.90915	8.2534	8.90915
OASL	7.3864	6.69232	7.3864
RSAD2	8.7917	7.96575	8.66865
STAT1	9.61024	8.9344	9.61024

## Sheet: GSE182569-BronchioalveolarFluid
Gene	GSM5531555	GSM5531556	GSM5531557
BST2	9.01404	7.86467	7.86467
IFIT1	7.8711	7.92762	9.47049
IFIT2	8.8039	8.52174	8.69015
IFIT3	8.81532	8.89	8.89
IFITM1	8.81486	8.8444	9.06459
ISG15	8.79591	8.82934	7.75738
MX1	10.1449	9.76362	9.62876
MX2	7.68891	9.1589	8.80461
OAS1	9.03096	7.96846	7.96846
OAS2	8.22375	8.29641	8.29641
OAS3	8.02292	9.18827	9.07647
OASL	6.53402	8.22164	6.58832
RSAD2	9.39218	7.99364	7.99364
STAT1	10.2316	8.99818	8.99818

## Sheet: GSE162835-Nasal swab
Gene	GSM4962622	GSM4962623	GSM4962624	GSM4962625	GSM4962626	GSM4962627	GSM4962628	GSM4962629	GSM4962630	GSM4962631	GSM4962633	GSM4962634	GSM4962635	GSM4962636	GSM4962637	GSM4962638	GSM4962639	GSM4962640	GSM4962643	GSM4962644	GSM4962646	GSM4962647	GSM4962649	GSM4962650	GSM4962651	GSM4962652	GSM4962653	GSM4962654	GSM4962655	GSM4962656	GSM4962657	GSM4962658	GSM4962659	GSM4962667	GSM4962669	GSM4962670	GSM4962671
BST2	8.56275	8.44313	8.53213	8.53551	6.81643	8.42985	8.61987	6.8147	8.57521	8.83764	8.52234	8.54165	8.53213	8.18914	8.58456	8.20126	7.836	8.58055	8.35169	8.21798	9.07576	8.53213	6.78008	8.60038	8.59425	8.52534	8.51008	8.5077	8.33058	8.27783	8.46549	6.45354	8.44835	8.45859	6.58947	8.51526	8.62769
IFIT1	8.91014	8.63458	8.14684	8.23727	10.3843	9.136	8.23569	9.12435	8.39598	8.09007	7.78581	8.90322	8.48407	8.90839	8.77475	8.26845	8.49343	7.84873	8.90176	8.88211	7.89033	8.89094	7.64349	8.25751	8.59219	8.56359	7.94678	8.6194	8.92561	8.93647	8.52017	7.99497	7.70614	7.36625	6.21267	8.27148	8.60261
IFIT2	9.30648	8.0582	8.43319	9.01662	9.25147	9.52615	8.3	8.88974	8.32934	7.32326	7.51275	9.37722	8.53365	9.43543	9.17864	9.36318	9.5395	7.62478	8.83695	8.87197	8.89782	7.76237	7.87712	7.88893	8.80602	9.0892	8.51173	7.52083	9.37293	8.46524	8.32016	9.45383	8.28058	8.92219	7.55929	8.74301	5.74593
IFIT3	9.42779	8.69735	8.85369	9.10845	9.98235	9.51416	9.15325	9.76988	8.90488	7.89875	8.80367	9.29093	8.94012	9.43854	9.16058	9.65381	9.38946	8.69239	9.08087	9.09859	9.03704	8.44887	9.22602	8.67811	9.17445	9.35748	8.20497	8.6053	9.44944	8.88126	8.32882	8.65474	8.83619	8.71088	9.25977	8.78974	8.16498
IFITM1	8.97136	7.63734	8.7721	8.94169	8.88955	8.75312	8.94101	9.15675	8.89693	8.27879	7.73316	8.74801	8.96329	8.8603	8.98268	9.05144	9.01972	8.71834	8.96709	8.76897	9.04388	5.63124	5.81379	8.74642	8.96929	8.86423	8.30065	9.10542	8.59808	8.69083	9.0629	9.0933	8.71411	8.82744	9.16391	8.71891	9.09823
ISG15	8.91587	5.15302	8.25675	8.71112	5.35894	9.07239	8.75322	8.62691	8.09436	7.69751	7.67772	8.7882	8.77698	8.69813	8.60811	8.88305	8.75204	8.74164	8.73397	8.45125	8.0183	8.40648	8.36425	8.6444	8.63725	8.89264	7.78058	8.18835	8.98064	8.04704	8.89256	8.97524	8.46239	8.08841	8.20734	8.72219	8.55575
MX1	9.90055	9.80452	9.86269	9.91887	10.9542	9.93042	10.2619	10.7688	9.61688	9.6698	9.67224	9.81482	9.99615	9.77323	9.89501	9.2145	9.8456	9.91371	9.88294	9.73607	10.147	9.04772	10.1531	9.70057	9.82975	9.80187	9.43011	10.2473	9.84932	9.685	10.0665	10.4404	9.47351	10.601	10.6629	9.73087	10.4824
MX2	8.32551	9.458	8.4335	7.87801	9.69617	8.81294	7.40434	7.58469	8.34	8.68915	8.47861	8.39991	8.4335	8.71952	8.2487	8.61293	8.61293	8.46914	8.72243	8.51586	8.03842	8.4335	8.11233	8.19302	8.21458	8.45746	8.84367	8.97678	8.6087	8.7901	8.05012	8.48668	8.72973	9.22719	9.29711	8.49305	8.29596
OAS1	8.38708	8.81791	8.41846	8.58397	9.88193	8.0398	8.22159	9.16412	8.07616	8.28072	8.03559	8.04859	8.09356	8.00262	8.31371	7.92266	7.63715	7.42032	8.28514	8.0602	8.7556	8.87646	7.65521	7.26971	7.90423	8.37661	8.24594	7.90409	8.19128	8.20267	8.4094	7.95758	8.09272	8.0987	9.36632	7.66849	8.08524
OAS2	8.21486	9.115	8.7933	8.35862	8.10155	8.0792	8.60859	8.19395	8.64921	8.64514	7.98718	8.03322	8.37254	8.33323	8.15719	7.95771	8.43864	8.09251	8.04523	8.41596	8.33939	8.47189	9.36653	8.17693	8.05058	7.63938	8.61402	7.93846	8.30498	8.9899	9.25589	8.73815	8.06984	8.76315	8.97093	8.04844	8.72947
OAS3	8.34945	9.46755	8.80872	9.08508	9.21477	8.01402	8.73721	9.54546	9.01283	8.6047	9.13952	8.38153	8.33337	8.56928	8.68537	8.69366	8.69366	8.39691	8.56588	8.80706	9.27002	8.698	9.27981	8.06167	7.9627	8.71005	9.1902	8.77927	8.6986	9.19086	9.35289	8.84118	8.43253	9.077	8.75045	8.4076	9.00285
OASL	7.49201	7.43165	7.50189	7.52159	5.41705	7.63473	7.34115	5.41527	7.21973	7.28594	7.48513	7.47632	7.30717	7.43389	7.45965	7.29915	7.43961	6.87857	7.6264	7.17062	7.55004	7.50189	5.37979	7.12979	7.23926	7.23717	7.15298	7.15054	7.51628	6.91493	7.45477	5.0451	7.2061	6.89546	5.18442	7.28474	4.89897
RSAD2	7.87626	8.88725	8.87551	8.60303	9.82137	8.00282	8.0369	8.57832	8.08474	8.00044	8.52803	7.71681	7.80988	8.57073	9.14021	9.5328	8.10643	7.32314	8.35098	8.9177	9.29948	8.47969	7.79321	7.98151	8.69089	8.93687	7.93198	8.18777	8.53665	8.24432	8.44701	8.27257	8.18851	8.49628	8.57403	8.50414	7.43251
STAT1	9.5991	8.84654	9.80248	9.84304	10.9839	9.34902	9.50374	10.7853	9.79408	9.21536	9.44635	9.36622	9.4949	9.22914	9.13085	9.07673	9.14222	9.47477	9.16308	9.07735	10.8529	9.26855	10.2693	9.4775	9.57305	9.52226	9.18014	9.83045	9.07339	9.7679	8.63292	8.97717	9.1091	10.5263	10.712	9.38389	10.1786

## Sheet: GSE163151-Nasal swab
Gene	GSM4972905	GSM4972906	GSM4972910	GSM4972912	GSM4972913	GSM4972918	GSM4972920	GSM4972921	GSM4972922	GSM4972923	GSM4972924	GSM4972925	GSM4972926	GSM4972928	GSM4972930	GSM4972931	GSM4972932	GSM4972933	GSM4972934	GSM4972935	GSM4972936	GSM4972937	GSM4972938	GSM4972939	GSM4972940	GSM4972941	GSM4972942	GSM4972943	GSM4972945	GSM4972947	GSM4972948	GSM4972949	GSM4972950	GSM4972951	GSM4972952	GSM4972953	GSM4972955	GSM4972956	GSM4972957	GSM4972958	GSM4972959	GSM4972961	GSM4972963	GSM4972964	GSM4972965	GSM4972966	GSM4972967	GSM4972969	GSM4972970
BST2	8.92646	8.84155	8.47799	7.88456	7.4539	7.86666	7.67385	8.18659	7.91361	8.40912	9.51922	8.41059	8.36798	8.78561	8.46797	6.21432	8.94333	8.3596	8.53474	7.97045	8.43987	8.06846	7.62527	8.10778	8.12596	7.27913	7.89256	9.1973	8.42174	8.43269	7.78404	8.20541	8.94908	8.36566	8.5379	8.08169	7.76012	8.68594	8.29519	8.42342	7.64895	7.48164	8.4383	9.1781	7.48913	7.92183	7.92226	8.55626	8.29934
IFIT1	7.55487	7.46777	8.09705	7.90965	8.60438	8.53414	8.06459	8.86099	8.22556	8.36555	9.27091	9.06879	8.38244	8.88129	9.36686	7.38692	8.72173	8.80352	9.23112	8.5215	8.85042	8.89836	8.44039	8.69238	8.89813	8.20514	8.83053	8.34999	9.49455	8.24496	8.93469	8.59555	8.57971	9.03524	9.2006	7.91755	8.36009	8.47464	8.85137	8.00367	9.26825	8.43035	8.103	8.80352	8.61216	8.6889	8.68001	8.65815	8.51382
IFIT2	8.6494	8.12324	8.79794	8.00554	8.05266	8.64174	9.01117	8.86989	7.54635	7.7143	7.82908	9.27383	7.59817	7.81098	9.67034	8.5981	8.80885	8.54016	9.08938	9.53858	7.70683	9.08894	8.76845	8.26531	9.2609	9.24145	8.17686	8.57871	9.61568	8.31258	9.79171	8.46743	7.86064	9.87824	7.69976	7.55816	9.83137	8.76265	9.61021	8.25941	9.55718	10.1871	8.24183	8.29516	7.82728	8.137	9.18924	7.71559	9.04047
IFIT3	8.71151	8.68007	9.04163	8.81696	8.56931	9.02316	9.20108	9.12706	8.51558	8.53367	8.50704	9.63137	7.98622	8.97518	10.0222	9.56301	9.17678	8.97621	9.17328	9.08937	9.14545	9.39985	9.26984	8.74752	9.11847	9.68481	8.95624	8.93234	9.56186	9.11374	9.59978	9.16357	8.60954	9.62014	8.85675	8.32559	9.93642	7.73988	9.38838	8.52662	9.83621	9.57175	8.98477	8.83133	9.18688	8.87692	9.01006	8.49367	9.01569
IFITM1	8.3434	9.17336	8.93867	8.72818	8.6387	8.8878	8.81783	8.92453	9.00559	8.83514	8.93635	9.37545	7.95172	9.43973	9.69607	7.88052	8.71159	7.88006	8.71361	8.55237	8.39066	8.54005	8.31826	9.19335	7.8787	9.92692	8.25888	8.93378	8.55407	8.55119	7.93394	8.65692	8.06902	8.27336	8.63806	8.18924	8.54112	8.08763	8.74485	8.27678	8.95535	8.21287	9.22599	8.18613	7.59288	8.85071	8.31537	8.81029	8.62244
ISG15	7.83754	7.30509	8.54957	9.90256	8.35145	9.23884	8.03246	8.24981	8.61361	8.83801	7.37183	8.73013	8.81305	8.57086	8.24379	8.9093	8.91112	9.20541	8.89845	8.81571	8.62776	8.17626	9.53189	8.48072	9.29571	9.19455	7.55867	7.82986	8.56028	9.05493	9.43876	7.81654	7.90142	9.55175	8.36736	8.59329	7.4194	6.95545	8.63542	8.64314	9.25764	7.7978	7.25869	7.57517	9.31399	7.70196	8.70073	7.23273	8.84292
MX1	9.74426	10.619	9.66972	9.75174	10.1814	9.7885	10.0394	9.95495	9.90548	9.98945	10.8639	9.83308	9.59514	10.2498	9.35052	9.98067	9.82986	9.98795	9.716	9.59672	10.1911	10.0121	9.99948	9.98579	9.86903	10.043	9.71471	10.1189	9.89437	9.95295	9.81573	10.1229	9.49307	9.81169	10.7972	9.9581	9.13509	9.53309	10.0502	9.7557	9.46129	10.0787	9.79912	10.695	9.80822	10.0066	9.74392	10.5243	10.0334
MX2	8.29557	8.91817	8.3527	8.72729	8.83855	8.46872	8.30413	8.71398	8.70636	8.55272	7.90358	8.31025	8.54598	8.97011	9.23376	7.88291	8.00168	8.69468	8.34481	9.02844	7.99111	8.27202	8.31571	8.95552	8.42284	7.8254	8.3285	8.14859	8.20636	8.58196	8.28124	8.24	8.46717	8.35741	8.97573	8.36867	9.19918	9.13856	8.97598	8.20811	8.21227	8.94695	8.16917	9.45062	8.08664	8.81676	8.57492	8.80535	8.18635
OAS1	7.95312	8.43027	7.63692	8.32495	7.96732	7.96145	7.50989	7.89866	8.24439	8.07729	8.77014	8.35572	7.76116	8.38139	8.36744	9.01434	8.35603	7.97192	7.68925	8.23609	8.83003	8.49009	8.36045	7.89176	7.80498	7.98186	7.3161	8.3084	8.58436	7.9376	7.65885	8.84165	7.14382	7.75994	8.3346	8.98889	8.65121	8.31768	7.87525	8.51171	7.35383	7.31445	7.88721	8.46002	8.5469	8.62195	8.18629	8.18848	8.40801
OAS2	8.40289	8.56523	8.3074	8.67454	8.84307	8.68537	7.89077	8.69546	8.68356	8.84034	9.1374	8.44159	9.14218	8.58056	8.2353	8.22537	8.53329	8.58438	8.38288	8.3919	8.48758	8.57919	8.61295	8.67861	8.49904	8.65682	8.64078	8.95124	7.89928	8.56245	8.38363	8.60799	8.62348	8.39023	8.80002	7.87802	7.92226	8.8594	8.52469	8.137	6.73842	7.194	8.82135	8.37133	8.23414	8.57943	8.47681	8.6647	8.04229
OAS3	8.89709	8.68157	8.85846	9.46626	9.08605	8.87105	8.8893	8.58977	8.99923	8.92402	8.46616	8.84724	8.34583	8.81136	9.93741	8.62714	8.26124	8.91886	8.54182	8.80381	8.5638	8.52093	8.40108	9.48442	8.8583	9.46435	8.47363	8.72206	8.67748	8.57205	8.91013	8.82452	7.94253	8.75066	8.66575	8.31689	8.67452	8.17856	8.90382	8.87227	9.4171	9.01825	9.14255	6.35058	8.78262	9.09072	8.88438	8.12046	9.29122
OASL	6.73767	7.15028	7.64337	7.04724	7.04024	6.78553	6.84101	6.35423	6.7878	6.35137	7.02238	8.00668	6.89086	6.84553	7.33914	7.68724	7.07757	6.52892	7.23665	7.36834	6.29784	7.44349	7.73366	6.70592	7.47324	8.0462	7.22709	6.12867	7.52087	7.15248	7.91834	6.88065	6.22419	7.39025	6.35326	6.6908	7.19882	7.79188	7.50087	6.77086	7.30742	6.79192	6.01103	6.2873	7.70403	6.65341	7.05181	6.30576	8.12718
RSAD2	8.41508	7.48002	8.61822	7.8956	8.26471	7.8086	8.70853	8.24179	7.6272	7.79561	7.80995	8.12952	7.78988	7.9627	11.2703	9.02956	7.50129	8.19954	8.32082	9.04454	8.3534	8.09353	7.72223	8.89238	8.41332	8.25649	9.1373	8.42834	9.44376	7.77237	8.86164	8.45941	8.31183	8.6085	7.94955	8.41208	9.21741	7.6103	8.43993	8.84149	9.91604	9.65031	8.36126	8.34098	10.1201	8.09666	8.94717	8.27168	9.28882
STAT1	10.0055	10.4904	8.99696	8.73575	9.60539	9.4152	9.76818	9.73412	9.5169	9.24866	9.98984	9.70885	9.55507	9.6113	8.67376	9.02223	9.52543	9.35399	9.01257	8.96992	10.3663	10.0572	9.4684	9.37467	9.00927	9.39721	9.90622	10.6611	9.50246	9.19225	8.67944	9.40307	9.89739	9.08239	9.98539	9.89522	10.1739	9.61603	9.33339	9.72969	8.21632	9.37572	10.1703	11.0871	8.56862	9.47745	9.13843	10.1463	9.15908
[truncated: 24 more columns]
