# Supplementary material for: Transcriptional Profiling and Machine Learning Unveil a Concordant Biosignature of Type I Interferon-Inducible Host Response Across Nasal Swab and Pulmonary Tissue for COVID-19 Diagnosis
Source: Front Immunol. 2021 Nov 22;12:733171. doi: 10.3389/fimmu.2021.733171 (PMC8647662; doi:10.3389/fimmu.2021.733171)
Supplement: Supplementary file 5 [file DataSheet_5.xlsx]

## Sheet: GSE171668-COVID-19 lung
Genes	GSM5230157	GSM5230145	GSM5230149	GSM5230139	GSM5230146	GSM5230142	GSM5230140	GSM5230150	GSM5230151	GSM5230154	GSM5230148	GSM5230155	GSM5230158	GSM5230153	GSM5230143	GSM5230152
BST2	8.64957	11.3301	9.13194	8.86003	11.3446	8.3942	8.08067	7.58631	7.9839	8.77365	7.60615	9.10445	8.61458	9.17587	7.74108	8.86052
IFIT1	8.10772	7.82848	8.45577	9.67746	11.7949	9.34547	8.55252	8.86239	8.32206	9.61757	9.69362	7.3894	9.1878	9.49346	8.96516	10.6285
IFIT2	10.2598	9.23631	10.4881	11.6447	11.5936	7.98249	11.8838	10.0561	12.1705	8.21787	10.0158	10.0378	7.98629	10.6162	8.27354	11.4747
IFIT3	10.6245	13.4801	10.5131	10.3013	10.2216	10.0369	10.9694	11.616	11.2882	10.3034	10.2255	7.88213	11.7121	10.439	9.7725	11.8688
IFITM1	8.93919	20.0955	9.41514	9.17556	13.5749	8.79622	9.49689	9.29988	9.24226	9.09753	9.18017	8.95661	9.07052	9.41892	9.36769	9.75496
ISG15	8.64373	9.54656	9.38046	8.89821	9.435	9.45854	9.43217	10.1336	10.191	9.82878	9.44455	9.09061	6.19441	9.49835	8.38135	11.155
MX1	13.4891	12.0107	12.3496	10.7443	12.1126	11.5972	12.351	10.4917	11.0349	11.1463	11.1264	11.0817	11.3423	11.2676	10.9254	11.1091
MX2	9.35016	11.3636	8.51045	9.15029	11.2251	9.5271	9.26312	8.37808	9.34434	9.57613	9.52721	9.32983	9.26755	7.8299	8.91688	9.71092
OAS1	8.93374	13.6538	9.86467	10.1907	8.81035	9.95431	9.30141	10.576	11.1382	11.4822	10.4476	9.43428	10.7075	10.1568	8.65384	8.90209
OAS2	10.1246	7.19458	9.26717	8.64829	7.92202	8.59055	8.99357	8.74656	8.64454	8.86565	8.88805	8.75351	10.3158	9.50603	9.153	7.81421
OAS3	10.9286	8.66929	9.99821	9.58407	9.86889	9.69884	9.25831	9.11543	9.58709	10.8088	9.50281	10.1311	8.98866	9.15931	10.1566	9.58243
OASL	8.14372	8.21975	7.56617	6.57495	6.6601	7.94151	8.8315	8.05936	7.06035	6.1324	7.75964	8.30651	8.2373	6.18189	8.67884	8.69404
RSAD2	8.1012	9.10931	9.73568	10.3631	8.77003	11.6693	10.0973	9.21976	8.05911	9.13186	8.96994	10.0062	10.2974	10.4752	8.47493	10.4852
STAT1	12.9917	9.48331	11.2683	10.923	11.5623	8.02226	11.4524	10.4801	10.5928	7.85889	10.1389	10.3754	10.7841	10.0967	12.8721	9.61948

## Sheet: GSE163151-COVID-19-nasal swab
Genes	GSM4972905	GSM4972906	GSM4972910	GSM4972912	GSM4972913	GSM4972918	GSM4972920	GSM4972921	GSM4972922	GSM4972923	GSM4972924	GSM4972925	GSM4972926	GSM4972928	GSM4972930	GSM4972931	GSM4972932	GSM4972933	GSM4972934	GSM4972935	GSM4972936	GSM4972937	GSM4972938	GSM4972939	GSM4972940	GSM4972941	GSM4972942	GSM4972943	GSM4972945	GSM4972947	GSM4972948	GSM4972949	GSM4972950	GSM4972951	GSM4972952	GSM4972953	GSM4972955	GSM4972956	GSM4972957	GSM4972958	GSM4972959	GSM4972961	GSM4972963	GSM4972964	GSM4972965	GSM4972966	GSM4972967	GSM4972969	GSM4972970
BST2	10.2794	9.66277	9.16983	8.36889	7.681	8.04014	7.93595	8.64665	8.01873	8.94821	11.0016	8.49265	9.42626	9.14072	8.14653	5.60001	10.1086	8.84157	9.31113	8.01201	9.23623	8.24306	7.54279	8.22604	8.34177	6.65027	8.27563	10.5002	8.70345	9.31422	7.67697	8.72572	10.7766	8.76224	9.17134	8.83896	7.87061	9.51613	8.5398	9.05928	7.60194	7.26533	9.35972	10.425	7.44867	8.06722	8.03627	9.24956	8.36949
IFIT1	7.53255	6.93248	8.41965	8.29904	9.96875	9.32318	8.55158	10.1696	8.50948	8.89252	10.9759	9.9649	9.57396	9.5043	10.072	7.07428	9.88671	9.90495	10.8112	9.02598	10.2875	10.0063	8.98015	9.39595	10.0049	8.01434	10.2641	9.01338	10.8898	8.98087	9.98042	9.59857	10.4999	10.3058	10.6585	8.45866	8.93316	9.19466	9.77045	8.2143	10.7243	8.89496	8.70828	10.0103	9.5583	9.60419	9.53814	9.61168	8.75801
IFIT2	10.9417	8.57149	11.0341	8.87854	9.11077	10.4086	11.8196	11.2518	6.93594	7.51109	8.20858	11.5509	7.92803	7.12386	11.8751	10.5582	11.1148	9.97298	11.8184	12.4715	7.81429	11.5462	10.6604	8.82946	11.9133	11.4502	9.22494	10.3608	12.5501	9.76761	13.0715	9.99436	9.36765	13.3657	7.45972	7.74324	13.4376	10.8303	12.6194	9.24589	12.6934	14.0727	9.59379	9.33265	7.95176	8.70111	11.818	7.55715	10.9973
IFIT3	10.1481	8.59763	11.1759	10.767	9.54674	10.9684	12.1511	11.5102	7.70937	8.03825	8.63308	12.2845	6.48167	9.18825	12.9007	13.6022	11.7484	10.6016	11.7429	10.7331	11.8245	12.1122	11.7235	8.66885	11.0301	12.4737	11.1327	10.7782	12.434	11.8787	12.7685	11.7324	11.2685	13.1047	9.95197	8.25411	14.7405	3.91898	11.8758	8.25027	14.1477	12.8443	11.4508	10.0454	11.6944	10.003	10.6364	7.88904	9.67876
IFITM1	8.86976	11.4289	10.834	10.5041	10.2547	10.4741	10.7349	10.7661	10.7356	10.1628	11.191	11.4343	7.71637	11.711	11.7255	6.80978	9.91702	6.35559	9.92585	8.62283	8.83781	8.71394	7.94181	11.2578	6.16411	13.3934	8.33222	10.9091	8.4492	9.65698	6.19682	9.72068	9.09728	7.67488	9.32491	8.56379	9.0612	7.30537	9.31808	8.09458	10.5627	7.42183	12.6429	7.7162	5.49287	10.1457	7.92208	10.1209	8.44878
ISG15	8.61387	7.62273	9.469	11.4225	9.41892	10.4927	8.85365	9.0289	9.43411	9.84948	7.92562	9.29787	10.2644	9.06476	8.28532	10.1496	10.0776	10.4135	10.0583	9.6562	9.69839	8.76953	10.7389	9.1397	10.4613	10.008	8.15697	8.46272	9.20468	10.4442	10.571	8.44568	9.17712	10.7364	9.12342	9.85612	7.85169	7.30198	9.35583	9.60674	10.456	8.24129	7.85247	8.08016	10.5976	8.1665	9.56975	7.60066	9.51927
MX1	11.1771	12.4069	10.9922	11.1983	11.9909	11.0641	11.5372	11.265	11.1132	11.2447	14.5678	10.8756	11.1377	11.2309	10.3057	11.3807	11.1445	11.2295	11.0442	10.8244	11.7591	11.1946	11.2104	11.1169	11.0575	11.0271	11.0981	11.5307	11.0048	11.4261	10.9741	11.5432	11.2998	11.0137	13.3283	11.579	10.5683	10.8654	11.1771	11.0566	10.7798	11.2663	11.2368	13.0513	11.0989	11.2409	10.9782	12.3449	11.059
MX2	9.43065	9.92814	9.30123	10.0056	10.1457	9.43193	9.39631	9.82839	9.69223	9.5302	8.7585	8.74007	9.92781	9.72255	9.70213	8.69945	8.79701	9.72017	9.31788	9.98985	8.86607	8.98723	9.09689	9.90116	9.21648	8.06874	9.39606	9.02284	8.7584	9.82395	8.92236	9.16637	10.1031	9.12232	10.0366	9.66949	10.2931	10.2214	9.9184	9.06874	8.95524	9.94501	9.23959	10.6006	8.87942	9.86046	9.49921	9.89025	8.62534
OAS1	9.09931	10.8888	6.15905	11.765	9.46496	8.13714	5.91094	7.894	9.70089	8.81018	14.8056	9.08535	8.45547	9.22961	7.58584	16.3212	11.1646	8.02792	6.60196	9.25998	15.1734	11.2406	10.5148	6.86409	6.58084	6.52626	4.54128	10.8645	11.3461	8.91306	5.35032	14.9358	5.69568	6.30647	10.5348	16.8925	13.0659	10.6322	6.71981	12.1518	3.97043	3.49641	8.71562	11.7124	12.3831	12.5205	9.31244	9.67368	9.68212
OAS2	9.11025	8.98439	8.68666	9.69463	10.0802	9.37064	8.10047	9.45201	9.24815	9.65571	10.3699	8.3949	10.5692	8.63674	7.60472	8.64902	9.15405	9.1063	8.85878	8.57605	9.1677	8.99289	9.11132	9.09603	8.83781	8.76563	9.49812	10.0117	7.61574	9.414	8.53928	9.32165	10.195	8.64289	9.55549	8.26849	7.94391	9.73956	8.78966	8.36962	5.9235	6.57189	9.97217	8.78318	8.53706	9.07835	8.84294	9.3197	7.74903
OAS3	10.0835	9.40195	9.84328	10.7147	10.3388	9.81562	10.0366	9.41619	9.92391	9.86904	9.35195	9.35235	9.39482	9.29268	10.4504	9.57197	8.96192	9.84438	9.36968	9.52108	9.48405	9.14828	9.01576	10.4007	9.66318	10.2323	9.35566	9.65935	9.25688	9.56849	9.67	9.82738	9.1311	9.49942	9.44883	9.30852	9.51046	8.79561	9.65338	9.85637	10.4146	9.91235	10.3523	6.51179	9.7064	10.0818	9.74564	8.6976	10.0846
OASL	7.49356	7.8124	8.76023	7.99	8.02602	7.33129	7.6051	6.69109	7.25652	6.62789	7.88831	8.87066	7.89476	7.04698	7.46617	8.94731	7.87297	6.89979	8.1141	8.07384	6.73734	8.2482	8.77139	7.03774	8.29607	8.91844	8.19076	6.3861	8.24977	8.13095	8.95795	7.56546	7.15117	8.16775	6.6485	7.55212	7.99458	8.98953	8.25665	7.36399	8.09754	7.2368	6.42921	6.63206	8.85156	7.07322	7.66793	6.58498	9.14162
RSAD2	9.79614	8.06688	9.93308	8.98691	9.61275	8.62532	10.2244	9.30982	8.2847	8.58067	8.78699	8.71874	8.96606	8.47176	13.5965	10.5432	8.24983	9.15971	9.46314	10.3433	9.59949	8.92964	8.42595	10.1235	9.41071	8.88855	10.6762	9.64717	10.7196	8.7753	10.0757	9.70313	10.166	9.73691	8.79877	9.91724	10.6527	8.359	9.37318	10.2654	11.4012	11.077	9.71298	9.44928	11.7592	8.99481	10.2982	9.30695	10.4808
STAT1	11.0568	11.4754	9.64193	9.4575	10.6261	10.1009	10.7295	10.571	10.1566	9.88144	10.971	10.1189	10.6386	9.99349	8.14509	9.75215	10.3176	9.9872	9.6851	9.36501	11.5945	10.8125	10.0944	9.89483	9.49131	9.74649	10.8649	12.3222	9.99684	10.007	8.81252	10.1581	11.4633	9.60719	10.7942	11.0105	11.0743	10.3778	9.84535	10.5578	8.17366	9.94685	11.3147	14.3918	8.88607	10.1311	9.71031	11.0242	9.48239
[truncated: 24 more columns]

## Sheet: GSE32155-Measles
Genes	GSM796772- Lung bronchioalveolar carcinoma cells	GSM796773- Lung bronchioalveolar carcinoma cells	GSM796774- Lung bronchioalveolar carcinoma cells
BST2	10.2772	10.2621	10.2302
IFIT1	10.4109	10.3657	10.3674
IFIT2	8.66884	8.6855	8.9322
IFIT3	9.08156	8.97994	8.92278
IFITM1	10.3443	10.3262	10.3347
ISG15	10.2868	10.2707	10.2612
MX1	9.64312	9.7271	9.77754
MX2	9.8778	9.88228	9.91066
OAS1	12.3398	12.4065	12.3668
OAS2	7.31857	7.96066	8.16992
OAS3	9.38894	9.41866	9.24651
OASL	8.99039	8.91608	8.99287
RSAD2	8.96421	8.7101	8.93825
STAT1	9.79282	9.74325	9.68266

## Sheet: GSE163151-RSV-nasal swab
Genes	GSM4972846	GSM4972847	GSM4972848	GSM4972898	GSM4972899	GSM4972900	GSM4972901	GSM4972904
BST2	8.32524	7.54941	8.24195	7.93233	6.97353	7.54518	9.5748	8.18669
IFIT1	8.86723	9.53539	8.76008	8.74949	10.1263	7.51842	6.625	7.81347
IFIT2	10.3322	13.7464	11.0256	9.15555	12.0959	13.5967	5.89482	9.58396
IFIT3	10.6203	11.9282	11.4043	11.3321	12.0488	13.1295	10.5207	9.45596
IFITM1	7.73615	7.61925	9.92914	10.7242	10.1925	8.16809	10.723	9.89113
ISG15	8.58136	9.25777	9.14994	7.54548	9.16223	10.7209	9.46372	6.73314
MX1	11.7811	11.7401	11.5696	13.9477	11.0599	12.3038	11.8343	12.0351
MX2	9.30059	9.10388	9.61162	9.37791	8.42982	8.73425	9.49553	10.8007
OAS1	8.37754	8.58214	8.06561	10.195	8.45244	8.82607	5.503	13.7566
OAS2	9.65995	9.09849	9.19795	9.28003	9.23949	7.82784	9.83031	7.18502
OAS3	10.162	10.3145	9.71496	10.5619	9.036	8.86971	9.40967	10.6906
OASL	7.43459	7.94121	8.15075	5.8111	7.46565	9.07089	8.5849	7.64691
RSAD2	9.96639	11.1189	9.8253	8.73194	9.91566	12.2866	9.09986	9.1148
STAT1	10.4506	9.66793	9.82019	11.1461	8.91476	11.6158	14.7993	10.3744

## Sheet: GSE163151-InfluenzaA-nasal swab
Genes	GSM4972816	GSM4972817	GSM4972818	GSM4972838	GSM4972839	GSM4972840	GSM4972843	GSM4972844	GSM4972845	GSM4972849	GSM4972850	GSM4972851	GSM4972852	GSM4972853	GSM4972854	GSM4972855	GSM4972856	GSM4972857	GSM4972858	GSM4972859	GSM4972860	GSM4972861	GSM4972862	GSM4972863	GSM4972865	GSM4972866	GSM4972867	GSM4972868	GSM4972869	GSM4972870	GSM4972871	GSM4972872	GSM4972873	GSM4972874	GSM4972875	GSM4972876	GSM4972877	GSM4972878	GSM4972879	GSM4972880	GSM4972881	GSM4972882	GSM4972883	GSM4972885	GSM4972886	GSM4972887	GSM4972889	GSM4972891	GSM4972892
BST2	9.1419	8.40182	8.81764	8.36118	9.02951	8.41271	8.78842	8.91696	9.83042	9.1678	7.62324	7.68976	7.26117	6.90497	8.71822	5.50645	8.00883	8.52922	8.42269	8.06711	7.90933	9.6852	10.4807	9.27273	9.54618	8.84075	8.90919	9.40773	10.3236	8.14294	8.85892	8.89386	10.4449	8.83166	5.71654	8.728	9.07299	9.67029	8.77029	9.15367	9.7875	8.36401	8.30842	8.4903	7.49036	8.99052	10.4968	7.76317	9.06825
IFIT1	8.90329	9.34036	9.04267	9.99843	9.33344	9.38546	8.70202	9.65825	10.2606	8.04746	9.31306	9.5177	9.23956	5.6115	8.64429	8.71837	9.75055	9.71139	9.77669	9.61841	9.49049	9.13345	5.81647	9.50292	9.36874	10.2641	9.71497	9.34406	8.78589	9.65861	10.4127	5.29339	9.22413	9.53808	9.28506	9.53272	9.97072	9.47794	9.88109	9.58983	7.84685	9.76856	9.47687	9.47154	9.82923	5.63313	6.46229	9.55091	7.06104
IFIT2	9.5549	10.8236	10.0556	11.7298	9.60004	9.55434	13.9111	9.02695	9.20279	10.0144	10.6205	10.9451	9.96241	10.3556	10.3123	12.7953	13.1977	11.1969	10.5554	12.4545	10.8556	8.47844	9.78354	8.78514	8.88096	11.0256	10.185	9.43143	6.92422	9.22613	20.4357	9.14272	8.69488	7.77378	16.9415	10.0715	10.7095	9.02149	10.4384	8.82835	8.10065	10.6713	10.466	10.0537	10.0813	11.0594	5.14086	10.8734	10.1999
IFIT3	10.2153	10.5763	10.5147	10.5831	10.1	10.164	10.3663	10.0356	10.0761	8.91262	10.517	10.6796	10.2605	10.2147	10.5865	14.2322	10.9785	10.6994	10.6401	11.2089	10.5508	10.0445	10.4515	10.6669	9.56868	11.1866	10.8162	10.1139	9.51699	10.0596	13.865	10.1193	9.66269	9.87154	11.449	10.1713	10.4619	9.66653	10.2844	10.1505	9.16175	10.4823	10.8681	10.4424	10.7418	10.3496	10.5238	10.7365	10.4925
IFITM1	8.74906	11.7093	8.24081	8.34676	9.1859	10.6567	11.4008	9.55457	4.32305	10.893	7.06111	6.84146	8.2578	11.2976	9.81311	2.69396	8.00967	7.70137	7.70751	7.95265	8.90434	10.4183	11.2334	10.1441	9.98084	9.8602	11.53	11.1412	11.215	10.0626	9.99749	13.2041	11.4368	12.0733	6.53166	12.0446	9.96049	10.2047	10.392	6.1385	9.6863	10.477	9.74922	10.0575	9.18876	10.5498	7.81615	11.0409	10.1167
ISG15	8.89689	9.19099	9.6613	9.25211	9.08	8.7256	9.22144	8.55482	9.70831	9.68117	9.07394	9.9953	9.31124	8.25665	8.07535	5.0693	9.29896	9.34676	10.0113	9.33691	10.3613	8.34457	8.83969	10.1984	9.40336	9.56692	9.56978	10.1454	10.3234	9.3554	9.94705	6.18238	5.5377	8.56552	10.2897	9.38058	9.97944	9.53652	9.76568	9.519	7.30611	9.59474	8.59139	9.24568	9.76056	9.06005	8.88895	9.42672	9.05501
MX1	11.4665	10.1356	11.4287	11.7328	11.6824	11.437	11.7924	11.6171	13.2938	10.0364	11.1975	11.1051	11.243	11.4884	10.862	15.5276	11.2428	11.2651	11.2551	10.4658	11.1134	12.5829	11.1013	11.2484	9.08408	10.1347	10.9667	11.5495	11.1696	13.1704	10.6695	13.2363	13.4305	13.023	10.7042	11.2574	10.931	9.25864	11.6031	11.173	15.0801	10.6915	11.217	11.0229	11.1876	12.8175	14.1391	11.0828	10.9227
MX2	9.69626	9.3551	9.55507	10.0101	10.2829	9.684	7.54157	10.3572	9.15515	5.7739	9.65556	9.19959	10.0092	10.0608	10.0464	11.4774	9.24884	9.65929	9.59819	8.87712	9.13365	9.76853	8.08788	9.52326	9.38811	8.91075	9.44998	9.24641	9.5651	10.5801	9.28756	10.665	8.42119	10.3173	9.49489	10.0064	9.2656	9.51515	9.44907	9.78109	10.6923	9.29849	10.7635	9.57752	8.30568	8.16305	10.5062	9.35641	9.83285
OAS1	8.58121	7.2777	8.52228	8.16502	8.07438	8.52838	7.51441	8.62199	10.063	6.22236	7.74018	7.66066	7.95692	8.49077	8.60942	10.709	7.9884	8.32812	8.97482	8.07968	8.52648	8.58089	8.83356	8.16154	8.86411	7.47709	8.5898	8.76054	9.82984	8.2139	7.90178	8.84937	8.15736	8.51347	5.99906	7.90417	8.06814	8.88599	8.00604	9.15136	8.66958	8.27816	7.96157	8.05675	8.44114	7.80526	7.96631	8.10349	8.03671
OAS2	9.10211	7.35156	8.8822	9.01961	9.53677	9.23659	5.8284	9.79693	8.41822	8.97649	8.49809	8.41305	9.06315	9.23864	8.95682	5.56149	9.00727	8.70647	8.78499	8.98032	8.95873	9.74494	8.4172	9.39415	9.3294	9.09253	9.57919	8.84645	8.71154	9.62908	8.60964	9.22664	9.67298	9.76297	8.11473	9.17332	8.77875	9.44517	8.92539	9.42993	9.95162	8.80504	7.56184	8.98113	9.9297	7.43213	9.32578	8.32523	7.32215
OAS3	10.2742	10.1212	9.79679	9.4706	10.2459	9.37477	10.0223	10.3908	9.08724	8.4023	10.2675	9.95436	9.98411	9.13126	10.0838	10.3464	10.3535	9.44279	9.52906	9.85172	9.41078	9.58132	10.2481	9.49464	9.34506	8.75722	9.57268	9.31329	9.7815	9.8964	9.83321	9.98778	9.76233	9.75879	10.1162	9.78896	9.89524	9.48566	9.79437	10.0214	9.05052	9.56839	9.83266	9.92102	9.86487	10.7912	9.34067	9.66428	10.6142
OASL	7.57115	7.96947	7.78691	7.15452	7.07429	6.98191	10.195	6.65859	9.4134	7.97904	7.62434	7.86781	7.76338	7.5689	7.19056	7.18249	7.61086	8.59341	8.45925	8.14641	8.01574	7.2186	7.55329	7.79433	8.78787	8.27044	7.1332	7.28024	9.45277	7.1528	8.79683	4.28648	7.86977	6.3543	8.23193	7.42389	8.01341	8.90849	7.84823	7.28931	6.42202	8.15354	7.47224	7.55186	7.40862	6.26734	8.32189	8.36056	7.5486
RSAD2	8.91143	11.1483	9.26603	10.8529	9.426	9.19301	10.3809	9.15899	8.93919	9.96123	10.5363	10.56	10.1452	9.67824	9.47726	9.91171	10.599	9.93682	9.25593	11.8862	10.2707	8.6914	8.8216	9.2573	14.1153	10.2428	8.67197	8.72038	9.10122	9.22781	10.6302	8.86463	9.28604	8.64274	13.0264	9.35129	8.63099	9.2909	8.98591	8.7743	9.68789	9.62118	10.6359	9.47518	9.99632	10.4016	5.8636	10.1922	10.0317
STAT1	10.6071	10.328	9.82587	10.6439	11.1063	11.3151	9.70295	10.9691	10.9316	10.6761	9.47117	9.63741	10.0745	10.0738	10.8449	6.16788	9.83542	10.369	10.1087	9.49913	10.3796	11.3372	10.669	10.6423	9.85783	9.63576	10.583	10.8549	11.5914	11.0863	9.49847	12.1476	11.7833	11.0426	6.35978	10.2128	10.6683	9.9712	10.5512	10.5821	18.3566	9.98165	10.8482	10.5505	10.202	11.5942	14.5822	10.0878	10.5465
[truncated: 6 more columns]

## Sheet: GSE163151-InfluenzaB-nasal swab
Genes	GSM4972819	GSM4972820	GSM4972821	GSM4972822	GSM4972823	GSM4972825	GSM4972826	GSM4972828	GSM4972829	GSM4972831	GSM4972833	GSM4972834	GSM4972894	GSM4973128	GSM4973146
BST2	8.80676	9.3031	8.79915	8.87687	8.89038	8.6479	8.53933	7.849	8.18198	8.97972	8.23267	8.75452	11.128	5.67749	8.80173
IFIT1	7.03047	7.82924	8.43854	9.8799	9.31212	9.34645	9.24282	11.8354	10.154	10.1537	9.50383	9.20896	9.64122	8.47325	8.45387
IFIT2	9.23208	9.32869	10.0424	10.3901	10.3534	9.64594	10.5103	19.1889	10.3441	10.6811	10.2296	10.7006	9.49906	11.7922	9.43671
IFIT3	9.38228	9.50395	9.98972	10.3336	10.5327	9.67417	10.4266	22.5335	10.3925	10.8416	10.2031	10.734	9.77316	10.1769	9.63999
IFITM1	10.7042	11.8759	7.74191	11.6142	9.66722	7.77202	10.3548	8.75161	9.91746	7.89283	9.17462	10.6544	10.6364	8.47257	6.79448
ISG15	7.14721	8.76744	9.37825	9.12936	10.1556	8.19401	8.71024	10.6054	9.07035	11.2024	8.64263	10.0253	8.38988	10.0335	10.4709
MX1	11.8738	12.2076	12.3906	10.2332	10.8212	11.6992	12.3751	11.0642	10.9278	10.7362	12.0835	11.1195	11.7824	11.0662	11.3536
MX2	10.0553	8.26228	9.61979	8.21613	9.02591	10.5586	9.89998	9.17014	9.35696	8.24631	10.6352	9.25236	10.2765	9.45123	10.4033
OAS1	11.4915	11.205	8.74257	8.07241	7.59557	11.5475	6.05915	10.3243	8.48926	9.55113	7.87592	8.18851	11.2606	9.0836	14.8885
OAS2	9.31423	9.44244	9.01812	8.76473	8.04721	10.2507	8.9856	7.67475	8.77811	8.49588	8.84184	8.84349	9.05268	6.66005	9.13658
OAS3	10.6487	9.63262	9.63144	8.68591	9.81317	10.2456	9.17483	9.41795	9.63187	9.24621	9.75091	9.80362	8.73281	9.70226	10.9716
OASL	7.43611	7.00678	7.63288	7.26957	7.69926	7.4734	7.23792	9.05026	7.75979	9.90353	8.41762	6.98966	7.19527	9.06439	6.77094
RSAD2	7.12662	8.45108	9.25114	10.0106	8.92818	9.34942	8.64003	12.2976	9.85538	10.201	8.96938	10.1379	9.44495	11.0155	10.5495
STAT1	11.5258	11.9771	9.89766	GSE163151-InfluenzaA-nasal swab	9.959	11.776	10.7912	10.4532	9.37488	10.7177	10.8436	10.546	11.0163	8.84208	7.95259
