# Supplementary material for: Transcriptional Profiling and Machine Learning Unveil a Concordant Biosignature of Type I Interferon-Inducible Host Response Across Nasal Swab and Pulmonary Tissue for COVID-19 Diagnosis
Source: Front Immunol. 2021 Nov 22;12:733171. doi: 10.3389/fimmu.2021.733171 (PMC8647662; doi:10.3389/fimmu.2021.733171)
Supplement: Supplementary file 7 [file DataSheet_7.xlsx]

## Sheet: for R
blackNPS	blueNPS	brownNPS	greenNPS	greyNPS	magentaNPS	redNPS	turquoiseNPS	blackLung	blueLung	brownLung	greenLung	greyLung	magentaLung	pinkLung	redLung
A2M	AATK	A2ML1	ADAM19	ATP12A	ABCC4	AACSP1	AADACL2	MMP2	RPS11	CDC25B	DDB1	HBB	CHD9	SORL1	B2M
ABTB1	ABCA3	ABCC6	ADAM8	CAPN8	ANPEP	ABHD14B	AADAT	SERPINF1	RPS18	GRB2	RARRES3	SCGB3A1	UNC13B	CST7	WSB1
ADAMTS18	ABCB11	ABCD1	ADAMTSL4	COL7A1	APOBEC3F	ABI3	ABHD12B	ZNF83	SUMO1	KLF4	PLXNA1	SCGB1A1	ARAP1	SELL	GNLY
AEBP1	ABO	ABLIM3	ADH7	EIF1AY	APOBEC3G	ABLIM2	ADAM12	CRTAP	UQCR11	C1QBP	TMEM125	MUC16	LPIN3	LILRA6	PPP1R15A
AFAP1	ABRACL	ACAN	ADM	IL2RB	APOL1	ACE	ADCY2	SRPX	ZEB1	PDLIM1	LDLR	MSMB	RBM6	CYSTM1	BIRC6
ANAPC13	ACBD5	ADAMTS1	AFF3	KDM5D	APOL4	ACP6	ADGB	GGT5	FAT4	HLA-C	TUFM	MUC5B	SPG7	CD177	ZFP36L1
ASF1B	ACO1	ADAMTS14	ALOX5	LAMB1	ATF3	ADA	ADGRV1	HMCN1	PROSC	MCAM	SGSM3	SAA1	EXOC4	RABGGTB	BHLHE40
ATP1A4	ACOXL	ADGRA2	ANKRD44	LINC00273	ATP13A5	ADAMTS3	ADIRF	IGF1	KIAA1199	PRKCE	MALL	HBA2	SZT2	BLVRB	MED15
AZU1	ACSL1	ADIPOR2	ANXA6	MT1E	BATF2	ADGRG3	AGR3	UBB	CIAO1	IFITM3	TACSTD2	SLPI	ANKRD36	ALOX5AP	CYR61
B3GALT6	ACTA2	ADK	APBB1IP	PARD6G	BCL2L14	ADGRG6	AHNAK2	C3	CTDSP2	ISG20	FAM134C	SAA2	NCOR1	ACSL1	HIST2H2BE
B3GNT9	ACTN2	AFAP1L1	APOBR	PHKG2	BST2	ADPRH	AK7	SERPING1	MAOA	TMEM2	C21orf33	HBA1	HELZ	SHMT2	PAG1
BCL3	ACVR1C	AGPS	AQP9	PRKXP1	C19orf66	ADPRHL1	AK8	CTSK	EIF1	ITPRIP	SFTPC	BPIFB1	NEK9	SLC25A37	2021-03-07
BMI1	ADAM28	AIF1L	ARHGAP25	RBP1	C1QA	ADRA1A	AK9	EFEMP1	CD82	RASSF1	MRPS21		DOCK8	STC1	C7
C10orf11	ADAMTS15	AIM1L	ATHL1	RNU5E_1	C1QC	ANO5	AKAP14	CFD	PTP4A2	HMGN4	CASP4		ANKRD11	IFRD1	F8
C11orf95	ADAMTSL1	AJAP1	BANK1	RPS4Y1	C3	ANP32B	AKAP6	PPAP2A	SEC14L1	IFI16	SDHA		KAT2A	HMGB2	RGS2
C11orf98	ADAMTSL5	ALDH1B1	BCL2A1	SNAP47	CARD11	AP3B2	AKR1B10	CD34	UQCRC1	TUBA1A	SLC44A4		PILRB	ITGAM	CCNL1
C16orf93	ADARB2	ALDH3B2	BEST1	SNCA	CCL2	APBA1	AKR7A2	THBS2	METTL21A	AGPAT6	C1QC		NPIP	SDCBP	FOS
C1orf145	ADCK1	ALOX12	BRE_AS1	SNORA57	CCR5	ARFGAP3	ALDH3A1	MEST	COX7A2	AKAP12	ATP6V0B		ITPR3	PYGL	CORO1A
C20orf196	ADCK2	AMACR	BTG2	SNORA71D	CD2	ARHGDIG	ALPL	OLFML1	GSTP1	PDE4B	PLTP		SPDYE7P	SERPINB1	STX16
C20orf24	ADCY5	AMOTL1	C10orf54	SNORD67	CD274	B3GNT8	ALS2CR12	ANO6	FKBP4	TM4SF1	SULT1A1		WDR6	MYO1F	SERPINB9
C4orf48	ADCY8	ANKRD10	CARD16	SRPK3	CD300E	BCAM	ANKDD1B	PODN	FHL1	GUK1	CAPG		ASH1L	EIF2S2	CST3
C5orf22	ADGRE2	AP1B1P1	CCDC136	TRHDE_AS1	CDC20B	BCO2	ANKFN1	TNXB	RPL4	ACTG1	CPM		HRNR	PGD	ZFP36
CARD10	ADM2	APOOP5	CCDC141	XIST	CHRNB2	BDNF	ANKRD18A	SFRP2	ETFA	GIMAP8	PPT1		ANKHD1	GDF15	STAT1
CARS2	AHRR	ARHGAP9	CCDC80		CMKLR1	BLM	ANKRD18B	FBLN2	CASC4	TNFSF10	TUBA4A		BAZ2B	GMFG	RGS1
CASP10	AIRE	ARHGEF15	CCL5		CMPK2	BLOC1S3	ANKRD36C	FILIP1L	DCTN1	RALGAPA2	LGMN		NISCH	C6orf48	LUM
CCDC154	ALDH18A1	ARL4C	CCR1		CX3CL1	BMP8B	ANKRD65	DCN	TCP1	CMTM6	OS9		CDK5RAP3	PTPRC	ADM
CCKAR	ALDH1A2	ARL6IP4	CD52		CXCL10	BOD1	ANKRD66	COL1A2	ASTN2	HEG1	SIL1		GLT25D1	LILRB3	TRAFD1
CDCA4	ALG9	ATG9B	CD83		CXCL11	C17orf96	ANKUB1	COL12A1	SERP1	SLCO4A1	CIB1		PHIP	LCP1	DOCK2
CHST1	AMBP	ATOH8	CD93		CXCL9	C9orf69	APBB1	CD4	XAF1	MYD88	TCF25		TCIRG1	FCER1G	TUG1
COX19	AMZ1	ATP10A	CLEC4E		CYBB	CACNA1F	APOBEC3A	SLIT3	GPX4	TPM4	SUSD2		MYO15B	S100P	PARP14
CYP1B1	ANKRD36B	ATP1A1_AS1	CLEC7A		DDX58	CADPS	APOD	H19	CALCOCO2	RAP1B	LAIR1		CIITA	SLC2A3	IFIT2
DDX3Y	ANLN	ATP1B2	CR1		DDX60	CALHM3	APOE	EBF1	BSDC1	CALCRL	HLA-DRA		MAN2C1	RPS26	PDXDC2P
DEGS1	APC2	AVPI1	CREB5		DDX60L	CCDC61	ARHGEF33	CLK1	PROS1	RSAD2	FUCA2		STAB1	UBAP1	GOLGA8A
DENND1B	APCDD1	B3GALT5	CSF2RB		DHX58	CCDC73	ARL4D	PTGDS	PSMB8	PFN1	MGST1		PTPN6	DEFA3	LOC100131564
DPP3	ARHGAP21	B3GNT3	CSF3R		DLGAP3	CEACAM21	ARMC3	CLU	VAT1	DDX5	RHOBTB2		SUPT5H	NCF4	ADAMTS1
DPYSL4	ARL5A	BAHD1	CSRNP1		DPYS	CENPA	ARMC4	CXCL12	RUVBL2	LUZP1	DGKD		NEAT1	TRIB3	TNFSF13B
EFEMP2	ARSI	BCAS4	CXCL1		EGR2	CNNM2	ASB14	COL6A3	RPL27	TSPAN7	PPL		CCNL2	FBXL5	LPAR6
ELANE	ASCL2	BEGAIN	CXCL8		EPSTI1	CNTD1	ASS1	COL5A1	PIGT	CD93	LAMB3		PRRC2C	SRGN	TMEM30A
EMP2	ASGR1	BLACAT1	CXCR1		ETV7	COL25A1	ATF7IP2	PTGIS	PYURF	IL15RA	CTSB		PMPCA	TBC1D2	MGEA5
ENDOG	ATG10	BPGM	CXCR2		FGD2	COL6A1	ATP10B	UBC	2021-09-07	PODXL	KRT8		MLL3	AARS	BTG2
ENTPD2	ATG5	BPIFA1	CYTH4		FOXN4	COX8A	AZGP1	THY1	ARHGDIB	GIMAP6	SPP1		BCL6	GAS5	SIGLEC1
FAM57B	ATG9A	BUB1B	CYTIP		FRMD3	CPB1	B4GALT6	ISLR	HNRNPH1	ROBO4	SFTPD		SRCAP	PLIN2	HILPDA
FGF5	ATP1A3	C19orf35	DNAH17		GBP1	CPB2_AS1	BBS12	POSTN	EIF4E	CDKN1A	FDFT1		KIAA0146	PRR13	ALAS2
FOXO6	ATP2B3	C1orf109	DOCK10		GBP1P1	CPNE5	BBS4	LHFP	USP15	KIAA1462	ACAA2		LOC100132247	IARS	CALCOCO1
FOXQ1	ATP5F1	C1orf116	DOCK2		GBP2	CRAT	BCAT1	C1R	MFGE8	JAM3	SSR4		LUC7L3	EVI2B	ANKRD10
FZD9	ATP5G3	C1orf177	DOK3		GBP4	CSPG4	BEST4	MLL	CLIC4	CDC42SE1	ANGPTL4		SCO2	FCGR3B	DCAF12
GATA6_AS1	ATP8A1	C1orf229	DUSP1		GBP5	CTBP1_AS2	BIN1	COL15A1	TACC1	DDAH2	BLVRA		OTUB1	YARS	TCF12
GBX2	ATP8B2	C2orf54	DYSF		GIMAP4	CYP26C1	BRCA2	MFAP4	MDM2	CDC42EP2	AQP3		NLRP1	SQSTM1	MS4A6A
GIT1	ATP8B3	C3orf58	EGR1		GIMAP6	DANT2	BTNL9	FAM46A	CAPNS1	TIE1	ARL6IP5		LPIN1	MTHFD2	GBP2
GJA3	AXDND1	C4orf19	EHD1		GIMAP7	DENND5B	C10orf107	FOXP1	SLC25A4	ACSL5	KRT18		PLCB2	WBP2	MFSD1
GPR84	B3GALT5_AS1	C5orf66_AS1	ELMO1		GRIP2	DFNB31	C10orf67	ACTA2	2021-09-02	MCL1	WFDC2		GON4L	CA1	DDIT4
GPSM1	BCAP29	C6orf120	EVI2B		GSDMB	DHRS12	C11orf16	FSTL1	COMP	PSME1	LAMC2		INTS3	SOD2	FCGR3A
GPT	BCL11B	C7orf71	FCAR		GZMB	DLX2	C11orf70	COL1A1	RBBP7	TNFAIP1	CD47		ACIN1	SARS	GVINP1
H2AFV	BEND6	CABLES1	FCGR2A		HDAC9	DMGDH	C11orf74	PDGFRB	TXNRD1	MRPL3	COMT		TUBGCP6	CD53	PARP9
HAGLR	BMP2	CACNA2D2	FCGR3A		HELZ2	DUSP7	C11orf88	TTC3	PPP1CB	HNRNPF	GPR108		LOC613037	DEFA1B	CYP1B1
HDAC11_AS1	BMPER	CAMK2B	FCGR3B		HERC5	EDDM3B	C11orf97	LRP1	ARF5	S1PR1	ELF3		NADSYN1	TALDO1	TRIM22
HLA_DMB	BPIFB1	CAND2	FCN1		HERC6	EGFLAM	C12orf75	TPSB2	CCT3	PPAP2B	S100A14		NFAT5	FPR1	ATF3
HNRNPLL	BRD2	CAPN14	FERMT3		HLA_DPA1	EGR3	C14orf37	HTRA1	SLC3A2	MARS	DUOXA1		TRMT1	FCGR2A	UBA7
HS3ST2	BRSK1	CCDC43	FFAR2		HLA_DPB1	EMX2OS	C15orf48	HSPA7	NCL	CDH5	RRBP1		PKD1P1	GBE1	NKG7
IGSF1	BRSK2	CD109	FGR		HLA_DQA1	ENPEP	C15orf62	SULF1	IST1	LIMS2	ARFGAP2		NPIPL3	RHOG	PLK2
IL12RB2	BSN	CD34	FLI1		HLA_DQA2	EPGN	C1orf141	LBH	DDX21	PICALM	DUOX1		PLXNB2	SAT1	SRSF1
ITGA4	BUB1	CDC42EP1	FLNA		HLA_DQB1	ESAM	C1orf158	LAMA2	ADAR	ECE1	GRN		ITGAX	MT1X	METTL7A
JARID2_AS1	BVES	CDK5R1	FMNL1		HLA_DRB1	ESR1	C1orf168	GPNMB	TM9SF2	SLC9A3R2	CYP51A1		MICAL1	S100A8	STAT2
KBTBD11	BZW1	CDKN2B	FPR1		HLA_DRB5	FAM129C	C1orf87	ABCA8	LAMTOR4	TPST2	SCNN1A		PHC3	FAM65B	IFI44
KCNQ1	C11orf80	CEACAM1	FPR2		HMGB3	FAM159B	C20orf85	ANXA6	MAN2B2	TSPAN14	SLC34A2		DUSP6	VPS28	CXCR4
KDM3B	C11orf91	CENPV	FTL		HRASLS2	FBLN2	C22orf15	ELN	CHP1	EMCN	DGCR2		AP1G2	GARS	HERC2P2
LGALSL	C16orf59	CEP295NL	FYB		IDO1	FCHO1	C4orf22	ABI3BP	NONO	SH3BP5	FDPS		ZNF460	CSF3R	C17orf62
LINC00184	C16orf96	CHAC1	G0S2		IFI27	FGF8	C4orf47	CPQ	NDUFA12	PCDH17	C5AR1		MCM3AP	MAP1LC3B	GADD45B
LINC01107	C19orf57	CHP2	GADD45B		IFI35	FGF9	C6orf118	COL3A1	CHURC1	TMEM123	NUCB1		CDK10	XPOT	CPA3
LINC01314	C1QL3	CHRNA4	GALK1		IFI44L	FIGNL2	C6orf165	TGFB3	FNDC3B	ELTD1	ACADVL		RASSF4	DEFA1	CHRDL1
LNP1	C1R	CHRNE	GNG2		IFI6	GABRG3	C7orf57	EFEMP2	CAV2	IL18R1	SDR16C5		FLJ45340	TCEA1	NBEAL1
LOC100506023	C21orf62	CHST2	GPR65		IFIH1	GATA2	C8orf34	AEBP1	RPN2	TMEM204	RMDN3		MLL2	PLEK	IGFBP7
LOC101927322	C2CD2L	CIDEA	GRAMD1A		IFIT1	GLI1	C8orf4	TIMP2	NINJ1	PKP1	IGLL5		SRRM2	MNDA	COL6A2
LOC101928540	C2orf40	CLCN1	GVINP1		IFIT2	GPR55	C9orf116	EPS8	OST4	ADAMTS9	ITGB2		MPHOSPH8	EPRS	HEXB
LOC101929439	C8orf34_AS1	CLDN12	HCAR2		IFIT3	GPR83	C9orf117	ARHGAP1	PDK3	EMP1	AREG		NBEAL2	PFKFB3	2021-09-04
LOC646903	C8orf37	CLDN5	HCAR3		IFIT5	GSDMD	C9orf171	OLFML3	TPR	ZYX	PPP4R1		KIAA0195	GLUL	SRSF5
LOC93622	C8orf46	CNFN	HELB		IFITM1	GUK1	C9orf24	GAS6	SERPINA3	ADRM1	CCL18		TTLL3	RNF13	BIRC3
LRP1B	C9orf172	CNN1	HK3		IFITM3	HBB	C9orf9	C4A	HINT1	STX12	TMC5		AUP1	FGR	FN1
LYPLA1	C9orf50	COL12A1	HLX		IRF7	HINT3	CA5B	PCYOX1	CHCHD2	IFIT5	RNH1		PFKP	GCA	PRF1
MACROD1	CA12	COL27A1	HMHA1		ISG15	HLA_DMA	CACNG6	DHRS3	RPL38	DNAJB9	CSTB		SRSF11	SLA	BSG
MAD2L2	CA3_AS1	COL4A4	HPCAL1		ISG20	HTR1F	CAPN9	MEG3	IL1R1	FCN3	IFRD2		PDE4DIP	SLC11A1	CCDC102B
MAN1C1	CACNA1G	COL6A2	HSP90B2P		KLHDC7B	ICAM5	CAPS	GEM	KTN1	KLF10	NARS		ARFGAP1	CXCR1	C1S
MCM2	CACNA1I	COL6A6	HSPA6		LAG3	ITGAD	CAPS2	HSPG2	STARD7	ADAM15	ALPL		LZTR1	MMP8	SELPLG
MED18	CALD1	CORO2B	HSPA7		LAMP3	JPH1	CAPSL	LXN	UQCRH	NOSTRIN	QARS		FAM21B	S100A12	TNFRSF14
MED30	CAMKV	CPAMD8	IFITM2		LGALS17A	KCNB2	CASC1	RGS3	MAP4	ID1	CXCL14		CD97	RAC2	CCL5
MEGF8	CAPN13	CPM	IFNGR2		LIF	KCNG1	CATIP	SH3BGRL	EIF4EBP2	LRRC8A	TSPAN3		SETD5	NCF2	IFITM1
MEIS1_AS3	CARF	CRCT1	IFRD1		LOC100419583	KCNK18	CBY1	CCDC80	MSN	LTBR	ATP11A		STAT6	IL1RL1	MYOF
MFSD11	CBFA2T3	CRISP3	IKZF1		LRRN2	KIF5A	CCDC103	SPON2	ZFP106	C20orf112	FOLR1		PIEZO1	IFITM2	ATF7IP
MIAT	CBLC	CRNN	IKZF3		MLKL	KLF12	CCDC108	COL6A1	CD55	LRRC32	TAPBP		NBPF10	LSP1	OGT
MIR6883	CBLN4	CSMD1	IL12RB1		MT2A	KLHDC7A	CCDC114	SPARC	RPS23	ESAM	EFNA1		ANKRD12	IL1R2	SCPEP1
MIR99AHG	CBWD1	CSMD2	IL1B		MUC13	LHFPL3_AS2	CCDC146	PCOLCE	SKP1	TAP2	CD9		ABCA7	S100A9	GSTK1
MLXIPL	CBWD2	CSMD3	IPPK		MX1	LINC00324	CCDC151	LTBP1	RNASEK	NGRN	KRT6A		RNF19A	FYB	ZEB2
MRPL9	CCDC144A	CST8	IRF8		MX2	LINC00837	CCDC153	COL5A2	TMEM66	MGAT1	CD163		FAM120B	HCK	CFB
MRTO4	CCDC18	CX3CR1	ITGAM		NEK2	LINC01004	CCDC160	ANTXR1	CDK2AP2	B4GALT1	ALOX15B		UTRN	FTH1	NUMA1
MTHFD2	CCHE1	CXorf57	ITGAX		NEXN	LINC01222	CCDC170	TMEM176A	DYNC1LI2	PLEKHG2	SDC1		BRD8	BCL2A1	N4BP2L2
MUC17	CCNF	CYR61	ITGB2		NUPR1	LINC01586	CCDC173	LAMC3	EFTUD2	THBD	AGPAT2		NKTR	NAMPT	MKLN1
MYBL1	CD19	CYSRT1	JAK3		OAS1	LIPE	CCDC181	COL16A1	MTRNR2L6	STOM	IDI1		PNPLA6	CYTIP	TNFAIP3
NAB2	CDH15	DAO	JAZF1		OAS2	LOC100288181	CCDC30	MIR143HG	TMEM230	TMEM100	C1QB		PLEKHM1P	MXD1	HERC2P9
NFKBIL1	CDHR1	DCAF17	JUNB		OAS3	LOC100288911	CCDC33	GUCY1A3	PSMC6	CLDN5	SFTPA2		ARGLU1	GYG1	RBM5
NPPC	CDK19	DGKI	KIAA0226L		OASL	LPA	CCDC37	PRKCDBP	HUWE1	WWTR1	HLA-DMA		PNISR	TLR2	ID2
OBSL1	CDK5R2	DISP2	LAPTM5		PARP14	LRRC37A6P	CCDC39	CFH	LTBP2	GIMAP5	LCN2		IP6K2	VNN2	DDX17
OGFRP1	CDKN1C	DLGAP1_AS5	LAT2		PAX3	MAB21L2	CCDC40	FBLN1	SPON1	LMNA	F3		PLEKHM1	ALOX5	FAM46C
OLFM3	CDRT1	DLGAP2	LCP1		PLEKHA4	MAMDC4	CCDC60	FBN1	LDHA	ACTN4	PDIA4			TSC22D3	HEXA
ORC3	CEACAM3	DNM1	LCP2		PLEKHG4B	MAPK12	CCDC65	NFIB	HK1	HLA-DRB5	ATP5E			ARG1	HNRNPU
OSR2	CECR1	DOLPP1	LILRB3		PLK4	MARVELD1	CCDC81	COL14A1	ARRB1	PXN	SCGB3A2			PSME3	ITGAL
OTUD7A	CEMIP	DPF3	LMNB1		PLSCR1	MBD6	CCDC89	OLFML2B	RPL13AP5	SGK1	GSTT1			HCLS1	PDLIM7
OVCA2	CENPC	DPYSL2	LOC101927136		PLVAP	MFAP3L	CCNJL	FKBP9	PTX3	RAMP3	TRAP1				C1orf63
P2RX6	CEP152	DTNA	LOC101928865		PNPT1	MIR191	CCT8		RIOK3	CARHSP1	RANGAP1				HMGN3
PHPT1	CEP76	DUSP5	LOC105747689		PRF1	MRGPRF	CD163		MUC4	LYVE1	TRAM1				ITGA1
PLXDC1	CETN3	DYRK4	LOC221946		PRR5	MRPL46	CD164L2		MTUS1	PLSCR1	C6orf62				LGALS3BP
PNPLA2	CHAT	ECM1	LOC731424		RARRES1	MSR1	CD177		TNFRSF12A	IL32	MVD				DUSP1
PNPLA3	CHCHD7	EDN2	LRMP		RSAD2	MSRB2	CD200R1		TXNIP	LAP3	POR				RNF213
PNPLA7	CHODL_AS1	EEPD1	LRRK2		RTP4	MYO6	CD200R1L		RPL36AL	TGFB1I1	EPCAM				IFI44L
POP7	CHORDC1	EHD2	LTB		RUFY4	NBPF12	CD36		PRICKLE2	RNF114	CD14				MYCBP2
PPA2	CHST13	EMILIN2	LUCAT1		SAA1	NLK	CD38		PTMA	EPAS1	COPB2				SMG1P1
PQLC1	CKAP2	EMP1	MCEMP1		SAA2	NPB	CDC25B		EEF2	LPHN2	TMED3				UBR2
PRAF2	CLEC2B	ENTPD1_AS1	MEF2C		SAMD9	NT5M	CDHR3		H2AFJ	CCDC50	NAPSA				ITM2B
PRKRIR	CLPB	EPS8L1	MEFV		SAMD9L	NXF4	CDHR4		ANAPC11	EGFL7	HLA-DPB1				TBC1D9B
PRKY	CNTFR	ERICH3_AS1	MEGF9		SECTM1	OR10A4	CDON		ATP6V1B2	WARS	CTSE				GAA
PRR36	CNTN2	ESPL1	MGAM		SERPINB3	OR1N1	CDR1		CAPZA1	ENG	ARPC1B				RCN1
PTCH2	COL17A1	FAM127B	MMP25		SERPING1	OR4D1	CEACAM5		GLRX3	PLXNA2	KRT19				MEGF6
PYROXD1	COL18A1	FAM129B	MMP9		SLAMF7	OR4D2	CEACAM6		PGRMC1	GPR4	ENO1				GZMB
RAB3D	COL18A1_AS2	FAM131C	MNDA		SLC15A3	OSGIN1	CEP126		COX6B1	CD274	RNASE1				HGF
RASGRF1	COL2A1	FAM155B	MS4A1		SMTNL1	P4HB	CERKL		TOX4	RBM17	SLC39A8				RAF1
RBBP6	COL4A1	FAM160B1	MUC2		SP110	PABPC1L2B_AS1	CES1		HSPA9	SRSF3	RPS6KA1				ILF3
RBM26_AS1	COL4A6	FAM19A2	MYO1F		STAT1	PAFAH1B3	CETN2		RPS15A	ICAM2	SEPW1				ZNF292
RIMKLA	COL5A1	FAM25A	MYO1G		TFCP2L1	PCDH10	CFAP43		GIMAP7	HLA-DQA1	CTSA				TPSAB1
RIPPLY3	COMP	FAM46B	NABP1		TFF3	PDLIM3	CFAP44		MBNL1	NR4A1	EXOC7				EGFL6
RMRP	COX6A1	FANCG	NAMPT		TGM2	PEBP4	CFAP45		IQGAP1	GIMAP4	GPX1				CD81
RNF217	COX6C	FBN2	NCF1		TNFRSF12A	PLS3	CFAP47		TUBB6	CRIP2	C22orf28				KDM5D
RNU12	CPLX1	FBN3	NCF2		TNFSF10	PNLDC1	CFAP52		2021-03-06	GPR56	DHCR24				VPS13B
RNVU1_1	CPNE9	FBXL7	NCF4		TRANK1	PPM1D	CFAP53		DIAPH1	PPM1G	MPZL2				CTSC
RNVU1_3	CPTP	FBXO32	NCKAP1L		TRIM31	PROKR1	CFAP54		COPS8	PREX1	FASN
RNY5	CTCFL	FBXO7	NFAM1		TYMP	PTCH1	CFAP57		NCBP2	FAM65A	APEH
RUNDC3A	CUL4A	FCER1G	NFE2		UBD	PTMS	CFAP69		JAM2	ACVRL1	MUC1
SCT	CYGB	FGFBP1	NFIL3		UBE2L6	PXDNL	CFAP70		REXO1L1	SELK	VPS39
SCYL2	CYLD	FGFR1	NFKB2		UGT2A1	RNA18S5	CFAP74		RBMS3	BMPR2	TUBB3
SEC13	CYP24A1	FGFR1OP2	NFKBIA		USP18	RNA28S5	CFAP99		TGFBR2	NOP56	SLC6A14
SLC15A4	CYP27A1	FHDC1	OSM		USP30_AS1	RNF212	CFB		RAB11A	CX3CL1	ZDHHC9
SLC25A44	CYP2A6	FLG	PADI2		VAMP5	RNPEPL1	CFTR		UGP2	STC2	TSPO
SLC2A6	CYP2A7	FLJ16779	PAG1		VTRNA2_1	RNU2_2P	CHST9		CIRBP	PISD	CDH1
SLC35E1	CYP2B6	FLJ23867	PARVG		WARS	RNU4_1	CLCA4		CUX1	RHOC	PLD3
SLC7A4	CYP3A5	FLJ45079	PAX5		XAF1	RNU4_2	CLCNKB		GPX3	FENDRR	P4HB
SLCO3A1	CYP4A11	FLNC	PDE4B		ZBP1	RNVU1_19	CLGN		NOV	SERTAD1	ANXA4
SLFNL1	CYP4F12	FMOD	PECAM1		ZFHX4	RPRML	CLHC1		SETX	ITGA6	IRAK1
SMTNL2	CYP4Z2P	FOSL1	PFKFB3			SARDH	CLIC3		WNK1	SH2D3C	CAPS
SNORA15	DACT3	FOXE1	PHACTR1			SCARNA10	CNGA4		GSDMD	CLIC1	SLCO2B1
SNORA16A	DBI	FSD2	PIK3AP1			SCARNA16	COL21A1		PPA1	HYAL2	CAPN1
SNORA21	DCAKD	FUT11	PIK3CD			SCUBE3	COL28A1		PDHB	CREM	ASAH1
SNORA38B	DCLK1	FUT6	PIK3CG			SELE	CPA4		ATP1B3	SRSF7	HK3
SNORA45A	DCLK2	GAS1	PIK3R5			SFTPB	CRIP1		TRIM25	CA4	ACO2
SNORA54	DGKZ	GATA3	PLAUR			SGMS1	CROCC		ANP32B	SNRK	GOT2
SNORA61	DLX1	GATAD2A	PLEK			SHISA7	CSPP1		WAC	MYZAP	HN1
SNORA72	DLX3	GCNT3	PLEKHG2			SIGLEC1	CTNNAL1		EIF3G	SHROOM4	SFTPA1
SNORA74B	DNAAF5	GCSAM	PLXNC1			SIMC1	CWH43		ALDH9A1	MYADM	DEGS1
SNORA76C	DNASE1L2	GCSAML_AS1	PPP1R18			SKOR1	CXCL2		CCDC88A	MYH9	NUDC
SNORD100	DPEP1	GDA	PPP1R3B			SLAIN1	CYP2A13		CBR1	TUBA1B	ATP2B4
SNORD31	DPP10_AS1	GDF7	PREX1			SLC26A11	CYP4B1		FIBIN	PIK3R3	MARCO
SNORD36A	DUSP15	GGCX	PRKCB			SLC3A1	CYP4F11		CNBP	PHLDB1	C1QA
SNORD38A	DUSP22	GHITM	PROK2			SLC46A1	CYP4F3		HSPB1	RALA	FLII
SNORD6	E2F7	GKAP1	PTGS2			SLC6A1	DAW1		SNHG16	ITM2A	DDOST
SNORD66	ECI1	GNA15	PTPRC			SLC7A5	DCDC1		G3BP1	RAMP2	PLP2
SNORD68	EEF1B2	GNAO1	RAC2			SNORA20	DCDC2B		ARL2		AQP4
SNORD69	EFNA2	GNPNAT1	RAP1GAP2			SNORA5C	DCDC5		FXYD6		SERPINA1
SNORD74	EIF1AX	GPC6	RARA_AS1			SNORA80A	DICER1_AS1		OAZ2		AHCY
SORCS1	EIF6	GPD1	RASAL3			SNORA80B	DIXDC1		PALLD		NDUFS2
SOX21	ELF5	GPR176	RASSF2			SNORD110	DLEC1		BCLAF1		MFSD2A
SPATA5L1	ELMOD2	GPRC5A	RCSD1			SNORD111B	DMRT2		ALDH2		ABCC3
SPATC1L	EMD	GPRC5B	RGS1			SNORD23	DMRT3		EMP2		SCD
STAC	EPB41L2	GPRIN3	RGS19			SNORD83B	DNAAF1		NELFE		SUMF2
STAC2	EPB41L3	GPX3	RGS2			SP9	DNAH10		HNRNPR		PPIB
STMN3	EPB41L4A_AS2	GPX7	RIN3			SPI1	DNAH11		NIPBL		TMED2
SYNPO	EPHA5	GRB10	RNF149			SSH1	DNAH12		ZNF331		LSS
SYNPO2L	ERAP2	GRHL3	RNF24			STARD4	DNAH3		EIF3M		P4HA2
SYT7	ESD	GRIN2C	SAMSN1			STRIP2	DNAH5		MFAP5		PSAP
TBC1D26	ESPNL	GS1_279B7.1	SASH3			SYT3	DNAH6		CD300A		NQO1
TMEM229B	ETV2	HAUS5	SELL			TAL1	DNAH7		CD99		RNF144B
TMEM30B	EVX1	HCG22	SERPINA1			TCEB3	DNAH9		TMED9		KRT16P3
TNNI2	EXTL1	HEG1	SH2B2			TDH	DNAI1		PJA2		MSLN
TONSL	EZH1	HES6	SH3BGR			TERT	DNAI2		TMEM140		HLA-DRB1
TPGS1	FAH	HILPDA	SKAP2			TM7SF2	DNALI1		USP4		TNFAIP2
TRPM2	FAM102B	HIST1H2BN	SLA			TMEM70	DNER		TMEM212		CTSH
TXLNGY	FAM107A	HMCN1	SLC11A1			TRPV2	DOC2B		PGAM1		IFT57
UBE2MP1	FAM109A	HMOX1	SLC28A3			TSPAN5	DRAIC		MEIS1		ALDH3B1
USP9Y	FAM150B	HMX1	SLC2A3			UNC13C	DRC1		NGFRAP1		C1orf116
UTY	FAM162B	HOPX	SNX10			VGF	DRC7		NEDD4L		TACC2
WIPF3	FAM171A1	HOXC4	SOCS3			VSTM4	DSC2		PARK7		CEACAM6
YY1AP1	FAM35A	HSPB8	SP140			VWA8_AS1	DSC3		UBE2D3		GOT1
ZFPM1	FAM78B	IER3	SRGN			XKR3	DSCAML1		COX7B		AGTRAP
ZFY	FAM83B	IGLL5	TAGAP			ZBED3	DTHD1		CCNDBP1		PERP
ZNF324B	FAM87B	IKZF4	THEMIS2			ZC3H12A	DUOX2		ACAN		ATP1A1
	FAM89B	IL17F	TLR4			ZNF30_AS1	DUOXA2		ARPC1A		DHCR7
	FANCF	IL18R1	TMC8			ZNF343	DYDC2		RPS4Y1		TNFSF13
	FANCI	IL1A	TMEM140			ZNF536	DYNLRB2		ZFAND6		CD68
	FBXO36	IL1RL2	TNF				DYRK3		CALM2		CXCL17
	FBXW9	IL1RN	TNFRSF10C				DZIP1L		POLR2M		PLXND1
	FEV	IL23A	TNFRSF1B				E2F8		MRFAP1		FCGRT
	FGF2	IL2RG	TRAF3IP3				ECT2L		BBX		NDUFV1
	FIBCD1	IL36A	TREM1				EFCAB1		KIAA1109		CD74
	FJX1	IL7	TREML2				EFCAB10		CCT7		TMEM87A
	FLJ37035	ILDR2	TREML4				EFCAB2		COL4A2		IDH1
	FLJ38122	INPP5A	TTN				EFCAB6		H3F3A		AKR1A1
	FMO2	IP6K3	TYROBP				EFCAB7		RPLP0		PLAUR
	FMO5	IRAIN	VNN2				EFHB		DAZAP2		CLDN4
	FN1	ISOC2	WDFY4				EFHC1		IGFBP6		PIGR
	FNDC4	ITGA9	WIPF1				EFNB3		VPS37A		ATHL1
	FOS	ITIH5	ZFP36				EHD3		TAX1BP3		CTSS
	FOSB	ITPRIP	ZSCAN30				EMB		RPL34		UNC13D
	FOXC2	IVL					EML1		SLC39A13		SDC4
	FOXS1	JCHAIN					ENKUR		DYNLL1		AP1M1
	FREM3	KCNH4					ENO2		DNAJC8		CTSD
	FRMPD4	KCNJ11					ENPP3		LINC00657		SEMA3B
	FSTL3	KCNJ15					ENPP5		PSMB4		TYROBP
	FSTL5	KCNMA1					EPPIN		ARPC4		CD24
	GALNT14	KCNN3					ERICH2		OSBPL9		FBXW5
	GAREML	KCNQ1OT1					ERICH3		MAPRE2		IFI30
	GAS2L1	KCNS1					ERVK13_1		TMEM14B		ICAM1
	GATA5	KIF2C					ESPN		ADIPOR1		NDUFA10
	GCM2	KIF7					EXTL2		TFPI		TGFBI
	GDF2	KIFC3					FABP5		DNTTIP2		SPINT2
	GDI1	KLF17					FABP6		KANK2		ABCA3
	GIPR	KLHL14					FAIM		IL4R		COPS7A
	GLS2	KLK12					FAM166B		SEC11A		ARL6IP1
	GOLGA6L10	KPRP					FAM179A		SYPL1		CHMP1B
	GOLGA6L9	KRT13					FAM216B		LAMP2		PRDX4
	GPR101	KRT16					FAM81A		CAT		NEU1
	GPR135	KRT17					FAM81B		CTNND1		GPS1
	GPR150	KRT4					FAM83A		IGBP1		SEC61A1
	GPR153	KRT6A					FAT2		SERF2		ZMYND10
	GPR78	KRT78					FBXW10		USO1		UCP2
	GPR88	KRT80					FCGBP		PCBP2		CNPY3
	GRIN1	KRT82					FER1L5		WDR83OS		SNX5
	GRM2	KSR2					FGF14		MMADHC		HM13
	GRTP1	L1CAM					FGFR3		RNF181		MSMO1
	GSAP	LAMC3					FHAD1		DDX39B		HADHA
	HAAO	LDHAL6A					FHL2		SNRNP200		PLA2G16
	HAP1	LINC00208					FHOD3		PHB		ZFYVE27
	HCK	LINC00238					FILIP1		MORF4L1		CTTN
	HCN2	LINC00936					FOXJ1		ZC3H15		CYP4B1
	HDAC6	LINC00939					FRMD8		ARCN1		AGR2
	HHIPL1	LINC00982					FRMPD2		NME1		RHOF
	HINT1	LINC01015					FURIN		HNRNPA1		LETM1
	HIST1H1B	LINC01164					FUT2		TMEM176B		PLXNB1
	HIST1H3B	LINC01446					FUT3		PDLIM5		PRMT2
	HIST1H4B	LINC01609					FZD5		MATR3		CLDN7
	HIST1H4H	LOC100130238					FZD6		SLC6A4		ASPH
	HIST2H2BF	LOC100144595					GABRE		DPYSL2		SYNGR2
	HNMT	LOC100289580					GAN		SYNPO2		ADAM9
	HOTS	LOC100507250					GAS2L2		DNAJB1		GPRC5A
	HOXA11	LOC100507283					GBP6		FAM129A		MVP
	HOXC13	LOC101927697					GEMIN7		ILF2		LMAN2
	HPGD	LOC101927762					GIPC2		PSMA3		MYRF
	HR	LOC101927766					GNA14		PAIP2		CD63
	HS1BP3	LOC101927932					GPR162		ACAT1		USB1
	HSF2	LOC101928855					GRAMD2		ST3GAL1		SFTPB
	ICAM1	LOC101930452					GRM5		MTRNR2L1		ST14
	IER5	LOC171391					GRM7		PLA2G2A		TCEB2
	IFNL4	LOC339862					GSTA1		GNG5		USP22
	IFRD2	LOC441178					GSTA2		KIF5B		PTP4A1
	IFT20	LOC442497					GSTA7P		CSDE1		PRSS8
	IGF2_AS	LOC730668					GSTM2		ATP5B		C10orf54
	INHBB	LOC90246					HAGHL		H3F3AP4		CSF1R
	INPP5F	LOXHD1					HES4		GPI		TKT
	INSM1	LPIN1					HEY2		RPS27A		OGDH
	IRX2	LRP2					HHLA2		PTPRB		NPC2
	ISLR2	LRRC20					HLA_J		SPTAN1		CEP170
	ISX	LSM11					HMGN5		ACTR1A		TMEM98
	ITPR1	LYPD3					HNRNPUL2		RPSA		LAMP3
	JAKMIP3	LYPLAL1					HSD17B13		RPS8		LLGL2
	JSRP1	MAFF					HSPA4L		GPR133		LRRK2
	JUN	MAGEL2					HSPB11		RAMP1		NBR1
	KANK1	MAL					HYDIN		DDX60		IMMT
	KATNBL1	MANEAL					HYDIN2		RPL22		CNDP2
	KCND1	MAP3K9					IFT46		STRAP		RIC8A
	KCNG2	MAP4K1					IFT80		MAT2B		TPPP3
	KCNT1	MASTL					IGFBP3		HPGD		TMC6
	KCTD12	MDFI					IGFBP5		PFDN5		PTPRF
	KIAA1462	MDGA2					IGFBP7		CSNK1A1		XIST
	KIAA1614	MEG3					IGSF10		PSMC1		TMBIM6
	KIAA1715	MEGF6					IL20RB		TFG		C2
	KIF26A	METRNL					IL33		ANXA5		FBP1
	KLF15	METTL21A					IQCD		KARS		KRT7
	KLHDC4	MIR124_2HG					IQCK		RPS15		TUBB4B
	KLHL28	MIR3125					IQUB		HLA-F		LTA4H
	KLHL34	MIR6723					KCNK6		PML		PLOD1
	KLHL35	MKI67					KIAA1211		DAB2		SQRDL
	KLHL7	MLLT11					KIAA1407		SERPINH1		HLA-DQB1
	KMT2B	MN1					KIAA1456		MGLL		HLA-DPA1
	KPNA2	MOV10L1					KIAA1875		SCARA5		LIPA
	KRBA1	MRPS9					KIAA2012		HERPUD1		VSIG4
	KRT5	MSL3					KIF6		RPL21		GBA
	KSR1	MSMB					KLHDC8A		NLRC5		TINF2
	L3MBTL1	MUC21					KLHL6		FGF7		AIP
	LAMA3	MUC22					KLK10		REEP5		LAMA5
	LAMA5_AS1	MUC4					KRT14		PPP2R1A		DMBT1
	LAMB2P1	MXD1					KRT15		TET2		SRPRB
	LAMP2	MYEOV					KRT24		HNRNPM		AP3D1
	LASP1	MYL2					KYNU		COL2A1		TSPAN1
	LGALS9B	MYO1A					LAMB3		GNB2L1		ATF6
	LGI3	MYO7B					LANCL2		SCARB2		MLEC
	LHFP	MYOCD					LCN2		USP34		LAPTM5
	LIG3	NANOS3					LDLRAD1		APLP2		LPCAT3
	LIMD1	NAT2					LINC00284		HSP90B1		C11orf31
	LIMD2	NATD1					LINC00342		VAMP3		LRPAP1
	LINC00202_2	NCAPH2					LINC01436		EIF3C		PEPD
	LINC00265	NCCRP1					LINC01559		DST
	LINC00479	NCKAP5					LMNTD1		CCL21
	LINC00857	NCKAP5L					LOC100132078		FMO2
	LINC00905	NDC1					LOC100506844		VCL
	LINC01011	NDRG2					LOC100506990		FYTTD1
	LINC01016	NEU2					LOC100507487		ACTG2
	LINC01039	NEURL1B					LOC101927416		TTN
	LINC01184	NFKBID					LOC200772		TMEM219
	LINC01226	NGFR					LOC729737		NEDD9
	LINC01342	NIF3L1					LOC730101		PSMD13
	LINC01348	NLGN2					LPGAT1		GSTO1
	LINC01488	NLGN3					LRGUK		SPCS2
	LINGO1	NME8					LRRC23		ATP5C1
	LINGO4	NOL11					LRRC36		LAMA4
	LIPA	NOX4					LRRC37A4P		EIF4G2
	LMX1A	NPAS3					LRRC4		ZNFX1
	LOC100129461	NPIPB5					LRRC46		TMSB4X
	LOC100288152	NPTX1					LRRC48		MLPH
	LOC100507373	NR3C1					LRRC74B		PSMB10
	LOC100653233	NR4A1					LRRIQ1		GABARAPL2
	LOC100996351	NRIP1					LY6D		UNC45A
	LOC101927132	NRL					LZTFL1		GIT2
	LOC101927311	NUDT16P1					MAATS1		SNX17
	LOC101927419	NUTM2G					MACC1		GNL3
	LOC101928841	OCSTAMP					MAOB		ECHS1
	LOC101929295	OGG1					MAP1B		NFIA
	LOC102724084	ONECUT3					MAP9		ITGA3
	LOC220729	PACSIN1					44265		A2M
	LOC344887	PADI1					MIR34C		ANXA3
	LOC400553	PALM3					MIR6821		C19orf10
	LOC401286	PANX1					MLF1		B3GNT7
	LOC401557	PAX1					MLLT4_AS1		OPHN1
	LRP4	PAX9					MNS1		PXDN
	LRRC61	PCDH19					MORN2		CNOT1
	LRRC73	PCDHA4					MORN3		MFN2
	LTBP3	PDGFRB					MORN5		ATF7
	LTF	PDZK1IP1					MPDZ		UBE2L6
	LUZP1	PEG3					MROH9		AHNAK
	MAMLD1	PGF					MS4A8		TENC1
	MAMSTR	PHF5A					MT1X		PSMF1
	MAN2B1	PHLDA1					MT3		NFE2L2
	MAPK11	PIGB					MUC1		SH3PXD2A
	MCM5	PIP5K1P1					MUC15		CCT4
	MCTP1	PITX1					MYCBPAP		NDUFA13
	MFSD3	PKP1					MYCT1		CD151
	MGAT4B	PLAU					MYEF2		SVIL
	MGAT5B	PLBD2					MYRF		OAS1
	MGC50722	PLCB3					N4BP3		PHB2
	MGST1	PLCXD1					NAPRT		NDRG2
	MID2	PLEKHG6					NCR3LG1		RPN1
	MIR1180	PNMA2					NDUFA12		EIF3D
	MIR1246	PNMAL2					NEK10		HPS1
	MIR152	PNOC					NELL2		RNF7
	MIR205HG	POLDIP2					NME5		RPL21P28
	MIR320A	POU2F2					NOS2		GTF2IP1
	MIR3609	PPL					NOS3		TAF9
	MIR4449	PPP1R3C					NPHP1		TNFRSF1A
	MIR6087	PPP2R3A					NUCB2		AKAP2
	MIR6126	PRB3					NUDCD2		SDHD
	MIR7641_2	PRDM1					NWD1		PPFIBP1
	MIR92B	PREP					ONECUT1		AGER
	MIRLET7D	PRKAR1B					OSBPL6		FIS1
	MKRN2	PRMT7					OSCP1		NOTCH2
	MME	PRODH					OXTR		MGP
	MMP10	PRR26					P4HA2		VCP
	MMP21	PRSS22					PACRG		LAMA3
	MOSPD3	PRSS27					PALMD		BGN
	MPST	PRSS8					PAX8_AS1		ATG3
	MRPL15	PSCA					PDE8B		NDUFV2
	MTMR9LP	PTK6					PDLIM4		GBP4
	MTRNR2L1	PTPRB					PHGDH		GPBP1
	MTRNR2L2	PWRN2					PHLDA3		WFS1
	MTRNR2L3	RAB30					PI3		PAM
	MTRNR2L5	RAPGEF1					PIEZO2		ATP5A1
	MTRNR2L6	RASGRP3					PIH1D2		F13A1
	MTRNR2L8	RASSF10					PLAT		XPO6
	MTRNR2L9	RAX					PLEKHB1		OGN
	MUC5AC	RAX2					POLQ		DUSP3
	MUC5B	RGS7BP					PPARGC1A		RAD23A
	MUC6	RHCG					PPIL6		GHITM
	MUT	RIMS2					PPP1R32		SP110
	MVB12A	RNASE7					PPP1R42		EEF1D
	MXD3	RND1					PPP1R9A		RAB6A
	MYO15A	RNF165					PROM1		TRAK2
	MYOD1	RNF181					PROM2		DBI
	MZT1	RNF222					PROS1		PRPF8
	NAE1	RNF39					PRR29		PLEKHB2
	NBPF14	RNFT2					PTGES		RPL18A
	NDOR1	RNVU1_7					PTGFR		CDR1
	NDRG4	RPL3L					PTN		RPL3
	NDUFA4	RTN4RL1					PTPRH		THBS1
	NDUFB1	S100A7					PTPRT		RPL9
	NDUFS7	S100A8					PTRH1		GNG11
	NEU4	S100A9					PZP		NABP1
	NFATC4	SBK3					RAB37		ATP6AP2
	NFIX	SBSN					RAB3B		MYL9
	NFXL1	SCARNA4					RAB6B		RNF10
	NGEF	SCEL					RAET1E		GPC3
	NKX2_2	SELV					RASAL1		PDGFRA
	NKX2_5	SEMA3F					RBM24		LOC643406
	NOL4	44443					RDH10_AS1		RPL23A
	NPIPB4	SERPINB13					RFX3		UBE2V1
	NRARP	SERPINB2					RGS22		CALD1
	NRGN	SERTAD2					RIBC1		PSMA6
	NRM	SESN2					RIIAD1		CYB5A
	NRXN2	SGCD					RN7SL2		MAP2K3
	NSL1	SGPP1					RNF152		PEBP1
	NTNG2	SH2B3					RNLS		UBR4
	NTS	SH2D3A					RNU6_28P		ABLIM1
	NUDT16	SH2D3C					RNU6_30P		PNP
	OPRD1	SHMT1					RNU6_31P		HMGB1
	OPRL1	SIM2					RNU6_36P		RCN3
	OTOP3	SKIDA1					RP1		DBNL
	OTUD6B_AS1	SLC13A5					RPL32P3		HSPB8
	OVOL1	SLC16A8					RPRM		ADD3
	PAIP1	SLC17A1					RPTN		ID3
	PAM	SLC22A7					RSPH1		GNAI3
	PCDHB3	SLC24A2					RSPH4A		ITLN1
	PCDHGA9	SLC24A4					RXFP3		IRF1
	PCP4L1	SLC25A18					RYR1		LAPTM4A
	PCSK9	SLC25A23					RYR3		TAGLN2
	PDE1C	SLC25A43					S100A14		MDH1
	PDIA3	SLC28A2					S100A16		LOC286437
	PDZD4	SLC2A10					S100A4		SLC25A5
	PEAR1	SLC36A1					SAMD15		MYO1C
	PEX11A	SLC38A3					SCARNA27		FAS
	PEX11G	SLC39A10					SCGB1A1		BTN3A2
	PFKFB4	SLC4A3					SCGB3A1		RPL12
	PHRF1	SLC5A10					SDHC		CRYAB
	PHTF2	SLC5A11					SEC14L3		COPA
	PI4KA	SLC5A5					SEC14L5		SLC40A1
	PIGQ	SLC5A6					SEC1P		C8orf4
	PKDREJ	SLC6A2					SFN		TRMT112
	PKNOX1	SLC6A4					SGMS2		CD36
	PLA2G12A	SLCO4A1					SH3RF3		ANAPC13
	PLA2R1	SMG8					SHANK2		SH3GLB1
	PLD4	SMO					SLC13A3		XRCC6
	PLEKHA2	SNCA_AS1					SLC1A1		LARS
	PLEKHG5	SNED1					SLC23A1		PRDX1
	PLG	SNORA1					SLC27A2		TECR
	PMS2P1	SNORA40					SLC52A1		FTL
	POLR2H	SNORA66					SLC6A16		EIF2S3
	POSTN	SNORA74A					SLC7A2		DPCR1
	POU3F1	SNORA75					SLC8B1		GSN
	POU5F1	SNORD88A					SLC9C2		SMARCA5
	PPCS	SPARCL1					SLFN11		VIM
	PPFIA3	SPATA24					SLIT2		SUMO3
	PRDM13	SPINK5					SMARCA1		SAMD9L
	PRDM15	SPINK7					SMC2_AS1		ADAMTS4
	PRKCDBP	SPINT1					SNCG		HSPA6
	PRNP	SPN					SNORA12		CACUL1
	PRR25	SPNS2					SNORA22		PHC2
	PRR5L	SPRED3					SNORA2B		MYH11
	PRR7_AS1	SPRR1A					SNORA33		SNX2
	PRRT2	SPRR1B					SNORA60		RBX1
	PRSS35	SPRR2A					SNORA65		TNS1
	PRX	SPRR2D					SNORA77		USP53
	PSMD5_AS1	SPRR2E					SNORD116_1		LOC100131257
	PSTK	SPRR3					SNORD116_14		SPCS1
	PTGS1	SRRM4					SNORD116_15		PRR4
	PTPN14	SSBP3_AS1					SNORD116_16		DYNLRB1
	PTPN7	SSPO					SNORD116_18		LASP1
	PTPRG	ST18					SNORD116_2		PRNP
	PTPRN	STAP1					SNORD116_20		CTGF
	PTPRZ1	STARD4_AS1					SNORD116_21		YWHAB
	PTRF	STC1					SNORD116_22		PSMA2
	PVRL3	SURF4					SNORD116_23		RTN4
	PXK	SVOP					SNORD116_24		RPL26
	RAB11FIP5	SYT12					SNORD116_8		RGS5
	RAB30_AS1	SYT8					SNORD119		OSTC
	RAB3IL1	TBC1D30					SNORD12B		CD59
	RAD1	TCHH					SNORD12C		ERP29
	RASGRP2	TEK					SNORD13		BST2
	RASL10A	TENM2					SNORD14B		POMP
	RASSF9	TFAP2A					SNORD14C		AHSA1
	RBFOX1	TFAP2B					SNORD14D		NME2
	RBMXL2	TFR2					SNORD1C		SUMO2
	RCN2	TG					SNORD27		CYB5R1
	RELB	TGFBR3					SNORD29		XPO1
	RET	TGM1					SNORD34		RPS12
	RGAG4	TGM3					SNORD41		SF3B1
	RGR	TGM5					SNORD42A		ALDH1A1
	RHBDD2	TICAM1					SNORD42B		FAM32A
	RN7SK	TIGAR					SNORD54		PRSS23
	RN7SL1	TIMP2					SNORD55		SPATA20
	RNA45S5	TMC1					SNORD56		PSMB5
	RNA5S9	TMEM130					SNORD57		MTRNR2L3
	RNASE1	TMEM132A					SNORD59B		RPS19
	RNASEH2A	TMEM132C					SNORD61		GDI2
	RNASEH2C	TMEM158					SNORD63		MLF2
	RNF31	TMEM175					SNORD71		S100A10
	RNU1_13P	TMEM189					SNORD76		COX5B
	RNU11	TMEM198					SNORD79		IL7R
	RNU4ATAC	TMEM229A					SNORD80		COPB1
	RNU5A_1	TMEM63C					SNORD87		CACYBP
	RNU5B_1	TMEM79					SNORD89		JAK1
	RNU5F_1	TMPRSS11B					SNORD90		CDV3
	RNVU1_14	TMPRSS11D					SNORD91B		FLOT1
	RNVU1_15	TMPRSS11E					SNORD99		TOR1AIP2
	RNVU1_17	TMPRSS11F					SNTN		HIPK2
	RNVU1_8	TNFRSF11B					SORD		DAP
	RNY1	TOP3B					SOX5		DDX58
	RNY3	TP53INP2					SPAG17		EIF3K
	ROPN1B	TPX2					SPAG6		MALAT1
	RPL12	TRAF1					SPATA17		CBX5
	RPL18A	TREX2					SPATA33		MAMDC2
	RPL21	TRIM2					SPATA6L		SERBP1
	RPL29	TRIM71					SPEF2		SMARCE1
	RPL7	TRIP10					SPHK1		APP
	RPPH1	TRPM3					SSUH2		PPP1R14A
	RPS15A	TRPM6					ST6GALNAC2		TLN1
	RPS23	TRPV3					STK33		COX6C
	RPS26	TSKS					STMND1		HMGN1
	RPS27	TSPAN9					STOML3		TSC22D1
	RPS3A	TST					STOX1		PUF60
	RPS6KA4	TTTY15					SULT2B1		SHC1
	RRAD	TUBB4A					SVOPL		S1PR2
	RRNAD1	TULP1					SYNE1		ALDH3A2
	RTN1	UAP1L1					SYNE3		BTN3A1
	RTP5	UCA1					TCN1		SORT1
	S100A2	UNC13A					TCTE1		YWHAQ
	SAT2	UNC5C					TCTEX1D1		RPLP1
	SATB2	UNC80					TCTEX1D2		ABHD2
	SCAND2P	UPP1					TCTN1		UBXN4
	SCARNA1	UQCRHL					TCTN2		CCT8
	SCARNA11	URB2					TEAD2		LDHB
	SCARNA21	USP6					TEKT1		RAB5B
	SCARNA23	UST					TEKT3		TRIP12
	SCARNA9	VASN					TEKT4		H3F3B
	SCGB1B2P	VAX1					TEX26		TMEM14C
	SCN4B	VGLL1					TEX9		EZR
	SCN5A	VIL1					TFEC		CYP2B7P1
	SCRT1	VSIG1					THNSL2		RPL32
	SDHAF3	VSIG10L					THSD4		CHI3L1
	SDHAP1	VWA5B1					TM4SF1		DHX15
	SDK2	WDR87					TMCC3		TCF4
	SEC14L2	XIRP1					TMEM178A		RPS17L
	SELK	XRCC3					TMEM178B		KCTD10
	SEMA5A	YOD1					TMEM190		CSRP1
	SEMA7A	ZC3H10					TMEM212		DDX39A
	44449	ZC4H2					TMEM213		SEC13
	44444	ZNF185					TMEM230		CREB3
	SERGEF	ZNF365					TMEM232		NHP2L1
	SERINC5	ZNF497					TMEM67		CSNK2B
	SERPINB11	ZNF540					TNNI3		BAG3
	SERPINB4	ZNF569					TPPP3		USP11
	SERPINB7	ZNF585A					TSPAN11		PRKDC
	SETD4	ZNF630					TSPAN19		PDCD6IP
	SEZ6L2	ZNF77					TSPAN6		IK
	SFRP2	ZNF81					TTC16		SURF4
	SGSH	ZNF818P					TTC21B		RPL17
	SH3RF3_AS1	ZNRF4					TTC23L		MDH2
	SHISA3	ZRANB3					TTC25		APEX1
	SHISA9						TTC26		UBE2L3
	SHOX						TTLL6		ATP6V1E1
	SIDT1						TUBA1A		SAR1A
	SIK1						TXLNB		TIMP1
	SIPA1						UBE2Q2P2		MAVS
	SIX6						UCN3		SMG1
	SLC18A1						UMODL1_AS1		PDK4
	SLC22A11						UNC13D		NNMT
	SLC22A16						UPK1B		ERGIC3
	SLC25A28						USH1C		MOCS1
	SLC26A2						VCAN		NAP1L1
	SLC26A4						VEGFA		COX6A1
	SLC34A2						VNN1		ABCC9
	SLC35F3						VSIG2		HERC1
	SLC39A5						VWA3A		COPS6
	SLC39A7						VWA3B		FLT1
	SLC4A4						WDR49		TSIX
	SLC6A17						WDR54		MYL12B
	SLC6A19						WDR63		EID1
	SLC8A2						WDR66		MYLK
	SLC9A2						WDR78		LOC646214
	SLC9A7P1						XDH		GBP1
	SNHG16						ZBBX		ATP5J
	SNHG4						ZC2HC1C		PIGY
	SNHG5						ZNF251		HIST2H2AA3
	SNHG6						ZNF254		PSMD4
	SNORA10						ZNF431		GLRX
	SNORA13						ZNF467		TMED10
	SNORA14B						ZNF474		RAB11FIP1
	SNORA18						ZNF628		SEC62
	SNORA19						ZNF808		SBDS
	SNORA23								GDE1
	SNORA25								SH3BGRL3
	SNORA26								PSMC5
	SNORA27								PTPRM
	SNORA32								RPL37A
	SNORA38								CFLAR
	SNORA4								EIF4H
	SNORA45B								DLC1
	SNORA46								SELM
	SNORA51								ETFB
	SNORA52								RPL8
	SNORA53								RBM39
	SNORA5A								HAX1
	SNORA6								ANXA7
	SNORA69								WDR13
	SNORA7B								PMP22
	SNORA9								CYBRD1
	SNORD10								TCN2
	SNORD102								APRT
	SNORD104								CAPZB
	SNORD12								MYO1B
	SNORD15B								VAMP8
	SNORD22								AFF1
	SNORD30								ANXA1
	SNORD38B								NDUFA6
	SNORD3A								NDUFAF3
	SNORD3C								ARL1
	SNORD3D								SSH2
	SNORD43								CDH13
	SNORD44								GPR116
	SNORD45A								RPL29
	SNORD46								SLC44A2
	SNORD48								LGALS1
	SNORD50A								PCMT1
	SNORD50B								COPG1
	SNORD53								IDH2
	SNORD58A								HSD17B4
	SNORD81								RPS3
	SNORD82								APMAP
	SNORD96A								DHX30
	SNRPC								CNN3
	SOCS1								RHOA
	SORBS1								C11orf58
	SOX11								DNAJC3
	SOX17								LITAF
	SOX3								MEA1
	SPEG								TARS
	SPINK4								RPS2
	SPOCK3								CUEDC2
	SPRN								AOC3
	SPSB1								OAS3
	SPSB4								LIMA1
	SPTBN5								MORF4L2
	SRD5A2								LYST
	SRP9								LMOD1
	SRRM3								HIGD1A
	SSR4P1								DES
	SSTR5_AS1								BZW1
	ST8SIA1								RBBP4
	STATH								PRKAR1A
	STEAP1								MPP1
	STMN2								RGCC
	STX6								VWF
	STXBP6								GABARAPL1
	SULT4A1								PRDX5
	SUSD4								CD46
	SYCP2								SEC22B
	SYN2								TES
	SYNGR3								RAB31
	SYNJ1								CCL2
	TACC3								S100A11
	TAP2								CLTC
	TBX20								SRP9
	TBX21								RAN
	TCEAL8								UFC1
	TECTA								EEF1A1
	TENM3								KIAA0040
	TEX101								SLC35A4
	TEX264								TAX1BP1
	TFF1								TMBIM4
	TFPI2								KDR
	THSD7A								MTRNR2L2
	TIFAB								DOCK9
	TLE1								EIF1B
	TMED3								RBP4
	TMEM117								ATP5O
	TMEM132D								SP100
	TMEM132E								S100A4
	TMEM150B								SDPR
	TMEM161B_AS1								RPS20
	TMEM164								LAMB1
	TMEM180								EPB41L2
	TMEM208								CTSL1
	TMEM249								SRSF10
	TMEM260								ARRDC3
	TMEM33								SAP18
	TMEM87A								IFIT1
	TMEM87B								SERPINB6
	TMUB1								LAMTOR1
	TNC								ANAPC16
	TNFAIP2								UBA52
	TNFRSF19								EIF2A
	TOP2A								LTF
	TP63								UBXN1
	TPD52L1								ERP44
	TRABD2B								NEDD8
	TRAPPC10								MAP1B
	TRIM58								ADH1B
	TRIQK								RPS7
	TRPC6								FSTL3
	TSPAN10								SERINC1
	TSPO								PSMD7
	TWF2								F11R
	UBALD2								PSMB1
	USP49								TXN
	UTS2R								ANKRD1
	VAT1L								VPS13C
	VBP1								REXO2
	VGLL2								RPL37
	VPS45								NCOA4
	VRTN								RPS27
	VSTM2A								TMSB10
	VSTM2L								ESYT1
	VTRNA1_1								CCNI
	VTRNA1_2								ATP5G2
	VTRNA1_3								WDR45
	WBP5								BUD31
	WDR89								TPM3
	WEE2_AS1								RPS28
	WHAMM								COX8A
	WIBG								TMEM59
	WNT6								SNX6
	WNT7A								BTF3
	WNT7B								IL18BP
	WTIP								RSU1
	YBEY								RPS21
	YWHAEP7								RDX
	ZBTB16								NDUFB8
	ZC3H12D								MTRNR2L8
	ZFAND4								ARHGEF26
	ZFR2								RCAN1
	ZFYVE9								LAMTOR5
	ZNF469								EIF5A
	ZNF561_AS1								EHD2
	ZNF653								HNRNPK
	ZNF675								OXA1L
	ZNF707								PEF1
	ZNF736								APOL1
	ZNF777								SLC25A39
	ZNF792								EIF3H
	ZNF804A								PSMA5
	ZNF831								PIAS1
									FBXO7
									LRRFIP1
									CNOT2
									STMN1
									RPS6KA2
									ANXA2
									PDCD6
									TMBIM1
									AXL
									SRP14
									C6orf89
									CTNNA1
									ATPIF1
									RPS3A
									LGALS3
									CFL2
									MRPL14
									TMEM43
									SSB
									TIMM23
									OAS2
									TMEM50B
									TBL1XR1
									SYNE1
									TSPYL1
									TARDBP
									STAU1
									CHMP1A
									ANKRD20A9P
									HADHB
									ADIRF
									NUMB
									NSFL1C
									AZIN1
									ARL6IP4
									RPL35A
									ELOVL1
									ACP1
									LPL
									MRPS6
									SARNP
									LMCD1
									PCDHGC3
									MINOS1
									2021-09-11
									EIF3E
									RPL31
									KDELR2
									FZD4
									IRF9
									MYO1D
									RPS16
									MRPS18B
									RPL14
									CCT6A
									ITGB5
									YIPF3
									ACTR3
									LPP
									ATRX
									COX5A
									EIF6
									NID1
									HCP5
									NDST1
									SERINC3
									PSMA1
									HLA-H
									PLN
									CHMP5
									OSTF1
									CKB
									RTN3
									PSMB6
									TNFRSF11B
									APBB1
									SND1
									BCAP31
									CS
									EXOSC10
									RPS13
									ENAH
									SSR3
									KLF6
									ARPC5
									PEAK1
									KCNQ1OT1
									NHP2
									HIST2H2AA4
									ROCK1P1
									HLA-A
									EDNRB
									STAT3
									CAP1
									HSPA1A
									C14orf166
									U2AF1
									RPL6
									DNAJB6
									UBE2B
									KEAP1
									SEC31A
									IGJ
									HNRNPC
									ISG15
									SUCLG1
									PRPF40A
									IVNS1ABP
									PRDX3
									MOV10
									PECAM1
									KIAA0247
									DNAJA2
									SNX27
									CLEC14A
									TPP1
									SEC24C
									SPOCK2
									AKAP9
									TSG101
									SHISA9
									PLEC
									SLC25A6
									RPL18
									BTN3A3
									EIF3L
									ANAPC5
									RAB13
									RPL13
									PRDX2
									HSPH1
									AQP1
									PSMD1
									IFNGR1
									RBMX
									RPL41
									SNX1
									RBM8A
									FABP4
									CANX
									FRZB
									PABPC1
									NDUFA9
									ST13
									COX4I1
									HSD11B1
									ARID4B
									WWP2
									PEG10
									MAGED2
									IDH3B
									EEF1G
									WASF2
									MDM4
									FBLN5
									RAB7A
									DCAF8
									COX7A2L
									CYCS
									CD2BP2
									BET1L
									DARS
									DAD1
									FAM96B
									ACTR10
									PDIA3
									GNAS
									DHRS7
									MYL12A
									RBPJ
									TPI1
									RIN2
									SCP2
									SON
									HSPA8
									CARS
									GALNT18
									PPP1R12A
									YWHAZ
									RPL10
									PFKL
									SH3D19
									TPT1
									MTRNR2L10
									SVEP1
									GANAB
									ITGB1
									PSMC4
									NOP10
									PSMD8
									PLIN3
									MCFD2
									EPS15
									GNS
									AP2B1
									NACA
									CDK4
									RBM3
									SLC5A3
									ZBED6
									S100A16
									RNPC3
									PLS3
									RPS24
									RPL24
									COL8A1
									GALNT15
									VPS29
									VPS35
									CNN2
									GLO1
									CD302
									PKIG
									RPS6
									HMGN2
									HNRNPA2B1
									PLAT
									COPE
									EIF3A
									FEZ1
									APOD
									VAMP5
									TUBA1C
									NDUFA1
									HSPE1
									CELF2
									SSR1
									DDX1
									GOSR2
									RNPS1
									TGFBR3
									SRPR
									BRD2
									LYZ
									TPM2
									BNIP3L
									XRCC5
									RAB1A
									SEC61B
									RSL1D1
									PSME2
									RBM25
									POLR2E
									MTCH2
									C2orf40
									HGS
									SF3B3
									C1orf43
									OAT
									PRCP
									TOMM20
									GABARAP
									RPL36A
									NRP1
									C20orf111
									PRDX6
									VPS26A
									PHF3
									CAPZA2
									CYFIP1
									YWHAE
									MGST3
									NDUFS8
									GTF3A
									ARID5B
									NECAP2
									HSPA4
									MYL6
									USP9X
									ZC3HAV1
									STEAP4
									UGDH-AS1
									AP2M1
									RPL7
									PRPF6
									UQCRFS1
									PSMB2
									CLDND1
									SFRP4
									TJP1
									ERLEC1
									PLEKHH2
									TFRC
									TCEAL4
									AK2
									DYNC1I2
									ALDOA
									ATF4
									LIMK2
									MX2
									HSP90AA1
									NDUFC2
									EIF4B
									ZC3H13
									ARPC2
									PHACTR4
									UROD
									RPL36
									PNRC2
									PRG4
									HNRPDL
									SEPP1
									RARRES2
									CYTL1
									SORBS1
									PEA15
									SNAP23
									CALU
									ANKFY1
									EMC4
									LIMCH1
									CCNG1
									CCDC144B
									TMEM173
									BCL2L1
									TGOLN2
									ATP6V1G1
									STOML2
									MTMR2
									SERPINE1
									RPL13A
									NCAPH2
									HSPA1B
									LY6E
									HNRNPA3
									CCND2
									NDUFS5
									PDLIM3
									SNRPB
									MIF
									F2RL3
									IGFBP4
									HNRNPH2
									FUNDC2
									RANBP2
									PRKXP1
									CAST
									CLDN18
									ATP6V0E1
									AMD1
									VDAC2
									TMA7
									DNAJC10
									SHISA5
									RPS17
									CD44
									KRTCAP2
									ITGA5
									LRRC41
									ATP5F1
									SLC25A3
									RPL19
									WISP2
									MSRB3
									THRAP3
									TNS3
									C4orf3
									RPL7A
									UBA1
									ECH1
									ATXN10
									VKORC1
									UFM1
									DSTN
									ATXN7L3B
									HSPD1
									ADH5
									TUBB
									XRN2
									PTRF
									PSMD11
									SPTBN1
									BRK1
									DPYD
									GLG1
									L2HGDH
									TSN
									IFI27
									IDS
									VMP1
									FAU
									TCF21
									NBPF16
									SET
									ATP5H
									EIF2S1
									ISCU
									BDP1
									RPS29
									KIAA1551
									NCSTN
									ADD1
									ACLY
									FKBP5
									RPL39
									HERC3
									CLIC5
									RABAC1
									NPNT
									CDH11
									CDS2
									RPLP2
									MAPK1IP1L
									YBX1
									ATP6V1F
									LMO7
									IDO1
									CHMP2A
									GOLGB1
									UQCR10
									RPS10
									PSMB7
									SPRY1
									SOD1
									CAPN2
									FXYD5
									RPL15
									ATP5G3
									PFDN1
									PSMD6
									RPL28
									UBL5
									SSR2
									METAP2
									CDC37
									POLR2A
									SCN7A
									CXCL10
									VCAN
									JUP
									PDIA6
									TMEM50A
									MLKL
									GNB1
									NFKBIA
									EIF3I
									ACTN1
									MAGED1
									MT2A
									USP39
									NRD1
									HSBP1
									UQCRC2
									HDLBP
									HOPX
									STT3A
									RPL10A
									MACF1
									ATP6V0D1
									C17orf76-AS1
									TPD52L2
									SDHB
									EXT2
									TIMP3
									ABHD4
									SLC35F6
									MYO6
									DNAJA4
									OSMR
									PARVA
									CCT2
									ARF4
									MBTPS1
									USP10
									PTGES3
									TAP1
									ETS2
									NUPR1
									RBMS2
									NRBP1
									ILK
									MRPS7
									MTRNR2L5
									ZBTB16
									UQCRB
									MRFAP1L1
									ATP6AP1
									NR1H2
									SLC38A2
									NDUFA4
									CDC42
									UACA
									GRHPR
									EDF1
									ODF2L
									VDAC3
									EIF3F
									LENG8
									G0S2
									EEF1B2
									C10orf10
									H2AFZ
									GOSR1
									RPL30
									DARC
									SRSF4
									DHX9
									C19orf66
									ARHGAP18
									ATP5L
									IGSF10
									IFI6
									WBP5
									EIF5
									RPL5
									AZGP1
									CAV1
									PSMA7
									SPARCL1
									IL6ST
									TMEM109
									KIAA1191
									CHD4
									HIF1A
									SELT
									ACTB
									BSCL2
									INSR
									NFX1
									PGC
									LOC441081
									HLA-B
									EIF4A2
									TMX2
									FAM107A
									PON2
									SAE1
									OAZ1
									AKR1C3
									VTI1B
									KPNB1
									FOXO3
									DCTN2
									KPNA6
									TOMM7
									CRISPLD2
									DDX3X
									GOLGA4
									SELENBP1
									CES1
									NDUFB9
									RPS5
									ELOVL5
									PAPSS2
									CNN1
									RPL35
									IMPDH2
									DYSF
									MTRNR2L4
									SLCO2A1
									PTK2
									RHEB
									NPM1
									CELF1
									MAPRE1
									DYNC1H1
									POLDIP3
									ARPC3
									DDX24
									PCBP1
									YPEL5
									NAIP
									CORO1C
									CTNNB1
									CCND1
									CHMP3
									FMOD
									EPSTI1
									SF3B2
									IGFBP5
									SRRM1
									DOCK6
									PTTG1IP
									NUCKS1
									EIF5B
									PYGB
									DKK3
									SPOP
									PIP4K2A
									CCPG1
									CFL1
									STIP1
									HSP90AB1
									RAB34
									MPV17
									CYB5R3
									MLL5
									P4HA1
									COL4A1
									ZFAND5
									HNRNPA1P10
									ENTPD1
									MX1
									LAMB2
									CNOT8
									CPNE1
									RPL11
									CD164
									PSMB3
									RPS25
									ORC4
									ZNF207
									PRELP
									GAPDH
									COX7C
									SLC39A1
									CALM1
									RPS9
									GJA5
									ARL8B
									IFIT3
									PGK1
									SYNE2
									TAF7
									BTNL9
									SMIM3
									TGM2
									APOL6
									NDUFA11
									PSMC2
									THOC2
									SRI
									HLA-E
									WDR1
									DYNLT1
									COPZ1
									RPS4X
									CASC3
									ARF1
									VAPA
									LEPROT
									AFF4
									SUB1
									RTFDC1
									CALR
									MYH10
									DNAJA1
									BABAM1
									TPM1
									CRIM1
									FLNB
									ESD
									VDAC1
									PPIA
									S100A6
									SCEL
									C12orf57
									TXLNA
									HNRNPH3
									EMC7
									CCND3
									LAMC1
									M6PR
									PSMD14
									EIF4G1
									MLX
									PSMA4
									TAGLN
									MED4
									TNC
									PPP1R12B
									OPTN
									PLXDC2
									CAPRIN1
									ATRAID
									EIF4A1
									DDIT3
									HSPA5
									CELSR1
									NEXN
									PAFAH1B2
									UBAP2L
									TMCO1
									RPL27A
									AP3S1
									INMT
									JMJD1C
									PA2G4
									NOTCH4
									RPL23
									EWSR1
									AKAP13
									ALS2CL
									PKM
									QSOX1
									CCT5
									CNP
									2021-09-15
									PSMC3
									CERS2
									BECN1
									LGALS8
									SYNPO
									RPS14
									APOL3
									FLNA
									FKBP1A
									MAT2A
									PSMB9
									RAB8A
									PCIF1
									SNRPD2
