# Supplementary material for: Transcriptional Profiling and Machine Learning Unveil a Concordant Biosignature of Type I Interferon-Inducible Host Response Across Nasal Swab and Pulmonary Tissue for COVID-19 Diagnosis
Source: Front Immunol. 2021 Nov 22;12:733171. doi: 10.3389/fimmu.2021.733171 (PMC8647662; doi:10.3389/fimmu.2021.733171)
Supplement: Supplementary file 8 [file DataSheet_8.xlsx]

## Sheet: for R
Gene	GSM5230157	GSM5230145	GSM5230149	GSM5230139	GSM5230146	GSM5230142	GSM5230140	GSM5230150	GSM5230151	GSM5230154	GSM5230148	GSM5230155	GSM5230158	GSM5230153	GSM5230143	GSM5230152	GSM4972905.NPS	GSM4972906.NPS	GSM4972910.NPS	GSM4972912.NPS	GSM4972913.NPS	GSM4972918.NPS	GSM4972920.NPS	GSM4972921.NPS	GSM4972922.NPS	GSM4972923.NPS	GSM4972924.NPS	GSM4972925.NPS	GSM4972926.NPS	GSM4972928.NPS	GSM4972930.NPS	GSM4972931.NPS	GSM4972932.NPS	GSM4972933.NPS	GSM4972934.NPS	GSM4972935.NPS	GSM4972936.NPS	GSM4972937.NPS	GSM4972938.NPS	GSM4972939.NPS	GSM4972940.NPS	GSM4972941.NPS	GSM4972942.NPS	GSM4972943.NPS	GSM4972945.NPS	GSM4972947.NPS	GSM4972948.NPS	GSM4972949.NPS	GSM4972950.NPS
BST2	7.76226	9.62484	8.49472	8.36609	9.76601	8.04999	7.86477	7.61147	7.6526	8.25005	7.51319	8.82149	8.14589	8.60773	7.57383	8.39072	8.92646	8.84155	8.47799	7.88456	7.4539	7.86666	7.67385	8.18659	7.91361	8.40912	9.51922	8.41059	8.36798	8.78561	8.46797	6.21432	8.94333	8.3596	8.53474	7.97045	8.43987	8.06846	7.62527	8.10778	8.12596	7.27913	7.89256	9.1973	8.42174	8.43269	7.78404	8.20541	8.94908
IFIT1	7.35333	7.24148	7.85296	8.77219	9.89503	8.65594	8.21493	8.56007	7.90342	8.70489	8.9118	7.57349	8.48888	8.56023	8.42544	9.31792	7.55487	7.46777	8.09705	7.90965	8.60438	8.53414	8.06459	8.86099	8.22556	8.36555	9.27091	9.06879	8.38244	8.88129	9.36686	7.38692	8.72173	8.80352	9.23112	8.5215	8.85042	8.89836	8.44039	8.69238	8.89813	8.20514	8.83053	8.34999	9.49455	8.24496	8.93469	8.59555	8.57971
IFIT2	8.09083	7.67583	8.54335	9.28349	8.94982	7.59908	9.5177	8.87145	9.43733	7.6063	8.68907	8.81125	7.51812	8.70424	7.75204	9.24541	8.6494	8.12324	8.79794	8.00554	8.05266	8.64174	9.01117	8.86989	7.54635	7.7143	7.82908	9.27383	7.59817	7.81098	9.67034	8.5981	8.80885	8.54016	9.08938	9.53858	7.70683	9.08894	8.76845	8.26531	9.2609	9.24145	8.17686	8.57871	9.61568	8.31258	9.79171	8.46743	7.86064
IFIT3	8.52651	9.76091	8.77642	8.86558	8.55558	8.80229	9.2874	9.72886	9.24411	8.83251	8.95586	8.20851	9.50397	8.82781	8.68279	9.61011	8.71151	8.68007	9.04163	8.81696	8.56931	9.02316	9.20108	9.12706	8.51558	8.53367	8.50704	9.63137	7.98622	8.97518	10.0222	9.56301	9.17678	8.97621	9.17328	9.08937	9.14545	9.39985	9.26984	8.74752	9.11847	9.68481	8.95624	8.93234	9.56186	9.11374	9.59978	9.16357	8.60954
IFITM1	7.39832	10.5121	8.71395	8.51905	9.93575	7.51117	9.08504	8.99546	8.59726	8.28494	8.6487	8.10477	8.23807	8.79914	8.90588	9.21082	8.3434	9.17336	8.93867	8.72818	8.6387	8.8878	8.81783	8.92453	9.00559	8.83514	8.93635	9.37545	7.95172	9.43973	9.69607	7.88052	8.71159	7.88006	8.71361	8.55237	8.39066	8.54005	8.31826	9.19335	7.8787	9.92692	8.25888	8.93378	8.55407	8.55119	7.93394	8.65692	8.06902
ISG15	7.38494	8.22906	8.30768	8.11421	8.28662	8.64671	8.66319	9.39484	9.09756	8.87431	8.69037	8.49091	6.23605	8.5037	7.7225	9.57195	7.83754	7.30509	8.54957	9.90256	8.35145	9.23884	8.03246	8.24981	8.61361	8.83801	7.37183	8.73013	8.81305	8.57086	8.24379	8.9093	8.91112	9.20541	8.89845	8.81571	8.62776	8.17626	9.53189	8.48072	9.29571	9.19455	7.55867	7.82986	8.56028	9.05493	9.43876	7.81654	7.90142
MX1	10.5627	9.76365	10.2354	9.53272	10.0189	10.1453	10.6207	9.7498	9.61272	9.71155	9.90073	9.99263	9.8845	9.69844	9.7145	9.76616	9.74426	10.619	9.66972	9.75174	10.1814	9.7885	10.0394	9.95495	9.90548	9.98945	10.8639	9.83308	9.59514	10.2498	9.35052	9.98067	9.82986	9.98795	9.716	9.59672	10.1911	10.0121	9.99948	9.98579	9.86903	10.043	9.71471	10.1189	9.89437	9.95295	9.81573	10.1229	9.49307
MX2	8.15322	9.59679	7.71868	8.32633	9.5893	8.64459	8.48279	7.89149	8.42891	8.60852	8.68214	8.60479	8.41109	7.25178	8.19564	8.74292	8.29557	8.91817	8.3527	8.72729	8.83855	8.46872	8.30413	8.71398	8.70636	8.55272	7.90358	8.31025	8.54598	8.97011	9.23376	7.88291	8.00168	8.69468	8.34481	9.02844	7.99111	8.27202	8.31571	8.95552	8.42284	7.8254	8.3285	8.14859	8.20636	8.58196	8.28124	8.24	8.46717
OAS1	7.29636	9.101	7.96025	8.29365	7.48857	8.28361	8.08101	8.7341	8.57426	8.72008	8.53177	8.25284	8.48705	8.16335	7.78779	7.8377	7.95312	8.43027	7.63692	8.32495	7.96732	7.96145	7.50989	7.89866	8.24439	8.07729	8.77014	8.35572	7.76116	8.38139	8.36744	9.01434	8.35603	7.97192	7.68925	8.23609	8.83003	8.49009	8.36045	7.89176	7.80498	7.98186	7.3161	8.3084	8.58436	7.9376	7.65885	8.84165	7.14382
OAS2	8.6244	7.2007	8.48657	8.33814	7.72993	8.36969	8.61701	8.62192	8.28534	8.42396	8.5759	8.58757	9.15891	8.67504	8.66187	7.91807	8.40289	8.56523	8.3074	8.67454	8.84307	8.68537	7.89077	8.69546	8.68356	8.84034	9.1374	8.44159	9.14218	8.58056	8.2353	8.22537	8.53329	8.58438	8.38288	8.3919	8.48758	8.57919	8.61295	8.67861	8.49904	8.65682	8.64078	8.95124	7.89928	8.56245	8.38363	8.60799	8.62348
OAS3	9.51116	7.66902	8.84314	8.69414	8.66537	8.83536	8.57116	8.60503	8.64421	9.79674	8.75245	9.35671	8.27854	8.30962	9.25071	8.71825	8.89709	8.68157	8.85846	9.46626	9.08605	8.87105	8.8893	8.58977	8.99923	8.92402	8.46616	8.84724	8.34583	8.81136	9.93741	8.62714	8.26124	8.91886	8.54182	8.80381	8.5638	8.52093	8.40108	9.48442	8.8583	9.46435	8.47363	8.72206	8.67748	8.57205	8.91013	8.82452	7.94253
OASL	6.91093	7.02474	6.71016	6.07031	5.93438	7.24838	7.98359	7.52193	6.41082	5.71678	7.14814	7.68253	7.41937	5.69819	7.83031	7.80189	6.73767	7.15028	7.64337	7.04724	7.04024	6.78553	6.84101	6.35423	6.7878	6.35137	7.02238	8.00668	6.89086	6.84553	7.33914	7.68724	7.07757	6.52892	7.23665	7.36834	6.29784	7.44349	7.73366	6.70592	7.47324	8.0462	7.22709	6.12867	7.52087	7.15248	7.91834	6.88065	6.22419
RSAD2	7.11454	7.74291	8.32542	8.86689	7.72013	9.60007	8.84737	8.5245	7.51675	8.16047	8.23812	8.9163	8.83371	8.80923	7.89516	8.95937	8.41508	7.48002	8.61822	7.8956	8.26471	7.8086	8.70853	8.24179	7.6272	7.79561	7.80995	8.12952	7.78988	7.9627	11.2703	9.02956	7.50129	8.19954	8.32082	9.04454	8.3534	8.09353	7.72223	8.89238	8.41332	8.25649	9.1373	8.42834	9.44376	7.77237	8.86164	8.45941	8.31183
STAT1	10.108	8.72112	9.94209	9.95599	9.98403	8.4286	10.2794	9.9239	9.71025	8.26759	9.58176	9.81569	9.8809	9.35106	10.5852	9.20347	10.0055	10.4904	8.99696	8.73575	9.60539	9.4152	9.76818	9.73412	9.5169	9.24866	9.98984	9.70885	9.55507	9.6113	8.67376	9.02223	9.52543	9.35399	9.01257	8.96992	10.3663	10.0572	9.4684	9.37467	9.00927	9.39721	9.90622	10.6611	9.50246	9.19225	8.67944	9.40307	9.89739
[truncated: 91 more columns]
