# Supplementary material for: Transcriptional Profiling and Machine Learning Unveil a Concordant Biosignature of Type I Interferon-Inducible Host Response Across Nasal Swab and Pulmonary Tissue for COVID-19 Diagnosis
Source: Front Immunol. 2021 Nov 22;12:733171. doi: 10.3389/fimmu.2021.733171 (PMC8647662; doi:10.3389/fimmu.2021.733171)
Supplement: Supplementary file 9 [file DataSheet_9.xlsx]

## Sheet: for R
Genes	GSM5230157	GSM5230145	GSM5230149	GSM5230139	GSM5230146	GSM5230142	GSM5230140	GSM5230150	GSM5230151	GSM5230154	GSM5230148	GSM5230155	GSM5230158	GSM5230153	GSM5230143	GSM5230152	GSM4972905.NPS	GSM4972906.NPS	GSM4972910.NPS	GSM4972912.NPS	GSM4972913.NPS	GSM4972918.NPS	GSM4972920.NPS	GSM4972921.NPS	GSM4972922.NPS	GSM4972923.NPS	GSM4972924.NPS	GSM4972925.NPS	GSM4972926.NPS	GSM4972928.NPS	GSM4972930.NPS	GSM4972931.NPS	GSM4972932.NPS	GSM4972933.NPS	GSM4972934.NPS	GSM4972935.NPS	GSM4972936.NPS	GSM4972937.NPS	GSM4972938.NPS	GSM4972939.NPS	GSM4972940.NPS	GSM4972941.NPS	GSM4972942.NPS	GSM4972943.NPS	GSM4972945.NPS	GSM4972947.NPS	GSM4972948.NPS	GSM4972949.NPS	GSM4972950.NPS
BST2	8.64957	11.3301	9.13194	8.86003	11.3446	8.3942	8.08067	7.58631	7.9839	8.77365	7.60615	9.10445	8.61458	9.17587	7.74108	8.86052	10.2794	9.66277	9.16983	8.36889	7.681	8.04014	7.93595	8.64665	8.01873	8.94821	11.0016	8.49265	9.42626	9.14072	8.14653	5.60001	10.1086	8.84157	9.31113	8.01201	9.23623	8.24306	7.54279	8.22604	8.34177	6.65027	8.27563	10.5002	8.70345	9.31422	7.67697	8.72572	10.7766
IFIT1	8.10772	7.82848	8.45577	9.67746	11.7949	9.34547	8.55252	8.86239	8.32206	9.61757	9.69362	7.3894	9.1878	9.49346	8.96516	10.6285	7.53255	6.93248	8.41965	8.29904	9.96875	9.32318	8.55158	10.1696	8.50948	8.89252	10.9759	9.9649	9.57396	9.5043	10.072	7.07428	9.88671	9.90495	10.8112	9.02598	10.2875	10.0063	8.98015	9.39595	10.0049	8.01434	10.2641	9.01338	10.8898	8.98087	9.98042	9.59857	10.4999
IFIT2	10.2598	9.23631	10.4881	11.6447	11.5936	7.98249	11.8838	10.0561	12.1705	8.21787	10.0158	10.0378	7.98629	10.6162	8.27354	11.4747	10.9417	8.57149	11.0341	8.87854	9.11077	10.4086	11.8196	11.2518	6.93594	7.51109	8.20858	11.5509	7.92803	7.12386	11.8751	10.5582	11.1148	9.97298	11.8184	12.4715	7.81429	11.5462	10.6604	8.82946	11.9133	11.4502	9.22494	10.3608	12.5501	9.76761	13.0715	9.99436	9.36765
IFIT3	10.6245	13.4801	10.5131	10.3013	10.2216	10.0369	10.9694	11.616	11.2882	10.3034	10.2255	7.88213	11.7121	10.439	9.7725	11.8688	10.1481	8.59763	11.1759	10.767	9.54674	10.9684	12.1511	11.5102	7.70937	8.03825	8.63308	12.2845	6.48167	9.18825	12.9007	13.6022	11.7484	10.6016	11.7429	10.7331	11.8245	12.1122	11.7235	8.66885	11.0301	12.4737	11.1327	10.7782	12.434	11.8787	12.7685	11.7324	11.2685
IFITM1	8.93919	20.0955	9.41514	9.17556	13.5749	8.79622	9.49689	9.29988	9.24226	9.09753	9.18017	8.95661	9.07052	9.41892	9.36769	9.75496	8.86976	11.4289	10.834	10.5041	10.2547	10.4741	10.7349	10.7661	10.7356	10.1628	11.191	11.4343	7.71637	11.711	11.7255	6.80978	9.91702	6.35559	9.92585	8.62283	8.83781	8.71394	7.94181	11.2578	6.16411	13.3934	8.33222	10.9091	8.4492	9.65698	6.19682	9.72068	9.09728
ISG15	8.64373	9.54656	9.38046	8.89821	9.435	9.45854	9.43217	10.1336	10.191	9.82878	9.44455	9.09061	6.19441	9.49835	8.38135	11.155	8.61387	7.62273	9.469	11.4225	9.41892	10.4927	8.85365	9.0289	9.43411	9.84948	7.92562	9.29787	10.2644	9.06476	8.28532	10.1496	10.0776	10.4135	10.0583	9.6562	9.69839	8.76953	10.7389	9.1397	10.4613	10.008	8.15697	8.46272	9.20468	10.4442	10.571	8.44568	9.17712
MX1	13.4891	12.0107	12.3496	10.7443	12.1126	11.5972	12.351	10.4917	11.0349	11.1463	11.1264	11.0817	11.3423	11.2676	10.9254	11.1091	11.1771	12.4069	10.9922	11.1983	11.9909	11.0641	11.5372	11.265	11.1132	11.2447	14.5678	10.8756	11.1377	11.2309	10.3057	11.3807	11.1445	11.2295	11.0442	10.8244	11.7591	11.1946	11.2104	11.1169	11.0575	11.0271	11.0981	11.5307	11.0048	11.4261	10.9741	11.5432	11.2998
MX2	9.35016	11.3636	8.51045	9.15029	11.2251	9.5271	9.26312	8.37808	9.34434	9.57613	9.52721	9.32983	9.26755	7.8299	8.91688	9.71092	9.43065	9.92814	9.30123	10.0056	10.1457	9.43193	9.39631	9.82839	9.69223	9.5302	8.7585	8.74007	9.92781	9.72255	9.70213	8.69945	8.79701	9.72017	9.31788	9.98985	8.86607	8.98723	9.09689	9.90116	9.21648	8.06874	9.39606	9.02284	8.7584	9.82395	8.92236	9.16637	10.1031
OAS1	8.93374	13.6538	9.86467	10.1907	8.81035	9.95431	9.30141	10.576	11.1382	11.4822	10.4476	9.43428	10.7075	10.1568	8.65384	8.90209	9.09931	10.8888	6.15905	11.765	9.46496	8.13714	5.91094	7.894	9.70089	8.81018	14.8056	9.08535	8.45547	9.22961	7.58584	16.3212	11.1646	8.02792	6.60196	9.25998	15.1734	11.2406	10.5148	6.86409	6.58084	6.52626	4.54128	10.8645	11.3461	8.91306	5.35032	14.9358	5.69568
OAS2	10.1246	7.19458	9.26717	8.64829	7.92202	8.59055	8.99357	8.74656	8.64454	8.86565	8.88805	8.75351	10.3158	9.50603	9.153	7.81421	9.11025	8.98439	8.68666	9.69463	10.0802	9.37064	8.10047	9.45201	9.24815	9.65571	10.3699	8.3949	10.5692	8.63674	7.60472	8.64902	9.15405	9.1063	8.85878	8.57605	9.1677	8.99289	9.11132	9.09603	8.83781	8.76563	9.49812	10.0117	7.61574	9.414	8.53928	9.32165	10.195
OAS3	10.9286	8.66929	9.99821	9.58407	9.86889	9.69884	9.25831	9.11543	9.58709	10.8088	9.50281	10.1311	8.98866	9.15931	10.1566	9.58243	10.0835	9.40195	9.84328	10.7147	10.3388	9.81562	10.0366	9.41619	9.92391	9.86904	9.35195	9.35235	9.39482	9.29268	10.4504	9.57197	8.96192	9.84438	9.36968	9.52108	9.48405	9.14828	9.01576	10.4007	9.66318	10.2323	9.35566	9.65935	9.25688	9.56849	9.67	9.82738	9.1311
OASL	8.14372	8.21975	7.56617	6.57495	6.6601	7.94151	8.8315	8.05936	7.06035	6.1324	7.75964	8.30651	8.2373	6.18189	8.67884	8.69404	7.49356	7.8124	8.76023	7.99	8.02602	7.33129	7.6051	6.69109	7.25652	6.62789	7.88831	8.87066	7.89476	7.04698	7.46617	8.94731	7.87297	6.89979	8.1141	8.07384	6.73734	8.2482	8.77139	7.03774	8.29607	8.91844	8.19076	6.3861	8.24977	8.13095	8.95795	7.56546	7.15117
RSAD2	8.1012	9.10931	9.73568	10.3631	8.77003	11.6693	10.0973	9.21976	8.05911	9.13186	8.96994	10.0062	10.2974	10.4752	8.47493	10.4852	9.79614	8.06688	9.93308	8.98691	9.61275	8.62532	10.2244	9.30982	8.2847	8.58067	8.78699	8.71874	8.96606	8.47176	13.5965	10.5432	8.24983	9.15971	9.46314	10.3433	9.59949	8.92964	8.42595	10.1235	9.41071	8.88855	10.6762	9.64717	10.7196	8.7753	10.0757	9.70313	10.166
STAT1	12.9917	9.48331	11.2683	10.923	11.5623	8.02226	11.4524	10.4801	10.5928	7.85889	10.1389	10.3754	10.7841	10.0967	12.8721	9.61948	11.0568	11.4754	9.64193	9.4575	10.6261	10.1009	10.7295	10.571	10.1566	9.88144	10.971	10.1189	10.6386	9.99349	8.14509	9.75215	10.3176	9.9872	9.6851	9.36501	11.5945	10.8125	10.0944	9.89483	9.49131	9.74649	10.8649	12.3222	9.99684	10.007	8.81252	10.1581	11.4633
[truncated: 121 more columns]
